# Supplementary material for: Allele-Specific Methylation Occurs at Genetic Variants Associated with Complex Disease
Source: PLoS One. 2014 Jun 9;9(6):e98464. doi: 10.1371/journal.pone.0098464 (PMC4049588; doi:10.1371/journal.pone.0098464)
Supplement: Table S1 — MPR ASM levels are significantly higher than expected from MNR allele-specific methylation levels. Shown are numbers of heterozygous MPRs assessed for ASM within each sample, the expected number of ASM MPRs based on the MNR Standard Score distribution (i.e. 95% non-ASM, or 5% ASM), the actual observed number, fold increase over expected and the associated chi-square based p-value. (XLS) [file pone.0098464.s018.xls]

## Sheet: Supplemental Table 1.xls
Twin	Total Heterozygous MNRs	Expected ASM MNRs	% Expected ASM	Observed ASM MNRs	% Observed ASM	Fold Increase	Chi-square pvalue
T02A	57807	2890	0.0499939	3645	0.0630546	1.26	7.8e-22
T03B	58297	2915	0.0500026	4325	0.0741891	1.48	1.52e-65
T04A	57956	2898	0.0500035	2713	0.0468114	0.94	0.0117991
T04B	58100	2905	0.05	4393	0.075611	1.51	2.79e-72
T05A	58284	2914	0.0499966	4641	0.0796273	1.59	1.07e-93
T08A	57195	2860	0.0500044	6850	0.119766	2.4	0
T10A	55166	2758	0.0499946	6042	0.109524	2.19	2.14e-291
T12A	58972	2949	0.0500068	4467	0.0757478	1.51	5.44e-74
T12B	58966	2948	0.0499949	4587	0.0777906	1.56	1.03e-84
T13A	58746	2937	0.0499949	4658	0.0792905	1.59	1.45e-92
T14A	58007	2900	0.049994	3062	0.0527867	1.06	0.0322862
T14B	58090	2905	0.0500086	3588	0.0617662	1.24	3.02e-18
T15A	58695	2935	0.0500043	4350	0.0741119	1.48	1.34e-65
T16A	58877	2944	0.0500025	5838	0.0991559	1.98	5.9e-226
T16B	58837	2942	0.0500025	5204	0.0884477	1.77	1.2e-148
T19B	57900	2895	0.05	4205	0.0726252	1.45	7.36e-58
T20A	58121	2906	0.0499991	6601	0.113573	2.27	0
T20B	57948	2897	0.0499931	3720	0.0641955	1.28	2.31e-25
T23A	58090	2905	0.0500086	3821	0.0657772	1.32	1.4e-30
T24B	57762	2888	0.0499983	3428	0.059347	1.19	3.05e-12
T26A	57994	2900	0.0500052	3804	0.065593	1.31	6.48e-30
T26B	57934	2897	0.0500052	6000	0.103566	2.07	9.59e-257
T27A	58328	2916	0.0499931	3280	0.0562337	1.12	2.15e-06
T27B	58318	2916	0.0500017	3612	0.0619363	1.24	8.5e-19
T28A	58224	2911	0.0499966	6026	0.103497	2.07	1.47e-257
T29A	59394	2970	0.0500051	7228	0.121696	2.43	0
T29B	59246	2962	0.0499949	3699	0.0624346	1.25	1.65e-20
T30A	58547	2927	0.049994	4890	0.0835226	1.67	9.07e-117
T30B	58517	2926	0.0500026	5230	0.0893757	1.79	4.91e-154
T34B	57936	2897	0.0500035	3419	0.0590134	1.18	1.56e-11
T35A	58701	2935	0.0499991	3865	0.0658421	1.32	3.8e-31
T37B	57850	2893	0.0500086	3859	0.066707	1.33	1.03e-33
T38A	57580	2879	0.05	4968	0.08628	1.73	1.11e-131
T38B	57575	2879	0.0500043	4382	0.0761094	1.52	4.28e-74
T39A	58557	2928	0.0500026	5123	0.0874874	1.75	1.21e-141
T39B	58300	2915	0.05	3412	0.0585249	1.17	1.44e-10
Mean	58189.4	2909.5	0.0500005	4525.97	0.0778061	1.55611	0.00122465
