# Supplementary material for: Allele-Specific Methylation Occurs at Genetic Variants Associated with Complex Disease
Source: PLoS One. 2014 Jun 9;9(6):e98464. doi: 10.1371/journal.pone.0098464 (PMC4049588; doi:10.1371/journal.pone.0098464)
Supplement: Table S2 — NHRI GWAS SNPs in high LD with candidate cis-regulated ASM SNPs. Details are shown for both NHGRI variants in high linkage disequilibrium with cis-regulated ASM variants and for genes regulated by eQTLs that are also cis-regulated ASM variants. Study details for the NHGRI variants and the allelic association counts observed in the microarray assay are also shown. (XLS) [file pone.0098464.s019.xls]

## Sheet: cis.ASM.NHGRI.no.200.1200.1Kmod
Cis-regulated ASM Variant				eQTL Genes		NHGRI GWAS Variant
rsID	ASM A-allele	ASM B-allele	Biallelic	PBMCs	Monocytes	SNP	Disease.Trait	PUBMEDID	First Author	Journal	Study	Total Initial Sample Size	Initial Sample Size	Replication Sample Size	Region	Chr	Chr pos	Reported Genes	Mapped genes	Upstream gene id	Downstream gene id	Snp gene ids	Upstream gene distance	Downstream gene distance	Strongest SNP.Risk Allele	Context	Risk Allele Frequency	p.Value	Pvalue mlog	pvalue text	OR or beta	X95 CI text	Platform SNPs passing QC
rs7556169	0	12	9	RERE	RERE	rs4908760	Vitiligo	20410501	Jin, Y	N Engl J Med	Variant of TYR and autoimmunity susceptibility loci in generalized vitiligo.	4021	1,392 European ancestry cases, 2,629 European ancestry controls	647 European ancestry cases, 1,056 European ancestry controls, 183 European ancestry trios, 332 European ancestry multiplex families	1p36.23	1	8526142	RERE	RERE	NA	NA	473	NA	NA	rs4908760-G	intron	0.37	7e-15	14.1549	NA	1.36	[1.26-1.48]	Illumina [520,460]
rs7556169	0	12	9	RERE	RERE	rs4908760	Vitiligo	20410501	Jin, Y	N Engl J Med	Variant of TYR and autoimmunity susceptibility loci in generalized vitiligo.	4021	1,392 European ancestry cases, 2,629 European ancestry controls	647 European ancestry cases, 1,056 European ancestry controls, 183 European ancestry trios, 332 European ancestry multiplex families	1p36.23	1	8526142	RERE	RERE	NA	NA	473	NA	NA	rs4908760-G	intron	0.37	7e-15	14.1549	NA	1.36	[1.26-1.48]	Illumina [520,460]
rs2564921	0	8	14	ITIH4	ITIH4	rs2336725	Height	20881960	Lango, Allen, H	Nature	Hundreds of variants clustered in genomic loci and biological pathways affect human height.	133653	133,653 Caucasian European ancestry individuals	50,074 Caucasian European ancestry individuals	3p21.1	3	53118739	RTF1	LOC100287762	NA	NA	100287762	NA	NA	rs2336725-T	NA	0.55	1e-12	12	NA	0.03	NA	Affymetrix, Illumina & Perlegen [2,834,208] (imputed)
rs2564921	0	8	14	ITIH4	SFMBT1	rs2336725	Height	20881960	Lango, Allen, H	Nature	Hundreds of variants clustered in genomic loci and biological pathways affect human height.	133653	133,653 Caucasian European ancestry individuals	50,074 Caucasian European ancestry individuals	3p21.1	3	53118739	RTF1	LOC100287762	NA	NA	100287762	NA	NA	rs2336725-T	NA	0.55	1e-12	12	NA	0.03	NA	Affymetrix, Illumina & Perlegen [2,834,208] (imputed)
rs2564921	0	8	14	ITIH4	ITIH4	rs2336725	Height	20881960	Lango, Allen, H	Nature	Hundreds of variants clustered in genomic loci and biological pathways affect human height.	133653	133,653 Caucasian European ancestry individuals	50,074 Caucasian European ancestry individuals	3p21.1	3	53118739	RTF1	LOC100287762	NA	NA	100287762	NA	NA	rs2336725-T	NA	0.55	1e-12	12	NA	0.03	NA	Affymetrix, Illumina & Perlegen [2,834,208] (imputed)
rs2564921	0	8	14	ITIH4	SFMBT1	rs2336725	Height	20881960	Lango, Allen, H	Nature	Hundreds of variants clustered in genomic loci and biological pathways affect human height.	133653	133,653 Caucasian European ancestry individuals	50,074 Caucasian European ancestry individuals	3p21.1	3	53118739	RTF1	LOC100287762	NA	NA	100287762	NA	NA	rs2336725-T	NA	0.55	1e-12	12	NA	0.03	NA	Affymetrix, Illumina & Perlegen [2,834,208] (imputed)
rs17181170	10	0	7	CHMP2B	CHMP2B	rs17181170	Prostate cancer	19767753	Eeles, RA	Nat Genet	Identification of seven new prostate cancer susceptibility loci through a genome-wide association study.	3748	1,854 European ancestry cases, 1,894 European ancestry controls	19,879 cases, 18,761 controls (European, Chinese, Japanese, African American, Latino, and Hawaiian ancestry)	3p12.1	3	87173324	NA	VGLL3 - CHMP2B	389136	25978	NA	133.07	103.09	rs17181170-G	Intergenic	NA	3e-08	7.52288	NA	NA	NA	Illumina [541,129]
rs13361707	18	0	2	RPL37	MYL7	rs13361707	Gastric cancer	22037551	Shi, Y	Nat Genet	A genome-wide association study identifies new susceptibility loci for non-cardia gastric cancer at 3q13.31 and 5p13.1.	3279	1,006 Han Chinese cases, 2,273 Han Chinese controls	3,288 Han Chinese cases, 3,609 Han Chinese controls	5p13.1	5	40791884	PRKAA1, PTGER4	PRKAA1	NA	NA	5562	NA	NA	rs13361707-?	intron	NA	8e-29	28.0969	NA	1.41	[1.32-1.49]	Affymetrix [555,896]
rs13361707	18	0	2	TTC33	MYL7	rs13361707	Gastric cancer	22037551	Shi, Y	Nat Genet	A genome-wide association study identifies new susceptibility loci for non-cardia gastric cancer at 3q13.31 and 5p13.1.	3279	1,006 Han Chinese cases, 2,273 Han Chinese controls	3,288 Han Chinese cases, 3,609 Han Chinese controls	5p13.1	5	40791884	PRKAA1, PTGER4	PRKAA1	NA	NA	5562	NA	NA	rs13361707-?	intron	NA	8e-29	28.0969	NA	1.41	[1.32-1.49]	Affymetrix [555,896]
rs406511	0	6	2	ZNRD1	HLA-DQA1	rs8321	AIDS progression	19115949	Limou, S	J Infect Dis	Genomewide association study of an AIDS-nonprogression cohort emphasizes the role played by HLA genes (ANRS Genomewide Association Study 02).	1713	275 HIV positive patients, 1,438 controls	626 patients	6p22.1	6	30032522	ZNRD1, RNF39	ZNRD1	NA	NA	30834	NA	NA	rs8321-G	UTR-3	NA	5e-07	6.30103	NA	NA	NA	Illumina [291,119]
rs406511	0	6	2	ZNRD1	HLA-A29.1	rs8321	AIDS progression	19115949	Limou, S	J Infect Dis	Genomewide association study of an AIDS-nonprogression cohort emphasizes the role played by HLA genes (ANRS Genomewide Association Study 02).	1713	275 HIV positive patients, 1,438 controls	626 patients	6p22.1	6	30032522	ZNRD1, RNF39	ZNRD1	NA	NA	30834	NA	NA	rs8321-G	UTR-3	NA	5e-07	6.30103	NA	NA	NA	Illumina [291,119]
rs406511	0	6	2	ZNRD1	HLA-A	rs8321	AIDS progression	19115949	Limou, S	J Infect Dis	Genomewide association study of an AIDS-nonprogression cohort emphasizes the role played by HLA genes (ANRS Genomewide Association Study 02).	1713	275 HIV positive patients, 1,438 controls	626 patients	6p22.1	6	30032522	ZNRD1, RNF39	ZNRD1	NA	NA	30834	NA	NA	rs8321-G	UTR-3	NA	5e-07	6.30103	NA	NA	NA	Illumina [291,119]
rs406511	0	6	2	ZNRD1	HLA-G	rs8321	AIDS progression	19115949	Limou, S	J Infect Dis	Genomewide association study of an AIDS-nonprogression cohort emphasizes the role played by HLA genes (ANRS Genomewide Association Study 02).	1713	275 HIV positive patients, 1,438 controls	626 patients	6p22.1	6	30032522	ZNRD1, RNF39	ZNRD1	NA	NA	30834	NA	NA	rs8321-G	UTR-3	NA	5e-07	6.30103	NA	NA	NA	Illumina [291,119]
rs406511	0	6	2	ZNRD1	ZKSCAN4	rs8321	AIDS progression	19115949	Limou, S	J Infect Dis	Genomewide association study of an AIDS-nonprogression cohort emphasizes the role played by HLA genes (ANRS Genomewide Association Study 02).	1713	275 HIV positive patients, 1,438 controls	626 patients	6p22.1	6	30032522	ZNRD1, RNF39	ZNRD1	NA	NA	30834	NA	NA	rs8321-G	UTR-3	NA	5e-07	6.30103	NA	NA	NA	Illumina [291,119]
rs406511	0	6	2	ZNRD1	HLA-DRB4	rs8321	AIDS progression	19115949	Limou, S	J Infect Dis	Genomewide association study of an AIDS-nonprogression cohort emphasizes the role played by HLA genes (ANRS Genomewide Association Study 02).	1713	275 HIV positive patients, 1,438 controls	626 patients	6p22.1	6	30032522	ZNRD1, RNF39	ZNRD1	NA	NA	30834	NA	NA	rs8321-G	UTR-3	NA	5e-07	6.30103	NA	NA	NA	Illumina [291,119]
rs406511	0	6	2	ZNRD1	HLA-DRB1	rs8321	AIDS progression	19115949	Limou, S	J Infect Dis	Genomewide association study of an AIDS-nonprogression cohort emphasizes the role played by HLA genes (ANRS Genomewide Association Study 02).	1713	275 HIV positive patients, 1,438 controls	626 patients	6p22.1	6	30032522	ZNRD1, RNF39	ZNRD1	NA	NA	30834	NA	NA	rs8321-G	UTR-3	NA	5e-07	6.30103	NA	NA	NA	Illumina [291,119]
rs406511	0	6	2	ZNRD1	HIST1H2BD	rs8321	AIDS progression	19115949	Limou, S	J Infect Dis	Genomewide association study of an AIDS-nonprogression cohort emphasizes the role played by HLA genes (ANRS Genomewide Association Study 02).	1713	275 HIV positive patients, 1,438 controls	626 patients	6p22.1	6	30032522	ZNRD1, RNF39	ZNRD1	NA	NA	30834	NA	NA	rs8321-G	UTR-3	NA	5e-07	6.30103	NA	NA	NA	Illumina [291,119]
rs406511	0	6	2	ZNRD1	BTN3A2	rs8321	AIDS progression	19115949	Limou, S	J Infect Dis	Genomewide association study of an AIDS-nonprogression cohort emphasizes the role played by HLA genes (ANRS Genomewide Association Study 02).	1713	275 HIV positive patients, 1,438 controls	626 patients	6p22.1	6	30032522	ZNRD1, RNF39	ZNRD1	NA	NA	30834	NA	NA	rs8321-G	UTR-3	NA	5e-07	6.30103	NA	NA	NA	Illumina [291,119]
rs406511	0	6	2	ZNRD1	VARS2	rs8321	AIDS progression	19115949	Limou, S	J Infect Dis	Genomewide association study of an AIDS-nonprogression cohort emphasizes the role played by HLA genes (ANRS Genomewide Association Study 02).	1713	275 HIV positive patients, 1,438 controls	626 patients	6p22.1	6	30032522	ZNRD1, RNF39	ZNRD1	NA	NA	30834	NA	NA	rs8321-G	UTR-3	NA	5e-07	6.30103	NA	NA	NA	Illumina [291,119]
rs406511	0	6	2	ZNRD1	ZFP57	rs8321	AIDS progression	19115949	Limou, S	J Infect Dis	Genomewide association study of an AIDS-nonprogression cohort emphasizes the role played by HLA genes (ANRS Genomewide Association Study 02).	1713	275 HIV positive patients, 1,438 controls	626 patients	6p22.1	6	30032522	ZNRD1, RNF39	ZNRD1	NA	NA	30834	NA	NA	rs8321-G	UTR-3	NA	5e-07	6.30103	NA	NA	NA	Illumina [291,119]
rs406511	0	6	2	ZNRD1	APOM	rs8321	AIDS progression	19115949	Limou, S	J Infect Dis	Genomewide association study of an AIDS-nonprogression cohort emphasizes the role played by HLA genes (ANRS Genomewide Association Study 02).	1713	275 HIV positive patients, 1,438 controls	626 patients	6p22.1	6	30032522	ZNRD1, RNF39	ZNRD1	NA	NA	30834	NA	NA	rs8321-G	UTR-3	NA	5e-07	6.30103	NA	NA	NA	Illumina [291,119]
rs406511	0	6	2	ZNRD1	KIT	rs8321	AIDS progression	19115949	Limou, S	J Infect Dis	Genomewide association study of an AIDS-nonprogression cohort emphasizes the role played by HLA genes (ANRS Genomewide Association Study 02).	1713	275 HIV positive patients, 1,438 controls	626 patients	6p22.1	6	30032522	ZNRD1, RNF39	ZNRD1	NA	NA	30834	NA	NA	rs8321-G	UTR-3	NA	5e-07	6.30103	NA	NA	NA	Illumina [291,119]
rs406511	0	6	2	ZNRD1	HLA-DQA1	rs8321	AIDS progression	19115949	Limou, S	J Infect Dis	Genomewide association study of an AIDS-nonprogression cohort emphasizes the role played by HLA genes (ANRS Genomewide Association Study 02).	1713	275 HIV positive patients, 1,438 controls	626 patients	6p22.1	6	30032522	ZNRD1, RNF39	ZNRD1	NA	NA	30834	NA	NA	rs8321-G	UTR-3	NA	5e-07	6.30103	NA	NA	NA	Illumina [291,119]
rs406511	0	6	2	ZNRD1	HLA-A29.1	rs8321	AIDS progression	19115949	Limou, S	J Infect Dis	Genomewide association study of an AIDS-nonprogression cohort emphasizes the role played by HLA genes (ANRS Genomewide Association Study 02).	1713	275 HIV positive patients, 1,438 controls	626 patients	6p22.1	6	30032522	ZNRD1, RNF39	ZNRD1	NA	NA	30834	NA	NA	rs8321-G	UTR-3	NA	5e-07	6.30103	NA	NA	NA	Illumina [291,119]
rs406511	0	6	2	ZNRD1	HLA-A	rs8321	AIDS progression	19115949	Limou, S	J Infect Dis	Genomewide association study of an AIDS-nonprogression cohort emphasizes the role played by HLA genes (ANRS Genomewide Association Study 02).	1713	275 HIV positive patients, 1,438 controls	626 patients	6p22.1	6	30032522	ZNRD1, RNF39	ZNRD1	NA	NA	30834	NA	NA	rs8321-G	UTR-3	NA	5e-07	6.30103	NA	NA	NA	Illumina [291,119]
rs406511	0	6	2	ZNRD1	HLA-G	rs8321	AIDS progression	19115949	Limou, S	J Infect Dis	Genomewide association study of an AIDS-nonprogression cohort emphasizes the role played by HLA genes (ANRS Genomewide Association Study 02).	1713	275 HIV positive patients, 1,438 controls	626 patients	6p22.1	6	30032522	ZNRD1, RNF39	ZNRD1	NA	NA	30834	NA	NA	rs8321-G	UTR-3	NA	5e-07	6.30103	NA	NA	NA	Illumina [291,119]
rs406511	0	6	2	ZNRD1	ZKSCAN4	rs8321	AIDS progression	19115949	Limou, S	J Infect Dis	Genomewide association study of an AIDS-nonprogression cohort emphasizes the role played by HLA genes (ANRS Genomewide Association Study 02).	1713	275 HIV positive patients, 1,438 controls	626 patients	6p22.1	6	30032522	ZNRD1, RNF39	ZNRD1	NA	NA	30834	NA	NA	rs8321-G	UTR-3	NA	5e-07	6.30103	NA	NA	NA	Illumina [291,119]
rs406511	0	6	2	ZNRD1	HLA-DRB4	rs8321	AIDS progression	19115949	Limou, S	J Infect Dis	Genomewide association study of an AIDS-nonprogression cohort emphasizes the role played by HLA genes (ANRS Genomewide Association Study 02).	1713	275 HIV positive patients, 1,438 controls	626 patients	6p22.1	6	30032522	ZNRD1, RNF39	ZNRD1	NA	NA	30834	NA	NA	rs8321-G	UTR-3	NA	5e-07	6.30103	NA	NA	NA	Illumina [291,119]
rs406511	0	6	2	ZNRD1	HLA-DRB1	rs8321	AIDS progression	19115949	Limou, S	J Infect Dis	Genomewide association study of an AIDS-nonprogression cohort emphasizes the role played by HLA genes (ANRS Genomewide Association Study 02).	1713	275 HIV positive patients, 1,438 controls	626 patients	6p22.1	6	30032522	ZNRD1, RNF39	ZNRD1	NA	NA	30834	NA	NA	rs8321-G	UTR-3	NA	5e-07	6.30103	NA	NA	NA	Illumina [291,119]
rs406511	0	6	2	ZNRD1	HIST1H2BD	rs8321	AIDS progression	19115949	Limou, S	J Infect Dis	Genomewide association study of an AIDS-nonprogression cohort emphasizes the role played by HLA genes (ANRS Genomewide Association Study 02).	1713	275 HIV positive patients, 1,438 controls	626 patients	6p22.1	6	30032522	ZNRD1, RNF39	ZNRD1	NA	NA	30834	NA	NA	rs8321-G	UTR-3	NA	5e-07	6.30103	NA	NA	NA	Illumina [291,119]
rs406511	0	6	2	ZNRD1	BTN3A2	rs8321	AIDS progression	19115949	Limou, S	J Infect Dis	Genomewide association study of an AIDS-nonprogression cohort emphasizes the role played by HLA genes (ANRS Genomewide Association Study 02).	1713	275 HIV positive patients, 1,438 controls	626 patients	6p22.1	6	30032522	ZNRD1, RNF39	ZNRD1	NA	NA	30834	NA	NA	rs8321-G	UTR-3	NA	5e-07	6.30103	NA	NA	NA	Illumina [291,119]
rs406511	0	6	2	ZNRD1	VARS2	rs8321	AIDS progression	19115949	Limou, S	J Infect Dis	Genomewide association study of an AIDS-nonprogression cohort emphasizes the role played by HLA genes (ANRS Genomewide Association Study 02).	1713	275 HIV positive patients, 1,438 controls	626 patients	6p22.1	6	30032522	ZNRD1, RNF39	ZNRD1	NA	NA	30834	NA	NA	rs8321-G	UTR-3	NA	5e-07	6.30103	NA	NA	NA	Illumina [291,119]
rs406511	0	6	2	ZNRD1	ZFP57	rs8321	AIDS progression	19115949	Limou, S	J Infect Dis	Genomewide association study of an AIDS-nonprogression cohort emphasizes the role played by HLA genes (ANRS Genomewide Association Study 02).	1713	275 HIV positive patients, 1,438 controls	626 patients	6p22.1	6	30032522	ZNRD1, RNF39	ZNRD1	NA	NA	30834	NA	NA	rs8321-G	UTR-3	NA	5e-07	6.30103	NA	NA	NA	Illumina [291,119]
rs406511	0	6	2	ZNRD1	APOM	rs8321	AIDS progression	19115949	Limou, S	J Infect Dis	Genomewide association study of an AIDS-nonprogression cohort emphasizes the role played by HLA genes (ANRS Genomewide Association Study 02).	1713	275 HIV positive patients, 1,438 controls	626 patients	6p22.1	6	30032522	ZNRD1, RNF39	ZNRD1	NA	NA	30834	NA	NA	rs8321-G	UTR-3	NA	5e-07	6.30103	NA	NA	NA	Illumina [291,119]
rs406511	0	6	2	ZNRD1	KIT	rs8321	AIDS progression	19115949	Limou, S	J Infect Dis	Genomewide association study of an AIDS-nonprogression cohort emphasizes the role played by HLA genes (ANRS Genomewide Association Study 02).	1713	275 HIV positive patients, 1,438 controls	626 patients	6p22.1	6	30032522	ZNRD1, RNF39	ZNRD1	NA	NA	30834	NA	NA	rs8321-G	UTR-3	NA	5e-07	6.30103	NA	NA	NA	Illumina [291,119]
rs2074508	15	0	2	HLA-C	DDR1	rs7756521	HIV-1 control	20041166	Fellay, J	PLoS Genet	Common genetic variation and the control of HIV-1 in humans.	2362	2,362 Caucasian cases	NA	6p21.33	6	30848253	DDR1, VARS2, DPCR1	IER3 - DDR1	8870	780	NA	135.93	3.61	rs7756521-?	Intergenic	NA	1e-06	6	progression	NA	NA	Illumina [NR]
rs2074508	15	0	2	HLA-C	HLA-C	rs7756521	HIV-1 control	20041166	Fellay, J	PLoS Genet	Common genetic variation and the control of HIV-1 in humans.	2362	2,362 Caucasian cases	NA	6p21.33	6	30848253	DDR1, VARS2, DPCR1	IER3 - DDR1	8870	780	NA	135.93	3.61	rs7756521-?	Intergenic	NA	1e-06	6	progression	NA	NA	Illumina [NR]
rs2074508	15	0	2	HLA-B	DDR1	rs7756521	HIV-1 control	20041166	Fellay, J	PLoS Genet	Common genetic variation and the control of HIV-1 in humans.	2362	2,362 Caucasian cases	NA	6p21.33	6	30848253	DDR1, VARS2, DPCR1	IER3 - DDR1	8870	780	NA	135.93	3.61	rs7756521-?	Intergenic	NA	1e-06	6	progression	NA	NA	Illumina [NR]
rs2074508	15	0	2	HLA-B	HLA-C	rs7756521	HIV-1 control	20041166	Fellay, J	PLoS Genet	Common genetic variation and the control of HIV-1 in humans.	2362	2,362 Caucasian cases	NA	6p21.33	6	30848253	DDR1, VARS2, DPCR1	IER3 - DDR1	8870	780	NA	135.93	3.61	rs7756521-?	Intergenic	NA	1e-06	6	progression	NA	NA	Illumina [NR]
rs2074508	15	0	2	HLA-C	DDR1	rs7756521	HIV-1 control	20041166	Fellay, J	PLoS Genet	Common genetic variation and the control of HIV-1 in humans.	2362	2,362 Caucasian cases	NA	6p21.33	6	30848253	DDR1, VARS2, DPCR1	IER3 - DDR1	8870	780	NA	135.93	3.61	rs7756521-?	Intergenic	NA	1e-06	6	progression	NA	NA	Illumina [NR]
rs2074508	15	0	2	HLA-C	HLA-C	rs7756521	HIV-1 control	20041166	Fellay, J	PLoS Genet	Common genetic variation and the control of HIV-1 in humans.	2362	2,362 Caucasian cases	NA	6p21.33	6	30848253	DDR1, VARS2, DPCR1	IER3 - DDR1	8870	780	NA	135.93	3.61	rs7756521-?	Intergenic	NA	1e-06	6	progression	NA	NA	Illumina [NR]
rs2074508	15	0	2	HLA-B	DDR1	rs7756521	HIV-1 control	20041166	Fellay, J	PLoS Genet	Common genetic variation and the control of HIV-1 in humans.	2362	2,362 Caucasian cases	NA	6p21.33	6	30848253	DDR1, VARS2, DPCR1	IER3 - DDR1	8870	780	NA	135.93	3.61	rs7756521-?	Intergenic	NA	1e-06	6	progression	NA	NA	Illumina [NR]
rs2074508	15	0	2	HLA-B	HLA-C	rs7756521	HIV-1 control	20041166	Fellay, J	PLoS Genet	Common genetic variation and the control of HIV-1 in humans.	2362	2,362 Caucasian cases	NA	6p21.33	6	30848253	DDR1, VARS2, DPCR1	IER3 - DDR1	8870	780	NA	135.93	3.61	rs7756521-?	Intergenic	NA	1e-06	6	progression	NA	NA	Illumina [NR]
rs3115572	6	0	19	HLA-C	HLA-DRB5	rs3130320	Systemic lupus erythematosus	21408207	Chung, SA	PLoS Genet	Differential genetic associations for systemic lupus erythematosus based on anti-dsDNA autoantibody production.	6530	811 anti-dsDNA positive European descent cases, 906 anti-dsDNA negative European descent cases, 4,813 European descent controls	NA	6p21.32	6	32223258	NOTCH4, C6orf10	NOTCH4 - C6orf10	4855	10665	NA	31.41	37.22	rs3130320-T	Intergenic	0.39	3e-06	5.52288	case-only	1.39	[1.21-1.60]	Illumina [421,318] (imputed)
rs3115572	6	0	19	HLA-C	HLA-DRA	rs3130320	Systemic lupus erythematosus	21408207	Chung, SA	PLoS Genet	Differential genetic associations for systemic lupus erythematosus based on anti-dsDNA autoantibody production.	6530	811 anti-dsDNA positive European descent cases, 906 anti-dsDNA negative European descent cases, 4,813 European descent controls	NA	6p21.32	6	32223258	NOTCH4, C6orf10	NOTCH4 - C6orf10	4855	10665	NA	31.41	37.22	rs3130320-T	Intergenic	0.39	3e-06	5.52288	case-only	1.39	[1.21-1.60]	Illumina [421,318] (imputed)
rs3115572	6	0	19	HLA-C	ERG	rs3130320	Systemic lupus erythematosus	21408207	Chung, SA	PLoS Genet	Differential genetic associations for systemic lupus erythematosus based on anti-dsDNA autoantibody production.	6530	811 anti-dsDNA positive European descent cases, 906 anti-dsDNA negative European descent cases, 4,813 European descent controls	NA	6p21.32	6	32223258	NOTCH4, C6orf10	NOTCH4 - C6orf10	4855	10665	NA	31.41	37.22	rs3130320-T	Intergenic	0.39	3e-06	5.52288	case-only	1.39	[1.21-1.60]	Illumina [421,318] (imputed)
rs3115572	6	0	19	HLA-C	ZNF672	rs3130320	Systemic lupus erythematosus	21408207	Chung, SA	PLoS Genet	Differential genetic associations for systemic lupus erythematosus based on anti-dsDNA autoantibody production.	6530	811 anti-dsDNA positive European descent cases, 906 anti-dsDNA negative European descent cases, 4,813 European descent controls	NA	6p21.32	6	32223258	NOTCH4, C6orf10	NOTCH4 - C6orf10	4855	10665	NA	31.41	37.22	rs3130320-T	Intergenic	0.39	3e-06	5.52288	case-only	1.39	[1.21-1.60]	Illumina [421,318] (imputed)
rs3115572	6	0	19	HLA-C	HLA-DQA1	rs3130320	Systemic lupus erythematosus	21408207	Chung, SA	PLoS Genet	Differential genetic associations for systemic lupus erythematosus based on anti-dsDNA autoantibody production.	6530	811 anti-dsDNA positive European descent cases, 906 anti-dsDNA negative European descent cases, 4,813 European descent controls	NA	6p21.32	6	32223258	NOTCH4, C6orf10	NOTCH4 - C6orf10	4855	10665	NA	31.41	37.22	rs3130320-T	Intergenic	0.39	3e-06	5.52288	case-only	1.39	[1.21-1.60]	Illumina [421,318] (imputed)
rs3115572	6	0	19	HLA-C	HLA-DRB3	rs3130320	Systemic lupus erythematosus	21408207	Chung, SA	PLoS Genet	Differential genetic associations for systemic lupus erythematosus based on anti-dsDNA autoantibody production.	6530	811 anti-dsDNA positive European descent cases, 906 anti-dsDNA negative European descent cases, 4,813 European descent controls	NA	6p21.32	6	32223258	NOTCH4, C6orf10	NOTCH4 - C6orf10	4855	10665	NA	31.41	37.22	rs3130320-T	Intergenic	0.39	3e-06	5.52288	case-only	1.39	[1.21-1.60]	Illumina [421,318] (imputed)
rs3115572	6	0	19	HLA-C	NOTCH4	rs3130320	Systemic lupus erythematosus	21408207	Chung, SA	PLoS Genet	Differential genetic associations for systemic lupus erythematosus based on anti-dsDNA autoantibody production.	6530	811 anti-dsDNA positive European descent cases, 906 anti-dsDNA negative European descent cases, 4,813 European descent controls	NA	6p21.32	6	32223258	NOTCH4, C6orf10	NOTCH4 - C6orf10	4855	10665	NA	31.41	37.22	rs3130320-T	Intergenic	0.39	3e-06	5.52288	case-only	1.39	[1.21-1.60]	Illumina [421,318] (imputed)
rs3115572	6	0	19	HLA-DQA1	HLA-DRB5	rs3130320	Systemic lupus erythematosus	21408207	Chung, SA	PLoS Genet	Differential genetic associations for systemic lupus erythematosus based on anti-dsDNA autoantibody production.	6530	811 anti-dsDNA positive European descent cases, 906 anti-dsDNA negative European descent cases, 4,813 European descent controls	NA	6p21.32	6	32223258	NOTCH4, C6orf10	NOTCH4 - C6orf10	4855	10665	NA	31.41	37.22	rs3130320-T	Intergenic	0.39	3e-06	5.52288	case-only	1.39	[1.21-1.60]	Illumina [421,318] (imputed)
rs3115572	6	0	19	HLA-DQA1	HLA-DRA	rs3130320	Systemic lupus erythematosus	21408207	Chung, SA	PLoS Genet	Differential genetic associations for systemic lupus erythematosus based on anti-dsDNA autoantibody production.	6530	811 anti-dsDNA positive European descent cases, 906 anti-dsDNA negative European descent cases, 4,813 European descent controls	NA	6p21.32	6	32223258	NOTCH4, C6orf10	NOTCH4 - C6orf10	4855	10665	NA	31.41	37.22	rs3130320-T	Intergenic	0.39	3e-06	5.52288	case-only	1.39	[1.21-1.60]	Illumina [421,318] (imputed)
rs3115572	6	0	19	HLA-DQA1	ERG	rs3130320	Systemic lupus erythematosus	21408207	Chung, SA	PLoS Genet	Differential genetic associations for systemic lupus erythematosus based on anti-dsDNA autoantibody production.	6530	811 anti-dsDNA positive European descent cases, 906 anti-dsDNA negative European descent cases, 4,813 European descent controls	NA	6p21.32	6	32223258	NOTCH4, C6orf10	NOTCH4 - C6orf10	4855	10665	NA	31.41	37.22	rs3130320-T	Intergenic	0.39	3e-06	5.52288	case-only	1.39	[1.21-1.60]	Illumina [421,318] (imputed)
rs3115572	6	0	19	HLA-DQA1	ZNF672	rs3130320	Systemic lupus erythematosus	21408207	Chung, SA	PLoS Genet	Differential genetic associations for systemic lupus erythematosus based on anti-dsDNA autoantibody production.	6530	811 anti-dsDNA positive European descent cases, 906 anti-dsDNA negative European descent cases, 4,813 European descent controls	NA	6p21.32	6	32223258	NOTCH4, C6orf10	NOTCH4 - C6orf10	4855	10665	NA	31.41	37.22	rs3130320-T	Intergenic	0.39	3e-06	5.52288	case-only	1.39	[1.21-1.60]	Illumina [421,318] (imputed)
rs3115572	6	0	19	HLA-DQA1	HLA-DQA1	rs3130320	Systemic lupus erythematosus	21408207	Chung, SA	PLoS Genet	Differential genetic associations for systemic lupus erythematosus based on anti-dsDNA autoantibody production.	6530	811 anti-dsDNA positive European descent cases, 906 anti-dsDNA negative European descent cases, 4,813 European descent controls	NA	6p21.32	6	32223258	NOTCH4, C6orf10	NOTCH4 - C6orf10	4855	10665	NA	31.41	37.22	rs3130320-T	Intergenic	0.39	3e-06	5.52288	case-only	1.39	[1.21-1.60]	Illumina [421,318] (imputed)
rs3115572	6	0	19	HLA-DQA1	HLA-DRB3	rs3130320	Systemic lupus erythematosus	21408207	Chung, SA	PLoS Genet	Differential genetic associations for systemic lupus erythematosus based on anti-dsDNA autoantibody production.	6530	811 anti-dsDNA positive European descent cases, 906 anti-dsDNA negative European descent cases, 4,813 European descent controls	NA	6p21.32	6	32223258	NOTCH4, C6orf10	NOTCH4 - C6orf10	4855	10665	NA	31.41	37.22	rs3130320-T	Intergenic	0.39	3e-06	5.52288	case-only	1.39	[1.21-1.60]	Illumina [421,318] (imputed)
rs3115572	6	0	19	HLA-DQA1	NOTCH4	rs3130320	Systemic lupus erythematosus	21408207	Chung, SA	PLoS Genet	Differential genetic associations for systemic lupus erythematosus based on anti-dsDNA autoantibody production.	6530	811 anti-dsDNA positive European descent cases, 906 anti-dsDNA negative European descent cases, 4,813 European descent controls	NA	6p21.32	6	32223258	NOTCH4, C6orf10	NOTCH4 - C6orf10	4855	10665	NA	31.41	37.22	rs3130320-T	Intergenic	0.39	3e-06	5.52288	case-only	1.39	[1.21-1.60]	Illumina [421,318] (imputed)
rs3115572	6	0	19	HLA-B	HLA-DRB5	rs3130320	Systemic lupus erythematosus	21408207	Chung, SA	PLoS Genet	Differential genetic associations for systemic lupus erythematosus based on anti-dsDNA autoantibody production.	6530	811 anti-dsDNA positive European descent cases, 906 anti-dsDNA negative European descent cases, 4,813 European descent controls	NA	6p21.32	6	32223258	NOTCH4, C6orf10	NOTCH4 - C6orf10	4855	10665	NA	31.41	37.22	rs3130320-T	Intergenic	0.39	3e-06	5.52288	case-only	1.39	[1.21-1.60]	Illumina [421,318] (imputed)
rs3115572	6	0	19	HLA-B	HLA-DRA	rs3130320	Systemic lupus erythematosus	21408207	Chung, SA	PLoS Genet	Differential genetic associations for systemic lupus erythematosus based on anti-dsDNA autoantibody production.	6530	811 anti-dsDNA positive European descent cases, 906 anti-dsDNA negative European descent cases, 4,813 European descent controls	NA	6p21.32	6	32223258	NOTCH4, C6orf10	NOTCH4 - C6orf10	4855	10665	NA	31.41	37.22	rs3130320-T	Intergenic	0.39	3e-06	5.52288	case-only	1.39	[1.21-1.60]	Illumina [421,318] (imputed)
rs3115572	6	0	19	HLA-B	ERG	rs3130320	Systemic lupus erythematosus	21408207	Chung, SA	PLoS Genet	Differential genetic associations for systemic lupus erythematosus based on anti-dsDNA autoantibody production.	6530	811 anti-dsDNA positive European descent cases, 906 anti-dsDNA negative European descent cases, 4,813 European descent controls	NA	6p21.32	6	32223258	NOTCH4, C6orf10	NOTCH4 - C6orf10	4855	10665	NA	31.41	37.22	rs3130320-T	Intergenic	0.39	3e-06	5.52288	case-only	1.39	[1.21-1.60]	Illumina [421,318] (imputed)
rs3115572	6	0	19	HLA-B	ZNF672	rs3130320	Systemic lupus erythematosus	21408207	Chung, SA	PLoS Genet	Differential genetic associations for systemic lupus erythematosus based on anti-dsDNA autoantibody production.	6530	811 anti-dsDNA positive European descent cases, 906 anti-dsDNA negative European descent cases, 4,813 European descent controls	NA	6p21.32	6	32223258	NOTCH4, C6orf10	NOTCH4 - C6orf10	4855	10665	NA	31.41	37.22	rs3130320-T	Intergenic	0.39	3e-06	5.52288	case-only	1.39	[1.21-1.60]	Illumina [421,318] (imputed)
rs3115572	6	0	19	HLA-B	HLA-DQA1	rs3130320	Systemic lupus erythematosus	21408207	Chung, SA	PLoS Genet	Differential genetic associations for systemic lupus erythematosus based on anti-dsDNA autoantibody production.	6530	811 anti-dsDNA positive European descent cases, 906 anti-dsDNA negative European descent cases, 4,813 European descent controls	NA	6p21.32	6	32223258	NOTCH4, C6orf10	NOTCH4 - C6orf10	4855	10665	NA	31.41	37.22	rs3130320-T	Intergenic	0.39	3e-06	5.52288	case-only	1.39	[1.21-1.60]	Illumina [421,318] (imputed)
rs3115572	6	0	19	HLA-B	HLA-DRB3	rs3130320	Systemic lupus erythematosus	21408207	Chung, SA	PLoS Genet	Differential genetic associations for systemic lupus erythematosus based on anti-dsDNA autoantibody production.	6530	811 anti-dsDNA positive European descent cases, 906 anti-dsDNA negative European descent cases, 4,813 European descent controls	NA	6p21.32	6	32223258	NOTCH4, C6orf10	NOTCH4 - C6orf10	4855	10665	NA	31.41	37.22	rs3130320-T	Intergenic	0.39	3e-06	5.52288	case-only	1.39	[1.21-1.60]	Illumina [421,318] (imputed)
rs3115572	6	0	19	HLA-B	NOTCH4	rs3130320	Systemic lupus erythematosus	21408207	Chung, SA	PLoS Genet	Differential genetic associations for systemic lupus erythematosus based on anti-dsDNA autoantibody production.	6530	811 anti-dsDNA positive European descent cases, 906 anti-dsDNA negative European descent cases, 4,813 European descent controls	NA	6p21.32	6	32223258	NOTCH4, C6orf10	NOTCH4 - C6orf10	4855	10665	NA	31.41	37.22	rs3130320-T	Intergenic	0.39	3e-06	5.52288	case-only	1.39	[1.21-1.60]	Illumina [421,318] (imputed)
rs3115572	6	0	19	HLA-C	HLA-DRB5	rs3130320	Systemic lupus erythematosus	21408207	Chung, SA	PLoS Genet	Differential genetic associations for systemic lupus erythematosus based on anti-dsDNA autoantibody production.	6530	811 anti-dsDNA positive European descent cases, 906 anti-dsDNA negative European descent cases, 4,813 European descent controls	NA	6p21.32	6	32223258	NOTCH4, C6orf10	NOTCH4 - C6orf10	4855	10665	NA	31.41	37.22	rs3130320-T	Intergenic	0.39	3e-06	5.52288	case-only	1.39	[1.21-1.60]	Illumina [421,318] (imputed)
rs3115572	6	0	19	HLA-C	HLA-DRA	rs3130320	Systemic lupus erythematosus	21408207	Chung, SA	PLoS Genet	Differential genetic associations for systemic lupus erythematosus based on anti-dsDNA autoantibody production.	6530	811 anti-dsDNA positive European descent cases, 906 anti-dsDNA negative European descent cases, 4,813 European descent controls	NA	6p21.32	6	32223258	NOTCH4, C6orf10	NOTCH4 - C6orf10	4855	10665	NA	31.41	37.22	rs3130320-T	Intergenic	0.39	3e-06	5.52288	case-only	1.39	[1.21-1.60]	Illumina [421,318] (imputed)
rs3115572	6	0	19	HLA-C	ERG	rs3130320	Systemic lupus erythematosus	21408207	Chung, SA	PLoS Genet	Differential genetic associations for systemic lupus erythematosus based on anti-dsDNA autoantibody production.	6530	811 anti-dsDNA positive European descent cases, 906 anti-dsDNA negative European descent cases, 4,813 European descent controls	NA	6p21.32	6	32223258	NOTCH4, C6orf10	NOTCH4 - C6orf10	4855	10665	NA	31.41	37.22	rs3130320-T	Intergenic	0.39	3e-06	5.52288	case-only	1.39	[1.21-1.60]	Illumina [421,318] (imputed)
rs3115572	6	0	19	HLA-C	ZNF672	rs3130320	Systemic lupus erythematosus	21408207	Chung, SA	PLoS Genet	Differential genetic associations for systemic lupus erythematosus based on anti-dsDNA autoantibody production.	6530	811 anti-dsDNA positive European descent cases, 906 anti-dsDNA negative European descent cases, 4,813 European descent controls	NA	6p21.32	6	32223258	NOTCH4, C6orf10	NOTCH4 - C6orf10	4855	10665	NA	31.41	37.22	rs3130320-T	Intergenic	0.39	3e-06	5.52288	case-only	1.39	[1.21-1.60]	Illumina [421,318] (imputed)
rs3115572	6	0	19	HLA-C	HLA-DQA1	rs3130320	Systemic lupus erythematosus	21408207	Chung, SA	PLoS Genet	Differential genetic associations for systemic lupus erythematosus based on anti-dsDNA autoantibody production.	6530	811 anti-dsDNA positive European descent cases, 906 anti-dsDNA negative European descent cases, 4,813 European descent controls	NA	6p21.32	6	32223258	NOTCH4, C6orf10	NOTCH4 - C6orf10	4855	10665	NA	31.41	37.22	rs3130320-T	Intergenic	0.39	3e-06	5.52288	case-only	1.39	[1.21-1.60]	Illumina [421,318] (imputed)
rs3115572	6	0	19	HLA-C	HLA-DRB3	rs3130320	Systemic lupus erythematosus	21408207	Chung, SA	PLoS Genet	Differential genetic associations for systemic lupus erythematosus based on anti-dsDNA autoantibody production.	6530	811 anti-dsDNA positive European descent cases, 906 anti-dsDNA negative European descent cases, 4,813 European descent controls	NA	6p21.32	6	32223258	NOTCH4, C6orf10	NOTCH4 - C6orf10	4855	10665	NA	31.41	37.22	rs3130320-T	Intergenic	0.39	3e-06	5.52288	case-only	1.39	[1.21-1.60]	Illumina [421,318] (imputed)
rs3115572	6	0	19	HLA-C	NOTCH4	rs3130320	Systemic lupus erythematosus	21408207	Chung, SA	PLoS Genet	Differential genetic associations for systemic lupus erythematosus based on anti-dsDNA autoantibody production.	6530	811 anti-dsDNA positive European descent cases, 906 anti-dsDNA negative European descent cases, 4,813 European descent controls	NA	6p21.32	6	32223258	NOTCH4, C6orf10	NOTCH4 - C6orf10	4855	10665	NA	31.41	37.22	rs3130320-T	Intergenic	0.39	3e-06	5.52288	case-only	1.39	[1.21-1.60]	Illumina [421,318] (imputed)
rs3115572	6	0	19	HLA-DQA1	HLA-DRB5	rs3130320	Systemic lupus erythematosus	21408207	Chung, SA	PLoS Genet	Differential genetic associations for systemic lupus erythematosus based on anti-dsDNA autoantibody production.	6530	811 anti-dsDNA positive European descent cases, 906 anti-dsDNA negative European descent cases, 4,813 European descent controls	NA	6p21.32	6	32223258	NOTCH4, C6orf10	NOTCH4 - C6orf10	4855	10665	NA	31.41	37.22	rs3130320-T	Intergenic	0.39	3e-06	5.52288	case-only	1.39	[1.21-1.60]	Illumina [421,318] (imputed)
rs3115572	6	0	19	HLA-DQA1	HLA-DRA	rs3130320	Systemic lupus erythematosus	21408207	Chung, SA	PLoS Genet	Differential genetic associations for systemic lupus erythematosus based on anti-dsDNA autoantibody production.	6530	811 anti-dsDNA positive European descent cases, 906 anti-dsDNA negative European descent cases, 4,813 European descent controls	NA	6p21.32	6	32223258	NOTCH4, C6orf10	NOTCH4 - C6orf10	4855	10665	NA	31.41	37.22	rs3130320-T	Intergenic	0.39	3e-06	5.52288	case-only	1.39	[1.21-1.60]	Illumina [421,318] (imputed)
rs3115572	6	0	19	HLA-DQA1	ERG	rs3130320	Systemic lupus erythematosus	21408207	Chung, SA	PLoS Genet	Differential genetic associations for systemic lupus erythematosus based on anti-dsDNA autoantibody production.	6530	811 anti-dsDNA positive European descent cases, 906 anti-dsDNA negative European descent cases, 4,813 European descent controls	NA	6p21.32	6	32223258	NOTCH4, C6orf10	NOTCH4 - C6orf10	4855	10665	NA	31.41	37.22	rs3130320-T	Intergenic	0.39	3e-06	5.52288	case-only	1.39	[1.21-1.60]	Illumina [421,318] (imputed)
rs3115572	6	0	19	HLA-DQA1	ZNF672	rs3130320	Systemic lupus erythematosus	21408207	Chung, SA	PLoS Genet	Differential genetic associations for systemic lupus erythematosus based on anti-dsDNA autoantibody production.	6530	811 anti-dsDNA positive European descent cases, 906 anti-dsDNA negative European descent cases, 4,813 European descent controls	NA	6p21.32	6	32223258	NOTCH4, C6orf10	NOTCH4 - C6orf10	4855	10665	NA	31.41	37.22	rs3130320-T	Intergenic	0.39	3e-06	5.52288	case-only	1.39	[1.21-1.60]	Illumina [421,318] (imputed)
rs3115572	6	0	19	HLA-DQA1	HLA-DQA1	rs3130320	Systemic lupus erythematosus	21408207	Chung, SA	PLoS Genet	Differential genetic associations for systemic lupus erythematosus based on anti-dsDNA autoantibody production.	6530	811 anti-dsDNA positive European descent cases, 906 anti-dsDNA negative European descent cases, 4,813 European descent controls	NA	6p21.32	6	32223258	NOTCH4, C6orf10	NOTCH4 - C6orf10	4855	10665	NA	31.41	37.22	rs3130320-T	Intergenic	0.39	3e-06	5.52288	case-only	1.39	[1.21-1.60]	Illumina [421,318] (imputed)
rs3115572	6	0	19	HLA-DQA1	HLA-DRB3	rs3130320	Systemic lupus erythematosus	21408207	Chung, SA	PLoS Genet	Differential genetic associations for systemic lupus erythematosus based on anti-dsDNA autoantibody production.	6530	811 anti-dsDNA positive European descent cases, 906 anti-dsDNA negative European descent cases, 4,813 European descent controls	NA	6p21.32	6	32223258	NOTCH4, C6orf10	NOTCH4 - C6orf10	4855	10665	NA	31.41	37.22	rs3130320-T	Intergenic	0.39	3e-06	5.52288	case-only	1.39	[1.21-1.60]	Illumina [421,318] (imputed)
rs3115572	6	0	19	HLA-DQA1	NOTCH4	rs3130320	Systemic lupus erythematosus	21408207	Chung, SA	PLoS Genet	Differential genetic associations for systemic lupus erythematosus based on anti-dsDNA autoantibody production.	6530	811 anti-dsDNA positive European descent cases, 906 anti-dsDNA negative European descent cases, 4,813 European descent controls	NA	6p21.32	6	32223258	NOTCH4, C6orf10	NOTCH4 - C6orf10	4855	10665	NA	31.41	37.22	rs3130320-T	Intergenic	0.39	3e-06	5.52288	case-only	1.39	[1.21-1.60]	Illumina [421,318] (imputed)
rs3115572	6	0	19	HLA-B	HLA-DRB5	rs3130320	Systemic lupus erythematosus	21408207	Chung, SA	PLoS Genet	Differential genetic associations for systemic lupus erythematosus based on anti-dsDNA autoantibody production.	6530	811 anti-dsDNA positive European descent cases, 906 anti-dsDNA negative European descent cases, 4,813 European descent controls	NA	6p21.32	6	32223258	NOTCH4, C6orf10	NOTCH4 - C6orf10	4855	10665	NA	31.41	37.22	rs3130320-T	Intergenic	0.39	3e-06	5.52288	case-only	1.39	[1.21-1.60]	Illumina [421,318] (imputed)
rs3115572	6	0	19	HLA-B	HLA-DRA	rs3130320	Systemic lupus erythematosus	21408207	Chung, SA	PLoS Genet	Differential genetic associations for systemic lupus erythematosus based on anti-dsDNA autoantibody production.	6530	811 anti-dsDNA positive European descent cases, 906 anti-dsDNA negative European descent cases, 4,813 European descent controls	NA	6p21.32	6	32223258	NOTCH4, C6orf10	NOTCH4 - C6orf10	4855	10665	NA	31.41	37.22	rs3130320-T	Intergenic	0.39	3e-06	5.52288	case-only	1.39	[1.21-1.60]	Illumina [421,318] (imputed)
rs3115572	6	0	19	HLA-B	ERG	rs3130320	Systemic lupus erythematosus	21408207	Chung, SA	PLoS Genet	Differential genetic associations for systemic lupus erythematosus based on anti-dsDNA autoantibody production.	6530	811 anti-dsDNA positive European descent cases, 906 anti-dsDNA negative European descent cases, 4,813 European descent controls	NA	6p21.32	6	32223258	NOTCH4, C6orf10	NOTCH4 - C6orf10	4855	10665	NA	31.41	37.22	rs3130320-T	Intergenic	0.39	3e-06	5.52288	case-only	1.39	[1.21-1.60]	Illumina [421,318] (imputed)
rs3115572	6	0	19	HLA-B	ZNF672	rs3130320	Systemic lupus erythematosus	21408207	Chung, SA	PLoS Genet	Differential genetic associations for systemic lupus erythematosus based on anti-dsDNA autoantibody production.	6530	811 anti-dsDNA positive European descent cases, 906 anti-dsDNA negative European descent cases, 4,813 European descent controls	NA	6p21.32	6	32223258	NOTCH4, C6orf10	NOTCH4 - C6orf10	4855	10665	NA	31.41	37.22	rs3130320-T	Intergenic	0.39	3e-06	5.52288	case-only	1.39	[1.21-1.60]	Illumina [421,318] (imputed)
rs3115572	6	0	19	HLA-B	HLA-DQA1	rs3130320	Systemic lupus erythematosus	21408207	Chung, SA	PLoS Genet	Differential genetic associations for systemic lupus erythematosus based on anti-dsDNA autoantibody production.	6530	811 anti-dsDNA positive European descent cases, 906 anti-dsDNA negative European descent cases, 4,813 European descent controls	NA	6p21.32	6	32223258	NOTCH4, C6orf10	NOTCH4 - C6orf10	4855	10665	NA	31.41	37.22	rs3130320-T	Intergenic	0.39	3e-06	5.52288	case-only	1.39	[1.21-1.60]	Illumina [421,318] (imputed)
rs3115572	6	0	19	HLA-B	HLA-DRB3	rs3130320	Systemic lupus erythematosus	21408207	Chung, SA	PLoS Genet	Differential genetic associations for systemic lupus erythematosus based on anti-dsDNA autoantibody production.	6530	811 anti-dsDNA positive European descent cases, 906 anti-dsDNA negative European descent cases, 4,813 European descent controls	NA	6p21.32	6	32223258	NOTCH4, C6orf10	NOTCH4 - C6orf10	4855	10665	NA	31.41	37.22	rs3130320-T	Intergenic	0.39	3e-06	5.52288	case-only	1.39	[1.21-1.60]	Illumina [421,318] (imputed)
rs3115572	6	0	19	HLA-B	NOTCH4	rs3130320	Systemic lupus erythematosus	21408207	Chung, SA	PLoS Genet	Differential genetic associations for systemic lupus erythematosus based on anti-dsDNA autoantibody production.	6530	811 anti-dsDNA positive European descent cases, 906 anti-dsDNA negative European descent cases, 4,813 European descent controls	NA	6p21.32	6	32223258	NOTCH4, C6orf10	NOTCH4 - C6orf10	4855	10665	NA	31.41	37.22	rs3130320-T	Intergenic	0.39	3e-06	5.52288	case-only	1.39	[1.21-1.60]	Illumina [421,318] (imputed)
rs7773095	0	6	6	SMPD2	ZBTB24	rs9487094	Height	18391951	Gudbjartsson, DF	Nat Genet	Many sequence variants affecting diversity of adult human height.	30968	30,968 individuals	8,541 individuals	6q21	6	109742015	PPIL6, CD164, SMPD2,MNICAL1,ZBTB24	PPIL6	NA	NA	285755	NA	NA	rs9487094-G	intron	0.69	4e-06	5.39794	NA	4.7	[2.74-6.66] % s.d. taller	Illumina and Affymetrix[up to 304,226]
rs7773095	0	6	6	SMPD2	SMPD2	rs9487094	Height	18391951	Gudbjartsson, DF	Nat Genet	Many sequence variants affecting diversity of adult human height.	30968	30,968 individuals	8,541 individuals	6q21	6	109742015	PPIL6, CD164, SMPD2,MNICAL1,ZBTB24	PPIL6	NA	NA	285755	NA	NA	rs9487094-G	intron	0.69	4e-06	5.39794	NA	4.7	[2.74-6.66] % s.d. taller	Illumina and Affymetrix[up to 304,226]
rs7773095	0	6	6	MICAL1	ZBTB24	rs9487094	Height	18391951	Gudbjartsson, DF	Nat Genet	Many sequence variants affecting diversity of adult human height.	30968	30,968 individuals	8,541 individuals	6q21	6	109742015	PPIL6, CD164, SMPD2,MNICAL1,ZBTB24	PPIL6	NA	NA	285755	NA	NA	rs9487094-G	intron	0.69	4e-06	5.39794	NA	4.7	[2.74-6.66] % s.d. taller	Illumina and Affymetrix[up to 304,226]
rs7773095	0	6	6	MICAL1	SMPD2	rs9487094	Height	18391951	Gudbjartsson, DF	Nat Genet	Many sequence variants affecting diversity of adult human height.	30968	30,968 individuals	8,541 individuals	6q21	6	109742015	PPIL6, CD164, SMPD2,MNICAL1,ZBTB24	PPIL6	NA	NA	285755	NA	NA	rs9487094-G	intron	0.69	4e-06	5.39794	NA	4.7	[2.74-6.66] % s.d. taller	Illumina and Affymetrix[up to 304,226]
rs7773095	0	6	6	CD164	ZBTB24	rs9487094	Height	18391951	Gudbjartsson, DF	Nat Genet	Many sequence variants affecting diversity of adult human height.	30968	30,968 individuals	8,541 individuals	6q21	6	109742015	PPIL6, CD164, SMPD2,MNICAL1,ZBTB24	PPIL6	NA	NA	285755	NA	NA	rs9487094-G	intron	0.69	4e-06	5.39794	NA	4.7	[2.74-6.66] % s.d. taller	Illumina and Affymetrix[up to 304,226]
rs7773095	0	6	6	CD164	SMPD2	rs9487094	Height	18391951	Gudbjartsson, DF	Nat Genet	Many sequence variants affecting diversity of adult human height.	30968	30,968 individuals	8,541 individuals	6q21	6	109742015	PPIL6, CD164, SMPD2,MNICAL1,ZBTB24	PPIL6	NA	NA	285755	NA	NA	rs9487094-G	intron	0.69	4e-06	5.39794	NA	4.7	[2.74-6.66] % s.d. taller	Illumina and Affymetrix[up to 304,226]
rs7773095	0	6	6	MICAL1	ZBTB24	rs9487094	Height	18391951	Gudbjartsson, DF	Nat Genet	Many sequence variants affecting diversity of adult human height.	30968	30,968 individuals	8,541 individuals	6q21	6	109742015	PPIL6, CD164, SMPD2,MNICAL1,ZBTB24	PPIL6	NA	NA	285755	NA	NA	rs9487094-G	intron	0.69	4e-06	5.39794	NA	4.7	[2.74-6.66] % s.d. taller	Illumina and Affymetrix[up to 304,226]
rs7773095	0	6	6	MICAL1	SMPD2	rs9487094	Height	18391951	Gudbjartsson, DF	Nat Genet	Many sequence variants affecting diversity of adult human height.	30968	30,968 individuals	8,541 individuals	6q21	6	109742015	PPIL6, CD164, SMPD2,MNICAL1,ZBTB24	PPIL6	NA	NA	285755	NA	NA	rs9487094-G	intron	0.69	4e-06	5.39794	NA	4.7	[2.74-6.66] % s.d. taller	Illumina and Affymetrix[up to 304,226]
rs7773095	0	6	6	SMPD2	ZBTB24	rs9487094	Height	18391951	Gudbjartsson, DF	Nat Genet	Many sequence variants affecting diversity of adult human height.	30968	30,968 individuals	8,541 individuals	6q21	6	109742015	PPIL6, CD164, SMPD2,MNICAL1,ZBTB24	PPIL6	NA	NA	285755	NA	NA	rs9487094-G	intron	0.69	4e-06	5.39794	NA	4.7	[2.74-6.66] % s.d. taller	Illumina and Affymetrix[up to 304,226]
rs7773095	0	6	6	SMPD2	SMPD2	rs9487094	Height	18391951	Gudbjartsson, DF	Nat Genet	Many sequence variants affecting diversity of adult human height.	30968	30,968 individuals	8,541 individuals	6q21	6	109742015	PPIL6, CD164, SMPD2,MNICAL1,ZBTB24	PPIL6	NA	NA	285755	NA	NA	rs9487094-G	intron	0.69	4e-06	5.39794	NA	4.7	[2.74-6.66] % s.d. taller	Illumina and Affymetrix[up to 304,226]
rs7773095	0	6	6	CD164	ZBTB24	rs9487094	Height	18391951	Gudbjartsson, DF	Nat Genet	Many sequence variants affecting diversity of adult human height.	30968	30,968 individuals	8,541 individuals	6q21	6	109742015	PPIL6, CD164, SMPD2,MNICAL1,ZBTB24	PPIL6	NA	NA	285755	NA	NA	rs9487094-G	intron	0.69	4e-06	5.39794	NA	4.7	[2.74-6.66] % s.d. taller	Illumina and Affymetrix[up to 304,226]
rs7773095	0	6	6	CD164	SMPD2	rs9487094	Height	18391951	Gudbjartsson, DF	Nat Genet	Many sequence variants affecting diversity of adult human height.	30968	30,968 individuals	8,541 individuals	6q21	6	109742015	PPIL6, CD164, SMPD2,MNICAL1,ZBTB24	PPIL6	NA	NA	285755	NA	NA	rs9487094-G	intron	0.69	4e-06	5.39794	NA	4.7	[2.74-6.66] % s.d. taller	Illumina and Affymetrix[up to 304,226]
rs6569648	0	10	4	L3MBTL3	L3MBTL3	rs6569648	Height	20881960	Lango, Allen, H	Nature	Hundreds of variants clustered in genomic loci and biological pathways affect human height.	133653	133,653 Caucasian European ancestry individuals	50,074 Caucasian European ancestry individuals	6q23.1	6	130349119	L3MBTL3	L3MBTL3	NA	NA	84456	NA	NA	rs6569648-T	intron	0.76	1e-21	21	NA	0.04	NA	Affymetrix, Illumina & Perlegen [2,834,208] (imputed)
rs2533878	0	13	0	GNA12	GNA12	rs798497	Height	20189936	Okada, Y	Hum Mol Genet	A genome-wide association study in 19 633 Japanese subjects identified LHX3-QSOX2 and IGF1 as adult height loci.	19633	19,633 Japanese individuals	NA	7p22.3	7	2795957	GNA12	GNA12	NA	NA	2768	NA	NA	rs798497-G	intron	0.27	7e-07	6.1549	NA	0.06	[0.04-0.08] cm decrease	Illumina [420,885]
rs2533878	0	13	0	GNA12	GNA12	rs798544	Height	18391951	Gudbjartsson, DF	Nat Genet	Many sequence variants affecting diversity of adult human height.	30968	30,968 individuals	8,541 individuals	7p22.3	7	2763102	GNA12	AMZ1 - GNA12	155185	2768	NA	8.03	4.64	rs798544-G	Intergenic	0.72	7e-15	14.1549	NA	5.9	[6.03-8.77] % s.d. taller	Illumina and Affymetrix[up to 304,226]
rs2533878	0	13	0	GNA12	GNA12	rs1182188	Height	19343178	Soranzo, N	PLoS Genet	Meta-analysis of genome-wide scans for human adult stature identifies novel Loci and associations with measures of skeletal frame size.	12611	12,611 individuals	7,187 individuals	7p22.2	7	2869985	GNA12	GNA12	NA	NA	2768	NA	NA	rs1182188-?	intron	0.27	3e-09	8.52288	NA	0.07	[0.04-0.10] s.d. increase	Illumina [229,216]
rs2533878	0	13	0	GNA12	GNA12	rs798544	Height	18391951	Gudbjartsson, DF	Nat Genet	Many sequence variants affecting diversity of adult human height.	30968	30,968 individuals	8,541 individuals	7p22.3	7	2763102	GNA12	AMZ1 - GNA12	155185	2768	NA	8.03	4.64	rs798544-G	Intergenic	0.72	7e-15	14.1549	NA	5.9	[6.03-8.77] % s.d. taller	Illumina and Affymetrix[up to 304,226]
rs2533878	0	13	0	GNA12	GNA12	rs1182188	Height	19343178	Soranzo, N	PLoS Genet	Meta-analysis of genome-wide scans for human adult stature identifies novel Loci and associations with measures of skeletal frame size.	12611	12,611 individuals	7,187 individuals	7p22.2	7	2869985	GNA12	GNA12	NA	NA	2768	NA	NA	rs1182188-?	intron	0.27	3e-09	8.52288	NA	0.07	[0.04-0.10] s.d. increase	Illumina [229,216]
rs2533878	0	13	0	GNA12	GNA12	rs798502	Ulcerative colitis	21297633	Anderson, CA	Nat Genet	Meta-analysis identifies 29 additional ulcerative colitis risk loci, increasing the number of confirmed associations to 47.	26405	6,687 European ancestry cases, 19,718 European ancestry controls	9,628 European ancestry cases, 12,917 European ancestry controls	7p22.3	7	2789880	GNA12	GNA12	NA	NA	2768	NA	NA	rs798502-A	intron	0.71	3e-15	14.5229	NA	1.13	[1.08-1.18]	Affymetrix & Illumina [~1.1 million] (imputed)
rs2533878	0	13	0	GNA12	GNA12	rs798497	Height	20189936	Okada, Y	Hum Mol Genet	A genome-wide association study in 19 633 Japanese subjects identified LHX3-QSOX2 and IGF1 as adult height loci.	19633	19,633 Japanese individuals	NA	7p22.3	7	2795957	GNA12	GNA12	NA	NA	2768	NA	NA	rs798497-G	intron	0.27	7e-07	6.1549	NA	0.06	[0.04-0.08] cm decrease	Illumina [420,885]
rs2533878	0	13	0	GNA12	GNA12	rs798502	Ulcerative colitis	21297633	Anderson, CA	Nat Genet	Meta-analysis identifies 29 additional ulcerative colitis risk loci, increasing the number of confirmed associations to 47.	26405	6,687 European ancestry cases, 19,718 European ancestry controls	9,628 European ancestry cases, 12,917 European ancestry controls	7p22.3	7	2789880	GNA12	GNA12	NA	NA	2768	NA	NA	rs798502-A	intron	0.71	3e-15	14.5229	NA	1.13	[1.08-1.18]	Affymetrix & Illumina [~1.1 million] (imputed)
rs801193	6	0	16	ASL	ERV3	rs10263935	Aortic root size	21223598	Wineinger, NE	BMC Med Genomics	Genome-wide joint SNP and CNV analysis of aortic root diameter in African Americans: the HyperGEN study.	1086	1,086 African American family members	NA	7q11.21	7	66096028	KCTD7, RABGEF1	KCTD7	NA	NA	154881	NA	NA	rs10263935-?	intron	0.32	4e-07	6.39794	NA	0.11	[0.070-0.159] cm increase	Affymetrix [NR]
rs801193	6	0	16	ASL	VKORC1L1	rs10263935	Aortic root size	21223598	Wineinger, NE	BMC Med Genomics	Genome-wide joint SNP and CNV analysis of aortic root diameter in African Americans: the HyperGEN study.	1086	1,086 African American family members	NA	7q11.21	7	66096028	KCTD7, RABGEF1	KCTD7	NA	NA	154881	NA	NA	rs10263935-?	intron	0.32	4e-07	6.39794	NA	0.11	[0.070-0.159] cm increase	Affymetrix [NR]
rs801193	6	0	16	ASL	TPST1	rs10263935	Aortic root size	21223598	Wineinger, NE	BMC Med Genomics	Genome-wide joint SNP and CNV analysis of aortic root diameter in African Americans: the HyperGEN study.	1086	1,086 African American family members	NA	7q11.21	7	66096028	KCTD7, RABGEF1	KCTD7	NA	NA	154881	NA	NA	rs10263935-?	intron	0.32	4e-07	6.39794	NA	0.11	[0.070-0.159] cm increase	Affymetrix [NR]
rs801193	6	0	16	ASL	ERV3	rs801193	Aortic root size	21223598	Wineinger, NE	BMC Med Genomics	Genome-wide joint SNP and CNV analysis of aortic root diameter in African Americans: the HyperGEN study.	1086	1,086 African American family members	NA	7q11.21	7	66030612	LOC401365, LOC493754	SKP1P1 - RPL35P5	6922	441246	NA	141.64	41.08	rs801193-?	Intergenic	0.34	4e-06	5.39794	NA	0.11	[0.068-0.155] cm increase	Affymetrix [NR]
rs801193	6	0	16	ASL	VKORC1L1	rs801193	Aortic root size	21223598	Wineinger, NE	BMC Med Genomics	Genome-wide joint SNP and CNV analysis of aortic root diameter in African Americans: the HyperGEN study.	1086	1,086 African American family members	NA	7q11.21	7	66030612	LOC401365, LOC493754	SKP1P1 - RPL35P5	6922	441246	NA	141.64	41.08	rs801193-?	Intergenic	0.34	4e-06	5.39794	NA	0.11	[0.068-0.155] cm increase	Affymetrix [NR]
rs801193	6	0	16	ASL	TPST1	rs801193	Aortic root size	21223598	Wineinger, NE	BMC Med Genomics	Genome-wide joint SNP and CNV analysis of aortic root diameter in African Americans: the HyperGEN study.	1086	1,086 African American family members	NA	7q11.21	7	66030612	LOC401365, LOC493754	SKP1P1 - RPL35P5	6922	441246	NA	141.64	41.08	rs801193-?	Intergenic	0.34	4e-06	5.39794	NA	0.11	[0.068-0.155] cm increase	Affymetrix [NR]
rs801193	6	0	16	ASL	ERV3	rs10263935	Aortic root size	21223598	Wineinger, NE	BMC Med Genomics	Genome-wide joint SNP and CNV analysis of aortic root diameter in African Americans: the HyperGEN study.	1086	1,086 African American family members	NA	7q11.21	7	66096028	KCTD7, RABGEF1	KCTD7	NA	NA	154881	NA	NA	rs10263935-?	intron	0.32	4e-07	6.39794	NA	0.11	[0.070-0.159] cm increase	Affymetrix [NR]
rs801193	6	0	16	ASL	VKORC1L1	rs10263935	Aortic root size	21223598	Wineinger, NE	BMC Med Genomics	Genome-wide joint SNP and CNV analysis of aortic root diameter in African Americans: the HyperGEN study.	1086	1,086 African American family members	NA	7q11.21	7	66096028	KCTD7, RABGEF1	KCTD7	NA	NA	154881	NA	NA	rs10263935-?	intron	0.32	4e-07	6.39794	NA	0.11	[0.070-0.159] cm increase	Affymetrix [NR]
rs801193	6	0	16	ASL	TPST1	rs10263935	Aortic root size	21223598	Wineinger, NE	BMC Med Genomics	Genome-wide joint SNP and CNV analysis of aortic root diameter in African Americans: the HyperGEN study.	1086	1,086 African American family members	NA	7q11.21	7	66096028	KCTD7, RABGEF1	KCTD7	NA	NA	154881	NA	NA	rs10263935-?	intron	0.32	4e-07	6.39794	NA	0.11	[0.070-0.159] cm increase	Affymetrix [NR]
rs1701760	0	6	16	ASL	ERV3	rs801193	Aortic root size	21223598	Wineinger, NE	BMC Med Genomics	Genome-wide joint SNP and CNV analysis of aortic root diameter in African Americans: the HyperGEN study.	1086	1,086 African American family members	NA	7q11.21	7	66030612	LOC401365, LOC493754	SKP1P1 - RPL35P5	6922	441246	NA	141.64	41.08	rs801193-?	Intergenic	0.34	4e-06	5.39794	NA	0.11	[0.068-0.155] cm increase	Affymetrix [NR]
rs1701760	0	6	16	ASL	VKORC1L1	rs801193	Aortic root size	21223598	Wineinger, NE	BMC Med Genomics	Genome-wide joint SNP and CNV analysis of aortic root diameter in African Americans: the HyperGEN study.	1086	1,086 African American family members	NA	7q11.21	7	66030612	LOC401365, LOC493754	SKP1P1 - RPL35P5	6922	441246	NA	141.64	41.08	rs801193-?	Intergenic	0.34	4e-06	5.39794	NA	0.11	[0.068-0.155] cm increase	Affymetrix [NR]
rs1701760	0	6	16	ASL	TPST1	rs801193	Aortic root size	21223598	Wineinger, NE	BMC Med Genomics	Genome-wide joint SNP and CNV analysis of aortic root diameter in African Americans: the HyperGEN study.	1086	1,086 African American family members	NA	7q11.21	7	66030612	LOC401365, LOC493754	SKP1P1 - RPL35P5	6922	441246	NA	141.64	41.08	rs801193-?	Intergenic	0.34	4e-06	5.39794	NA	0.11	[0.068-0.155] cm increase	Affymetrix [NR]
rs1701760	0	6	16	ASL	ERV3	rs10263935	Aortic root size	21223598	Wineinger, NE	BMC Med Genomics	Genome-wide joint SNP and CNV analysis of aortic root diameter in African Americans: the HyperGEN study.	1086	1,086 African American family members	NA	7q11.21	7	66096028	KCTD7, RABGEF1	KCTD7	NA	NA	154881	NA	NA	rs10263935-?	intron	0.32	4e-07	6.39794	NA	0.11	[0.070-0.159] cm increase	Affymetrix [NR]
rs1701760	0	6	16	ASL	VKORC1L1	rs10263935	Aortic root size	21223598	Wineinger, NE	BMC Med Genomics	Genome-wide joint SNP and CNV analysis of aortic root diameter in African Americans: the HyperGEN study.	1086	1,086 African American family members	NA	7q11.21	7	66096028	KCTD7, RABGEF1	KCTD7	NA	NA	154881	NA	NA	rs10263935-?	intron	0.32	4e-07	6.39794	NA	0.11	[0.070-0.159] cm increase	Affymetrix [NR]
rs1701760	0	6	16	ASL	TPST1	rs10263935	Aortic root size	21223598	Wineinger, NE	BMC Med Genomics	Genome-wide joint SNP and CNV analysis of aortic root diameter in African Americans: the HyperGEN study.	1086	1,086 African American family members	NA	7q11.21	7	66096028	KCTD7, RABGEF1	KCTD7	NA	NA	154881	NA	NA	rs10263935-?	intron	0.32	4e-07	6.39794	NA	0.11	[0.070-0.159] cm increase	Affymetrix [NR]
rs1701760	0	6	16	ASL	ERV3	rs801193	Aortic root size	21223598	Wineinger, NE	BMC Med Genomics	Genome-wide joint SNP and CNV analysis of aortic root diameter in African Americans: the HyperGEN study.	1086	1,086 African American family members	NA	7q11.21	7	66030612	LOC401365, LOC493754	SKP1P1 - RPL35P5	6922	441246	NA	141.64	41.08	rs801193-?	Intergenic	0.34	4e-06	5.39794	NA	0.11	[0.068-0.155] cm increase	Affymetrix [NR]
rs1701760	0	6	16	ASL	VKORC1L1	rs801193	Aortic root size	21223598	Wineinger, NE	BMC Med Genomics	Genome-wide joint SNP and CNV analysis of aortic root diameter in African Americans: the HyperGEN study.	1086	1,086 African American family members	NA	7q11.21	7	66030612	LOC401365, LOC493754	SKP1P1 - RPL35P5	6922	441246	NA	141.64	41.08	rs801193-?	Intergenic	0.34	4e-06	5.39794	NA	0.11	[0.068-0.155] cm increase	Affymetrix [NR]
rs1701760	0	6	16	ASL	TPST1	rs801193	Aortic root size	21223598	Wineinger, NE	BMC Med Genomics	Genome-wide joint SNP and CNV analysis of aortic root diameter in African Americans: the HyperGEN study.	1086	1,086 African American family members	NA	7q11.21	7	66030612	LOC401365, LOC493754	SKP1P1 - RPL35P5	6922	441246	NA	141.64	41.08	rs801193-?	Intergenic	0.34	4e-06	5.39794	NA	0.11	[0.068-0.155] cm increase	Affymetrix [NR]
rs1701760	0	6	16	ASL	ERV3	rs10263935	Aortic root size	21223598	Wineinger, NE	BMC Med Genomics	Genome-wide joint SNP and CNV analysis of aortic root diameter in African Americans: the HyperGEN study.	1086	1,086 African American family members	NA	7q11.21	7	66096028	KCTD7, RABGEF1	KCTD7	NA	NA	154881	NA	NA	rs10263935-?	intron	0.32	4e-07	6.39794	NA	0.11	[0.070-0.159] cm increase	Affymetrix [NR]
rs1701760	0	6	16	ASL	VKORC1L1	rs10263935	Aortic root size	21223598	Wineinger, NE	BMC Med Genomics	Genome-wide joint SNP and CNV analysis of aortic root diameter in African Americans: the HyperGEN study.	1086	1,086 African American family members	NA	7q11.21	7	66096028	KCTD7, RABGEF1	KCTD7	NA	NA	154881	NA	NA	rs10263935-?	intron	0.32	4e-07	6.39794	NA	0.11	[0.070-0.159] cm increase	Affymetrix [NR]
rs1701760	0	6	16	ASL	TPST1	rs10263935	Aortic root size	21223598	Wineinger, NE	BMC Med Genomics	Genome-wide joint SNP and CNV analysis of aortic root diameter in African Americans: the HyperGEN study.	1086	1,086 African American family members	NA	7q11.21	7	66096028	KCTD7, RABGEF1	KCTD7	NA	NA	154881	NA	NA	rs10263935-?	intron	0.32	4e-07	6.39794	NA	0.11	[0.070-0.159] cm increase	Affymetrix [NR]
rs2572431	0	6	13	BLK	DKFZP761P0423	rs7824557	Retinal vascular caliber	21060863	Ikram, MK	PLoS Genet	Four novel Loci (19q13, 6q24, 12q24, and 5q14) influence the microcirculation in vivo.	15358	15,358 Caucasian individuals	6,673 individuals	8p23.1	8	11104111	XKR6,PINX1,SOX7,MTMR9,GATA4	RPL17P29 - RPL19P13	100271154	392193	NA	70.99	9.39	rs7824557-G	Intergenic	0.39	4e-07	6.39794	NA	1	[0.61-1.39] um increase	Affymetrix & Illumina [2.2 million] (imputed)
rs2572431	0	6	13	BLK	FDFT1	rs7824557	Retinal vascular caliber	21060863	Ikram, MK	PLoS Genet	Four novel Loci (19q13, 6q24, 12q24, and 5q14) influence the microcirculation in vivo.	15358	15,358 Caucasian individuals	6,673 individuals	8p23.1	8	11104111	XKR6,PINX1,SOX7,MTMR9,GATA4	RPL17P29 - RPL19P13	100271154	392193	NA	70.99	9.39	rs7824557-G	Intergenic	0.39	4e-07	6.39794	NA	1	[0.61-1.39] um increase	Affymetrix & Illumina [2.2 million] (imputed)
rs2572431	0	6	13	BLK	CLDN23	rs7824557	Retinal vascular caliber	21060863	Ikram, MK	PLoS Genet	Four novel Loci (19q13, 6q24, 12q24, and 5q14) influence the microcirculation in vivo.	15358	15,358 Caucasian individuals	6,673 individuals	8p23.1	8	11104111	XKR6,PINX1,SOX7,MTMR9,GATA4	RPL17P29 - RPL19P13	100271154	392193	NA	70.99	9.39	rs7824557-G	Intergenic	0.39	4e-07	6.39794	NA	1	[0.61-1.39] um increase	Affymetrix & Illumina [2.2 million] (imputed)
rs2572431	0	6	13	BLK	DKFZP761P0423	rs7824557	Retinal vascular caliber	21060863	Ikram, MK	PLoS Genet	Four novel Loci (19q13, 6q24, 12q24, and 5q14) influence the microcirculation in vivo.	15358	15,358 Caucasian individuals	6,673 individuals	8p23.1	8	11104111	XKR6,PINX1,SOX7,MTMR9,GATA4	RPL17P29 - RPL19P13	100271154	392193	NA	70.99	9.39	rs7824557-G	Intergenic	0.39	4e-07	6.39794	NA	1	[0.61-1.39] um increase	Affymetrix & Illumina [2.2 million] (imputed)
rs2572431	0	6	13	BLK	FDFT1	rs7824557	Retinal vascular caliber	21060863	Ikram, MK	PLoS Genet	Four novel Loci (19q13, 6q24, 12q24, and 5q14) influence the microcirculation in vivo.	15358	15,358 Caucasian individuals	6,673 individuals	8p23.1	8	11104111	XKR6,PINX1,SOX7,MTMR9,GATA4	RPL17P29 - RPL19P13	100271154	392193	NA	70.99	9.39	rs7824557-G	Intergenic	0.39	4e-07	6.39794	NA	1	[0.61-1.39] um increase	Affymetrix & Illumina [2.2 million] (imputed)
rs2572431	0	6	13	BLK	CLDN23	rs7824557	Retinal vascular caliber	21060863	Ikram, MK	PLoS Genet	Four novel Loci (19q13, 6q24, 12q24, and 5q14) influence the microcirculation in vivo.	15358	15,358 Caucasian individuals	6,673 individuals	8p23.1	8	11104111	XKR6,PINX1,SOX7,MTMR9,GATA4	RPL17P29 - RPL19P13	100271154	392193	NA	70.99	9.39	rs7824557-G	Intergenic	0.39	4e-07	6.39794	NA	1	[0.61-1.39] um increase	Affymetrix & Illumina [2.2 million] (imputed)
rs2572431	0	6	13	CTSB	DKFZP761P0423	rs7824557	Retinal vascular caliber	21060863	Ikram, MK	PLoS Genet	Four novel Loci (19q13, 6q24, 12q24, and 5q14) influence the microcirculation in vivo.	15358	15,358 Caucasian individuals	6,673 individuals	8p23.1	8	11104111	XKR6,PINX1,SOX7,MTMR9,GATA4	RPL17P29 - RPL19P13	100271154	392193	NA	70.99	9.39	rs7824557-G	Intergenic	0.39	4e-07	6.39794	NA	1	[0.61-1.39] um increase	Affymetrix & Illumina [2.2 million] (imputed)
rs2572431	0	6	13	CTSB	FDFT1	rs7824557	Retinal vascular caliber	21060863	Ikram, MK	PLoS Genet	Four novel Loci (19q13, 6q24, 12q24, and 5q14) influence the microcirculation in vivo.	15358	15,358 Caucasian individuals	6,673 individuals	8p23.1	8	11104111	XKR6,PINX1,SOX7,MTMR9,GATA4	RPL17P29 - RPL19P13	100271154	392193	NA	70.99	9.39	rs7824557-G	Intergenic	0.39	4e-07	6.39794	NA	1	[0.61-1.39] um increase	Affymetrix & Illumina [2.2 million] (imputed)
rs2572431	0	6	13	CTSB	CLDN23	rs7824557	Retinal vascular caliber	21060863	Ikram, MK	PLoS Genet	Four novel Loci (19q13, 6q24, 12q24, and 5q14) influence the microcirculation in vivo.	15358	15,358 Caucasian individuals	6,673 individuals	8p23.1	8	11104111	XKR6,PINX1,SOX7,MTMR9,GATA4	RPL17P29 - RPL19P13	100271154	392193	NA	70.99	9.39	rs7824557-G	Intergenic	0.39	4e-07	6.39794	NA	1	[0.61-1.39] um increase	Affymetrix & Illumina [2.2 million] (imputed)
rs2572431	0	6	13	CTSB	DKFZP761P0423	rs7824557	Retinal vascular caliber	21060863	Ikram, MK	PLoS Genet	Four novel Loci (19q13, 6q24, 12q24, and 5q14) influence the microcirculation in vivo.	15358	15,358 Caucasian individuals	6,673 individuals	8p23.1	8	11104111	XKR6,PINX1,SOX7,MTMR9,GATA4	RPL17P29 - RPL19P13	100271154	392193	NA	70.99	9.39	rs7824557-G	Intergenic	0.39	4e-07	6.39794	NA	1	[0.61-1.39] um increase	Affymetrix & Illumina [2.2 million] (imputed)
rs2572431	0	6	13	CTSB	FDFT1	rs7824557	Retinal vascular caliber	21060863	Ikram, MK	PLoS Genet	Four novel Loci (19q13, 6q24, 12q24, and 5q14) influence the microcirculation in vivo.	15358	15,358 Caucasian individuals	6,673 individuals	8p23.1	8	11104111	XKR6,PINX1,SOX7,MTMR9,GATA4	RPL17P29 - RPL19P13	100271154	392193	NA	70.99	9.39	rs7824557-G	Intergenic	0.39	4e-07	6.39794	NA	1	[0.61-1.39] um increase	Affymetrix & Illumina [2.2 million] (imputed)
rs2572431	0	6	13	CTSB	CLDN23	rs7824557	Retinal vascular caliber	21060863	Ikram, MK	PLoS Genet	Four novel Loci (19q13, 6q24, 12q24, and 5q14) influence the microcirculation in vivo.	15358	15,358 Caucasian individuals	6,673 individuals	8p23.1	8	11104111	XKR6,PINX1,SOX7,MTMR9,GATA4	RPL17P29 - RPL19P13	100271154	392193	NA	70.99	9.39	rs7824557-G	Intergenic	0.39	4e-07	6.39794	NA	1	[0.61-1.39] um increase	Affymetrix & Illumina [2.2 million] (imputed)
rs2572431	0	6	13	FDFT1	DKFZP761P0423	rs7824557	Retinal vascular caliber	21060863	Ikram, MK	PLoS Genet	Four novel Loci (19q13, 6q24, 12q24, and 5q14) influence the microcirculation in vivo.	15358	15,358 Caucasian individuals	6,673 individuals	8p23.1	8	11104111	XKR6,PINX1,SOX7,MTMR9,GATA4	RPL17P29 - RPL19P13	100271154	392193	NA	70.99	9.39	rs7824557-G	Intergenic	0.39	4e-07	6.39794	NA	1	[0.61-1.39] um increase	Affymetrix & Illumina [2.2 million] (imputed)
rs2572431	0	6	13	FDFT1	FDFT1	rs7824557	Retinal vascular caliber	21060863	Ikram, MK	PLoS Genet	Four novel Loci (19q13, 6q24, 12q24, and 5q14) influence the microcirculation in vivo.	15358	15,358 Caucasian individuals	6,673 individuals	8p23.1	8	11104111	XKR6,PINX1,SOX7,MTMR9,GATA4	RPL17P29 - RPL19P13	100271154	392193	NA	70.99	9.39	rs7824557-G	Intergenic	0.39	4e-07	6.39794	NA	1	[0.61-1.39] um increase	Affymetrix & Illumina [2.2 million] (imputed)
rs2572431	0	6	13	FDFT1	CLDN23	rs7824557	Retinal vascular caliber	21060863	Ikram, MK	PLoS Genet	Four novel Loci (19q13, 6q24, 12q24, and 5q14) influence the microcirculation in vivo.	15358	15,358 Caucasian individuals	6,673 individuals	8p23.1	8	11104111	XKR6,PINX1,SOX7,MTMR9,GATA4	RPL17P29 - RPL19P13	100271154	392193	NA	70.99	9.39	rs7824557-G	Intergenic	0.39	4e-07	6.39794	NA	1	[0.61-1.39] um increase	Affymetrix & Illumina [2.2 million] (imputed)
rs2572431	0	6	13	FDFT1	DKFZP761P0423	rs7824557	Retinal vascular caliber	21060863	Ikram, MK	PLoS Genet	Four novel Loci (19q13, 6q24, 12q24, and 5q14) influence the microcirculation in vivo.	15358	15,358 Caucasian individuals	6,673 individuals	8p23.1	8	11104111	XKR6,PINX1,SOX7,MTMR9,GATA4	RPL17P29 - RPL19P13	100271154	392193	NA	70.99	9.39	rs7824557-G	Intergenic	0.39	4e-07	6.39794	NA	1	[0.61-1.39] um increase	Affymetrix & Illumina [2.2 million] (imputed)
rs2572431	0	6	13	FDFT1	FDFT1	rs7824557	Retinal vascular caliber	21060863	Ikram, MK	PLoS Genet	Four novel Loci (19q13, 6q24, 12q24, and 5q14) influence the microcirculation in vivo.	15358	15,358 Caucasian individuals	6,673 individuals	8p23.1	8	11104111	XKR6,PINX1,SOX7,MTMR9,GATA4	RPL17P29 - RPL19P13	100271154	392193	NA	70.99	9.39	rs7824557-G	Intergenic	0.39	4e-07	6.39794	NA	1	[0.61-1.39] um increase	Affymetrix & Illumina [2.2 million] (imputed)
rs2572431	0	6	13	FDFT1	CLDN23	rs7824557	Retinal vascular caliber	21060863	Ikram, MK	PLoS Genet	Four novel Loci (19q13, 6q24, 12q24, and 5q14) influence the microcirculation in vivo.	15358	15,358 Caucasian individuals	6,673 individuals	8p23.1	8	11104111	XKR6,PINX1,SOX7,MTMR9,GATA4	RPL17P29 - RPL19P13	100271154	392193	NA	70.99	9.39	rs7824557-G	Intergenic	0.39	4e-07	6.39794	NA	1	[0.61-1.39] um increase	Affymetrix & Illumina [2.2 million] (imputed)
rs740363	7	0	18	KIAA1598	DKFZP781N1041	rs740363	Heart failure	17903304	Larson, MG	BMC Med Genet	Framingham Heart Study 100K project: genome-wide associations for cardiovascular disease outcomes.	1345	1,341-1,345 individuals, depending on measure(Framingham	NA	10q25.3	10	118575606	KIAA1598	RPL5P27 - ENO4	100129998	387712	NA	64.76	33.1	rs740363-?	Intergenic	NA	9e-06	5.04576	NA	NA	NA	Affymetrix[70,897]
rs12245528	0	7	2	NSMCE4A	SLC25A45	rs10510102	Breast cancer	21263130	Fletcher, O	J Natl Cancer Inst	Novel breast cancer susceptibility locus at 9q31.2: results of a genome-wide association study.	6346	1,694 British cases, 2,365 British controls, 1,145 European ancestry cases, 1,142 European ancestry controls	7,317 British cases, 8,124 British controls	10q26.13	10	123625190	FGFR2	ATE1	NA	NA	11101	NA	NA	rs10510102-G	intron	0.17	2e-06	5.69897	NA	1.12	[1.07-1.17]	Illumina [~296,114]
rs12245528	0	7	2	NSMCE4A	METTL1	rs10510102	Breast cancer	21263130	Fletcher, O	J Natl Cancer Inst	Novel breast cancer susceptibility locus at 9q31.2: results of a genome-wide association study.	6346	1,694 British cases, 2,365 British controls, 1,145 European ancestry cases, 1,142 European ancestry controls	7,317 British cases, 8,124 British controls	10q26.13	10	123625190	FGFR2	ATE1	NA	NA	11101	NA	NA	rs10510102-G	intron	0.17	2e-06	5.69897	NA	1.12	[1.07-1.17]	Illumina [~296,114]
rs12245528	0	7	2	NSMCE4A	KENAE	rs10510102	Breast cancer	21263130	Fletcher, O	J Natl Cancer Inst	Novel breast cancer susceptibility locus at 9q31.2: results of a genome-wide association study.	6346	1,694 British cases, 2,365 British controls, 1,145 European ancestry cases, 1,142 European ancestry controls	7,317 British cases, 8,124 British controls	10q26.13	10	123625190	FGFR2	ATE1	NA	NA	11101	NA	NA	rs10510102-G	intron	0.17	2e-06	5.69897	NA	1.12	[1.07-1.17]	Illumina [~296,114]
rs12245528	0	7	2	NSMCE4A	ANKRD26	rs10510102	Breast cancer	21263130	Fletcher, O	J Natl Cancer Inst	Novel breast cancer susceptibility locus at 9q31.2: results of a genome-wide association study.	6346	1,694 British cases, 2,365 British controls, 1,145 European ancestry cases, 1,142 European ancestry controls	7,317 British cases, 8,124 British controls	10q26.13	10	123625190	FGFR2	ATE1	NA	NA	11101	NA	NA	rs10510102-G	intron	0.17	2e-06	5.69897	NA	1.12	[1.07-1.17]	Illumina [~296,114]
rs12245528	0	7	2	NSMCE4A	SLC33A1	rs10510102	Breast cancer	21263130	Fletcher, O	J Natl Cancer Inst	Novel breast cancer susceptibility locus at 9q31.2: results of a genome-wide association study.	6346	1,694 British cases, 2,365 British controls, 1,145 European ancestry cases, 1,142 European ancestry controls	7,317 British cases, 8,124 British controls	10q26.13	10	123625190	FGFR2	ATE1	NA	NA	11101	NA	NA	rs10510102-G	intron	0.17	2e-06	5.69897	NA	1.12	[1.07-1.17]	Illumina [~296,114]
rs12245528	0	7	2	NSMCE4A	OR3A4	rs10510102	Breast cancer	21263130	Fletcher, O	J Natl Cancer Inst	Novel breast cancer susceptibility locus at 9q31.2: results of a genome-wide association study.	6346	1,694 British cases, 2,365 British controls, 1,145 European ancestry cases, 1,142 European ancestry controls	7,317 British cases, 8,124 British controls	10q26.13	10	123625190	FGFR2	ATE1	NA	NA	11101	NA	NA	rs10510102-G	intron	0.17	2e-06	5.69897	NA	1.12	[1.07-1.17]	Illumina [~296,114]
rs12245528	0	7	2	NSMCE4A	ATE1	rs10510102	Breast cancer	21263130	Fletcher, O	J Natl Cancer Inst	Novel breast cancer susceptibility locus at 9q31.2: results of a genome-wide association study.	6346	1,694 British cases, 2,365 British controls, 1,145 European ancestry cases, 1,142 European ancestry controls	7,317 British cases, 8,124 British controls	10q26.13	10	123625190	FGFR2	ATE1	NA	NA	11101	NA	NA	rs10510102-G	intron	0.17	2e-06	5.69897	NA	1.12	[1.07-1.17]	Illumina [~296,114]
rs12245528	0	7	2	NSMCE4A	RAB18	rs10510102	Breast cancer	21263130	Fletcher, O	J Natl Cancer Inst	Novel breast cancer susceptibility locus at 9q31.2: results of a genome-wide association study.	6346	1,694 British cases, 2,365 British controls, 1,145 European ancestry cases, 1,142 European ancestry controls	7,317 British cases, 8,124 British controls	10q26.13	10	123625190	FGFR2	ATE1	NA	NA	11101	NA	NA	rs10510102-G	intron	0.17	2e-06	5.69897	NA	1.12	[1.07-1.17]	Illumina [~296,114]
rs12245528	0	7	2	NSMCE4A	ORC4L	rs10510102	Breast cancer	21263130	Fletcher, O	J Natl Cancer Inst	Novel breast cancer susceptibility locus at 9q31.2: results of a genome-wide association study.	6346	1,694 British cases, 2,365 British controls, 1,145 European ancestry cases, 1,142 European ancestry controls	7,317 British cases, 8,124 British controls	10q26.13	10	123625190	FGFR2	ATE1	NA	NA	11101	NA	NA	rs10510102-G	intron	0.17	2e-06	5.69897	NA	1.12	[1.07-1.17]	Illumina [~296,114]
rs12245528	0	7	2	NSMCE4A	ZNF248	rs10510102	Breast cancer	21263130	Fletcher, O	J Natl Cancer Inst	Novel breast cancer susceptibility locus at 9q31.2: results of a genome-wide association study.	6346	1,694 British cases, 2,365 British controls, 1,145 European ancestry cases, 1,142 European ancestry controls	7,317 British cases, 8,124 British controls	10q26.13	10	123625190	FGFR2	ATE1	NA	NA	11101	NA	NA	rs10510102-G	intron	0.17	2e-06	5.69897	NA	1.12	[1.07-1.17]	Illumina [~296,114]
rs12245528	0	7	2	NSMCE4A	DDX20	rs10510102	Breast cancer	21263130	Fletcher, O	J Natl Cancer Inst	Novel breast cancer susceptibility locus at 9q31.2: results of a genome-wide association study.	6346	1,694 British cases, 2,365 British controls, 1,145 European ancestry cases, 1,142 European ancestry controls	7,317 British cases, 8,124 British controls	10q26.13	10	123625190	FGFR2	ATE1	NA	NA	11101	NA	NA	rs10510102-G	intron	0.17	2e-06	5.69897	NA	1.12	[1.07-1.17]	Illumina [~296,114]
rs12245528	0	7	2	NSMCE4A	SLC25A45	rs10510102	Breast cancer	21263130	Fletcher, O	J Natl Cancer Inst	Novel breast cancer susceptibility locus at 9q31.2: results of a genome-wide association study.	6346	1,694 British cases, 2,365 British controls, 1,145 European ancestry cases, 1,142 European ancestry controls	7,317 British cases, 8,124 British controls	10q26.13	10	123625190	FGFR2	ATE1	NA	NA	11101	NA	NA	rs10510102-G	intron	0.17	2e-06	5.69897	NA	1.12	[1.07-1.17]	Illumina [~296,114]
rs12245528	0	7	2	NSMCE4A	METTL1	rs10510102	Breast cancer	21263130	Fletcher, O	J Natl Cancer Inst	Novel breast cancer susceptibility locus at 9q31.2: results of a genome-wide association study.	6346	1,694 British cases, 2,365 British controls, 1,145 European ancestry cases, 1,142 European ancestry controls	7,317 British cases, 8,124 British controls	10q26.13	10	123625190	FGFR2	ATE1	NA	NA	11101	NA	NA	rs10510102-G	intron	0.17	2e-06	5.69897	NA	1.12	[1.07-1.17]	Illumina [~296,114]
rs12245528	0	7	2	NSMCE4A	KENAE	rs10510102	Breast cancer	21263130	Fletcher, O	J Natl Cancer Inst	Novel breast cancer susceptibility locus at 9q31.2: results of a genome-wide association study.	6346	1,694 British cases, 2,365 British controls, 1,145 European ancestry cases, 1,142 European ancestry controls	7,317 British cases, 8,124 British controls	10q26.13	10	123625190	FGFR2	ATE1	NA	NA	11101	NA	NA	rs10510102-G	intron	0.17	2e-06	5.69897	NA	1.12	[1.07-1.17]	Illumina [~296,114]
rs12245528	0	7	2	NSMCE4A	ANKRD26	rs10510102	Breast cancer	21263130	Fletcher, O	J Natl Cancer Inst	Novel breast cancer susceptibility locus at 9q31.2: results of a genome-wide association study.	6346	1,694 British cases, 2,365 British controls, 1,145 European ancestry cases, 1,142 European ancestry controls	7,317 British cases, 8,124 British controls	10q26.13	10	123625190	FGFR2	ATE1	NA	NA	11101	NA	NA	rs10510102-G	intron	0.17	2e-06	5.69897	NA	1.12	[1.07-1.17]	Illumina [~296,114]
rs12245528	0	7	2	NSMCE4A	SLC33A1	rs10510102	Breast cancer	21263130	Fletcher, O	J Natl Cancer Inst	Novel breast cancer susceptibility locus at 9q31.2: results of a genome-wide association study.	6346	1,694 British cases, 2,365 British controls, 1,145 European ancestry cases, 1,142 European ancestry controls	7,317 British cases, 8,124 British controls	10q26.13	10	123625190	FGFR2	ATE1	NA	NA	11101	NA	NA	rs10510102-G	intron	0.17	2e-06	5.69897	NA	1.12	[1.07-1.17]	Illumina [~296,114]
rs12245528	0	7	2	NSMCE4A	OR3A4	rs10510102	Breast cancer	21263130	Fletcher, O	J Natl Cancer Inst	Novel breast cancer susceptibility locus at 9q31.2: results of a genome-wide association study.	6346	1,694 British cases, 2,365 British controls, 1,145 European ancestry cases, 1,142 European ancestry controls	7,317 British cases, 8,124 British controls	10q26.13	10	123625190	FGFR2	ATE1	NA	NA	11101	NA	NA	rs10510102-G	intron	0.17	2e-06	5.69897	NA	1.12	[1.07-1.17]	Illumina [~296,114]
rs12245528	0	7	2	NSMCE4A	ATE1	rs10510102	Breast cancer	21263130	Fletcher, O	J Natl Cancer Inst	Novel breast cancer susceptibility locus at 9q31.2: results of a genome-wide association study.	6346	1,694 British cases, 2,365 British controls, 1,145 European ancestry cases, 1,142 European ancestry controls	7,317 British cases, 8,124 British controls	10q26.13	10	123625190	FGFR2	ATE1	NA	NA	11101	NA	NA	rs10510102-G	intron	0.17	2e-06	5.69897	NA	1.12	[1.07-1.17]	Illumina [~296,114]
rs12245528	0	7	2	NSMCE4A	RAB18	rs10510102	Breast cancer	21263130	Fletcher, O	J Natl Cancer Inst	Novel breast cancer susceptibility locus at 9q31.2: results of a genome-wide association study.	6346	1,694 British cases, 2,365 British controls, 1,145 European ancestry cases, 1,142 European ancestry controls	7,317 British cases, 8,124 British controls	10q26.13	10	123625190	FGFR2	ATE1	NA	NA	11101	NA	NA	rs10510102-G	intron	0.17	2e-06	5.69897	NA	1.12	[1.07-1.17]	Illumina [~296,114]
rs12245528	0	7	2	NSMCE4A	ORC4L	rs10510102	Breast cancer	21263130	Fletcher, O	J Natl Cancer Inst	Novel breast cancer susceptibility locus at 9q31.2: results of a genome-wide association study.	6346	1,694 British cases, 2,365 British controls, 1,145 European ancestry cases, 1,142 European ancestry controls	7,317 British cases, 8,124 British controls	10q26.13	10	123625190	FGFR2	ATE1	NA	NA	11101	NA	NA	rs10510102-G	intron	0.17	2e-06	5.69897	NA	1.12	[1.07-1.17]	Illumina [~296,114]
rs12245528	0	7	2	NSMCE4A	ZNF248	rs10510102	Breast cancer	21263130	Fletcher, O	J Natl Cancer Inst	Novel breast cancer susceptibility locus at 9q31.2: results of a genome-wide association study.	6346	1,694 British cases, 2,365 British controls, 1,145 European ancestry cases, 1,142 European ancestry controls	7,317 British cases, 8,124 British controls	10q26.13	10	123625190	FGFR2	ATE1	NA	NA	11101	NA	NA	rs10510102-G	intron	0.17	2e-06	5.69897	NA	1.12	[1.07-1.17]	Illumina [~296,114]
rs12245528	0	7	2	NSMCE4A	DDX20	rs10510102	Breast cancer	21263130	Fletcher, O	J Natl Cancer Inst	Novel breast cancer susceptibility locus at 9q31.2: results of a genome-wide association study.	6346	1,694 British cases, 2,365 British controls, 1,145 European ancestry cases, 1,142 European ancestry controls	7,317 British cases, 8,124 British controls	10q26.13	10	123625190	FGFR2	ATE1	NA	NA	11101	NA	NA	rs10510102-G	intron	0.17	2e-06	5.69897	NA	1.12	[1.07-1.17]	Illumina [~296,114]
rs2958127	0	6	10	PRIM1	PRIM1	rs2958154	Age-related macular degeneration	20385819	Chen, W	Proc Natl Acad Sci U S A	Genetic variants near TIMP3 and high-density lipoprotein-associated loci influence susceptibility to age-related macular degeneration.	5837	2,978 European ancestry cases, 2,859 European ancestry controls	7,071 European ancestry cases, 678 Japanese cases, 4,289 European ancestry controls, 336 Japanese controls	12q13.3	12	57065713	NA	PTGES3	NA	NA	10728	NA	NA	rs2958154-C	intron	NA	2e-06	5.69897	NA	NA	NA	Illumina [~2.5 million] (imputed)
rs2958127	0	6	10	PRIM1	RBMS2	rs2958154	Age-related macular degeneration	20385819	Chen, W	Proc Natl Acad Sci U S A	Genetic variants near TIMP3 and high-density lipoprotein-associated loci influence susceptibility to age-related macular degeneration.	5837	2,978 European ancestry cases, 2,859 European ancestry controls	7,071 European ancestry cases, 678 Japanese cases, 4,289 European ancestry controls, 336 Japanese controls	12q13.3	12	57065713	NA	PTGES3	NA	NA	10728	NA	NA	rs2958154-C	intron	NA	2e-06	5.69897	NA	NA	NA	Illumina [~2.5 million] (imputed)
rs2958127	0	6	10	PRIM1	PRIM1	rs2958154	Age-related macular degeneration	20385819	Chen, W	Proc Natl Acad Sci U S A	Genetic variants near TIMP3 and high-density lipoprotein-associated loci influence susceptibility to age-related macular degeneration.	5837	2,978 European ancestry cases, 2,859 European ancestry controls	7,071 European ancestry cases, 678 Japanese cases, 4,289 European ancestry controls, 336 Japanese controls	12q13.3	12	57065713	NA	PTGES3	NA	NA	10728	NA	NA	rs2958154-C	intron	NA	2e-06	5.69897	NA	NA	NA	Illumina [~2.5 million] (imputed)
rs2958127	0	6	10	PRIM1	RBMS2	rs2958154	Age-related macular degeneration	20385819	Chen, W	Proc Natl Acad Sci U S A	Genetic variants near TIMP3 and high-density lipoprotein-associated loci influence susceptibility to age-related macular degeneration.	5837	2,978 European ancestry cases, 2,859 European ancestry controls	7,071 European ancestry cases, 678 Japanese cases, 4,289 European ancestry controls, 336 Japanese controls	12q13.3	12	57065713	NA	PTGES3	NA	NA	10728	NA	NA	rs2958154-C	intron	NA	2e-06	5.69897	NA	NA	NA	Illumina [~2.5 million] (imputed)
rs11623413	0	6	16	MLH3	EIF2B2	rs910316	Height	19343178	Soranzo, N	PLoS Genet	Meta-analysis of genome-wide scans for human adult stature identifies novel Loci and associations with measures of skeletal frame size.	12611	12,611 individuals	7,187 individuals	14q24.3	14	75626042	TMED10	TMED10	NA	NA	10972	NA	NA	rs910316-?	intron	0.15	1e-07	7	NA	0.05	[0.03-0.07] s.d. increase	Illumina [229,216]
rs11623413	0	6	16	MLH3	MLH3	rs910316	Height	19343178	Soranzo, N	PLoS Genet	Meta-analysis of genome-wide scans for human adult stature identifies novel Loci and associations with measures of skeletal frame size.	12611	12,611 individuals	7,187 individuals	14q24.3	14	75626042	TMED10	TMED10	NA	NA	10972	NA	NA	rs910316-?	intron	0.15	1e-07	7	NA	0.05	[0.03-0.07] s.d. increase	Illumina [229,216]
rs11623413	0	6	16	MLH3	EIF2B2	rs910316	Height	19343178	Soranzo, N	PLoS Genet	Meta-analysis of genome-wide scans for human adult stature identifies novel Loci and associations with measures of skeletal frame size.	12611	12,611 individuals	7,187 individuals	14q24.3	14	75626042	TMED10	TMED10	NA	NA	10972	NA	NA	rs910316-?	intron	0.15	1e-07	7	NA	0.05	[0.03-0.07] s.d. increase	Illumina [229,216]
rs11623413	0	6	16	MLH3	MLH3	rs910316	Height	19343178	Soranzo, N	PLoS Genet	Meta-analysis of genome-wide scans for human adult stature identifies novel Loci and associations with measures of skeletal frame size.	12611	12,611 individuals	7,187 individuals	14q24.3	14	75626042	TMED10	TMED10	NA	NA	10972	NA	NA	rs910316-?	intron	0.15	1e-07	7	NA	0.05	[0.03-0.07] s.d. increase	Illumina [229,216]
rs11623413	0	6	16	EIF2B2	EIF2B2	rs910316	Height	19343178	Soranzo, N	PLoS Genet	Meta-analysis of genome-wide scans for human adult stature identifies novel Loci and associations with measures of skeletal frame size.	12611	12,611 individuals	7,187 individuals	14q24.3	14	75626042	TMED10	TMED10	NA	NA	10972	NA	NA	rs910316-?	intron	0.15	1e-07	7	NA	0.05	[0.03-0.07] s.d. increase	Illumina [229,216]
rs11623413	0	6	16	EIF2B2	MLH3	rs910316	Height	19343178	Soranzo, N	PLoS Genet	Meta-analysis of genome-wide scans for human adult stature identifies novel Loci and associations with measures of skeletal frame size.	12611	12,611 individuals	7,187 individuals	14q24.3	14	75626042	TMED10	TMED10	NA	NA	10972	NA	NA	rs910316-?	intron	0.15	1e-07	7	NA	0.05	[0.03-0.07] s.d. increase	Illumina [229,216]
rs11623413	0	6	16	EIF2B2	EIF2B2	rs910316	Height	19343178	Soranzo, N	PLoS Genet	Meta-analysis of genome-wide scans for human adult stature identifies novel Loci and associations with measures of skeletal frame size.	12611	12,611 individuals	7,187 individuals	14q24.3	14	75626042	TMED10	TMED10	NA	NA	10972	NA	NA	rs910316-?	intron	0.15	1e-07	7	NA	0.05	[0.03-0.07] s.d. increase	Illumina [229,216]
rs11623413	0	6	16	EIF2B2	MLH3	rs910316	Height	19343178	Soranzo, N	PLoS Genet	Meta-analysis of genome-wide scans for human adult stature identifies novel Loci and associations with measures of skeletal frame size.	12611	12,611 individuals	7,187 individuals	14q24.3	14	75626042	TMED10	TMED10	NA	NA	10972	NA	NA	rs910316-?	intron	0.15	1e-07	7	NA	0.05	[0.03-0.07] s.d. increase	Illumina [229,216]
rs1074631	0	11	14	EIF3C	CCDC101	rs4788084	Type 1 diabetes	19430480	Barrett, JC	Nat Genet	Genome-wide association study and meta-analysis find that over 40 loci affect risk of type 1 diabetes.	16559	7,514 cases, 9,045 controls	4,267 cases, 4,670 controls, 4,342 trios	16p11.2	16	28539848	IL27	IL27 - NUPR1	246778	26471	NA	21.69	8.81	rs4788084-G	Intergenic	0.42	3e-13	12.5229	NA	1.09	[1.02-1.16]	Affymetrix & Illumina [841,622] (imputed)
rs1074631	0	11	14	EIF3C	SPNS1	rs4788084	Type 1 diabetes	19430480	Barrett, JC	Nat Genet	Genome-wide association study and meta-analysis find that over 40 loci affect risk of type 1 diabetes.	16559	7,514 cases, 9,045 controls	4,267 cases, 4,670 controls, 4,342 trios	16p11.2	16	28539848	IL27	IL27 - NUPR1	246778	26471	NA	21.69	8.81	rs4788084-G	Intergenic	0.42	3e-13	12.5229	NA	1.09	[1.02-1.16]	Affymetrix & Illumina [841,622] (imputed)
rs1074631	0	11	14	EIF3C	SULT1A4	rs4788084	Type 1 diabetes	19430480	Barrett, JC	Nat Genet	Genome-wide association study and meta-analysis find that over 40 loci affect risk of type 1 diabetes.	16559	7,514 cases, 9,045 controls	4,267 cases, 4,670 controls, 4,342 trios	16p11.2	16	28539848	IL27	IL27 - NUPR1	246778	26471	NA	21.69	8.81	rs4788084-G	Intergenic	0.42	3e-13	12.5229	NA	1.09	[1.02-1.16]	Affymetrix & Illumina [841,622] (imputed)
rs1074631	0	11	14	EIF3C	TUFM	rs4788084	Type 1 diabetes	19430480	Barrett, JC	Nat Genet	Genome-wide association study and meta-analysis find that over 40 loci affect risk of type 1 diabetes.	16559	7,514 cases, 9,045 controls	4,267 cases, 4,670 controls, 4,342 trios	16p11.2	16	28539848	IL27	IL27 - NUPR1	246778	26471	NA	21.69	8.81	rs4788084-G	Intergenic	0.42	3e-13	12.5229	NA	1.09	[1.02-1.16]	Affymetrix & Illumina [841,622] (imputed)
rs1074631	0	11	14	EIF3C	CCDC101	rs4788084	Type 1 diabetes autoantibodies	21829393	Plagnol, V	PLoS Genet	Genome-wide association analysis of autoantibody positivity in type 1 diabetes cases.	12501	12,501 European ancestry cases	3,598 affected siblings	16p11.2	16	28539848	IL27	IL27 - NUPR1	246778	26471	NA	21.69	8.81	rs4788084-C	Intergenic	NA	1e-08	8	T1D	1.15	NA	Affymetrix and Illumina [NR]
rs1074631	0	11	14	EIF3C	SPNS1	rs4788084	Type 1 diabetes autoantibodies	21829393	Plagnol, V	PLoS Genet	Genome-wide association analysis of autoantibody positivity in type 1 diabetes cases.	12501	12,501 European ancestry cases	3,598 affected siblings	16p11.2	16	28539848	IL27	IL27 - NUPR1	246778	26471	NA	21.69	8.81	rs4788084-C	Intergenic	NA	1e-08	8	T1D	1.15	NA	Affymetrix and Illumina [NR]
rs1074631	0	11	14	EIF3C	SULT1A4	rs4788084	Type 1 diabetes autoantibodies	21829393	Plagnol, V	PLoS Genet	Genome-wide association analysis of autoantibody positivity in type 1 diabetes cases.	12501	12,501 European ancestry cases	3,598 affected siblings	16p11.2	16	28539848	IL27	IL27 - NUPR1	246778	26471	NA	21.69	8.81	rs4788084-C	Intergenic	NA	1e-08	8	T1D	1.15	NA	Affymetrix and Illumina [NR]
rs1074631	0	11	14	EIF3C	TUFM	rs4788084	Type 1 diabetes autoantibodies	21829393	Plagnol, V	PLoS Genet	Genome-wide association analysis of autoantibody positivity in type 1 diabetes cases.	12501	12,501 European ancestry cases	3,598 affected siblings	16p11.2	16	28539848	IL27	IL27 - NUPR1	246778	26471	NA	21.69	8.81	rs4788084-C	Intergenic	NA	1e-08	8	T1D	1.15	NA	Affymetrix and Illumina [NR]
rs1074631	0	11	14	SPNS1	CCDC101	rs7359397	Body mass index	20935630	Speliotes, EK	Nat Genet	Association analyses of 249,796 individuals reveal 18 new loci associated with body mass index.	123865	Up to 123,865 European ancestry individuals	Up to 125,931 European ancestry individuals	16p11.2	16	28885659	SH2B1, APOB48R, SULT1A2, AC138894.2, ATXN2L, TUFM	SH2B1	NA	NA	25970	NA	NA	rs7359397-T	nearGene-3	0.4	2e-20	19.699	NA	0.15	[0.11-0.19] kg/m2 increase	Affymetrix, Illumina and Perlegen [~2.8 million] (imputed)
rs1074631	0	11	14	SPNS1	SPNS1	rs7359397	Body mass index	20935630	Speliotes, EK	Nat Genet	Association analyses of 249,796 individuals reveal 18 new loci associated with body mass index.	123865	Up to 123,865 European ancestry individuals	Up to 125,931 European ancestry individuals	16p11.2	16	28885659	SH2B1, APOB48R, SULT1A2, AC138894.2, ATXN2L, TUFM	SH2B1	NA	NA	25970	NA	NA	rs7359397-T	nearGene-3	0.4	2e-20	19.699	NA	0.15	[0.11-0.19] kg/m2 increase	Affymetrix, Illumina and Perlegen [~2.8 million] (imputed)
rs1074631	0	11	14	SPNS1	SULT1A4	rs7359397	Body mass index	20935630	Speliotes, EK	Nat Genet	Association analyses of 249,796 individuals reveal 18 new loci associated with body mass index.	123865	Up to 123,865 European ancestry individuals	Up to 125,931 European ancestry individuals	16p11.2	16	28885659	SH2B1, APOB48R, SULT1A2, AC138894.2, ATXN2L, TUFM	SH2B1	NA	NA	25970	NA	NA	rs7359397-T	nearGene-3	0.4	2e-20	19.699	NA	0.15	[0.11-0.19] kg/m2 increase	Affymetrix, Illumina and Perlegen [~2.8 million] (imputed)
rs1074631	0	11	14	SPNS1	TUFM	rs7359397	Body mass index	20935630	Speliotes, EK	Nat Genet	Association analyses of 249,796 individuals reveal 18 new loci associated with body mass index.	123865	Up to 123,865 European ancestry individuals	Up to 125,931 European ancestry individuals	16p11.2	16	28885659	SH2B1, APOB48R, SULT1A2, AC138894.2, ATXN2L, TUFM	SH2B1	NA	NA	25970	NA	NA	rs7359397-T	nearGene-3	0.4	2e-20	19.699	NA	0.15	[0.11-0.19] kg/m2 increase	Affymetrix, Illumina and Perlegen [~2.8 million] (imputed)
rs1074631	0	11	14	SPNS1	CCDC101	rs151181	Crohn's disease	21102463	Franke, A	Nat Genet	Genome-wide meta-analysis increases to 71 the number of confirmed Crohn's disease susceptibility loci.	21389	6,333 European descent cases, 15,056 European descent controls	15,694 European descent cases, 14,026 European descent controls, 414 European descent parent-offspring trios	16p11.2	16	28490517	IL27, SH2B1, EIF3C, LAT, CD19	CLN3	NA	NA	1201	NA	NA	rs151181-G	intron	0.39	2e-11	10.699	NA	1.07	[1.03-1.12]	Affymetrix & Illumina [953,241] (imputed)
rs1074631	0	11	14	SPNS1	SPNS1	rs151181	Crohn's disease	21102463	Franke, A	Nat Genet	Genome-wide meta-analysis increases to 71 the number of confirmed Crohn's disease susceptibility loci.	21389	6,333 European descent cases, 15,056 European descent controls	15,694 European descent cases, 14,026 European descent controls, 414 European descent parent-offspring trios	16p11.2	16	28490517	IL27, SH2B1, EIF3C, LAT, CD19	CLN3	NA	NA	1201	NA	NA	rs151181-G	intron	0.39	2e-11	10.699	NA	1.07	[1.03-1.12]	Affymetrix & Illumina [953,241] (imputed)
rs1074631	0	11	14	SPNS1	SULT1A4	rs151181	Crohn's disease	21102463	Franke, A	Nat Genet	Genome-wide meta-analysis increases to 71 the number of confirmed Crohn's disease susceptibility loci.	21389	6,333 European descent cases, 15,056 European descent controls	15,694 European descent cases, 14,026 European descent controls, 414 European descent parent-offspring trios	16p11.2	16	28490517	IL27, SH2B1, EIF3C, LAT, CD19	CLN3	NA	NA	1201	NA	NA	rs151181-G	intron	0.39	2e-11	10.699	NA	1.07	[1.03-1.12]	Affymetrix & Illumina [953,241] (imputed)
rs1074631	0	11	14	SPNS1	TUFM	rs151181	Crohn's disease	21102463	Franke, A	Nat Genet	Genome-wide meta-analysis increases to 71 the number of confirmed Crohn's disease susceptibility loci.	21389	6,333 European descent cases, 15,056 European descent controls	15,694 European descent cases, 14,026 European descent controls, 414 European descent parent-offspring trios	16p11.2	16	28490517	IL27, SH2B1, EIF3C, LAT, CD19	CLN3	NA	NA	1201	NA	NA	rs151181-G	intron	0.39	2e-11	10.699	NA	1.07	[1.03-1.12]	Affymetrix & Illumina [953,241] (imputed)
rs1074631	0	11	14	SPNS1	CCDC101	rs7498665	Body mass index	19079260	Thorleifsson, G	Nat Genet	Genome-wide association yields new sequence variants at seven loci that associate with measures of obesity.	80969	80,969 individuals	11,036 individuals	16p11.2	16	28883241	SH2B1, ATP2A1	SH2B1	NA	NA	25970	NA	NA	rs7498665-G	missense	0.44	3e-10	9.52288	NA	3.63	[2.49-4.77] % SD	Illumina [305,846]
rs1074631	0	11	14	SPNS1	SPNS1	rs7498665	Body mass index	19079260	Thorleifsson, G	Nat Genet	Genome-wide association yields new sequence variants at seven loci that associate with measures of obesity.	80969	80,969 individuals	11,036 individuals	16p11.2	16	28883241	SH2B1, ATP2A1	SH2B1	NA	NA	25970	NA	NA	rs7498665-G	missense	0.44	3e-10	9.52288	NA	3.63	[2.49-4.77] % SD	Illumina [305,846]
rs1074631	0	11	14	SPNS1	SULT1A4	rs7498665	Body mass index	19079260	Thorleifsson, G	Nat Genet	Genome-wide association yields new sequence variants at seven loci that associate with measures of obesity.	80969	80,969 individuals	11,036 individuals	16p11.2	16	28883241	SH2B1, ATP2A1	SH2B1	NA	NA	25970	NA	NA	rs7498665-G	missense	0.44	3e-10	9.52288	NA	3.63	[2.49-4.77] % SD	Illumina [305,846]
rs1074631	0	11	14	SPNS1	TUFM	rs7498665	Body mass index	19079260	Thorleifsson, G	Nat Genet	Genome-wide association yields new sequence variants at seven loci that associate with measures of obesity.	80969	80,969 individuals	11,036 individuals	16p11.2	16	28883241	SH2B1, ATP2A1	SH2B1	NA	NA	25970	NA	NA	rs7498665-G	missense	0.44	3e-10	9.52288	NA	3.63	[2.49-4.77] % SD	Illumina [305,846]
rs1074631	0	11	14	EIF3C	CCDC101	rs151181	Crohn's disease	21102463	Franke, A	Nat Genet	Genome-wide meta-analysis increases to 71 the number of confirmed Crohn's disease susceptibility loci.	21389	6,333 European descent cases, 15,056 European descent controls	15,694 European descent cases, 14,026 European descent controls, 414 European descent parent-offspring trios	16p11.2	16	28490517	IL27, SH2B1, EIF3C, LAT, CD19	CLN3	NA	NA	1201	NA	NA	rs151181-G	intron	0.39	2e-11	10.699	NA	1.07	[1.03-1.12]	Affymetrix & Illumina [953,241] (imputed)
rs1074631	0	11	14	EIF3C	SPNS1	rs151181	Crohn's disease	21102463	Franke, A	Nat Genet	Genome-wide meta-analysis increases to 71 the number of confirmed Crohn's disease susceptibility loci.	21389	6,333 European descent cases, 15,056 European descent controls	15,694 European descent cases, 14,026 European descent controls, 414 European descent parent-offspring trios	16p11.2	16	28490517	IL27, SH2B1, EIF3C, LAT, CD19	CLN3	NA	NA	1201	NA	NA	rs151181-G	intron	0.39	2e-11	10.699	NA	1.07	[1.03-1.12]	Affymetrix & Illumina [953,241] (imputed)
rs1074631	0	11	14	EIF3C	SULT1A4	rs151181	Crohn's disease	21102463	Franke, A	Nat Genet	Genome-wide meta-analysis increases to 71 the number of confirmed Crohn's disease susceptibility loci.	21389	6,333 European descent cases, 15,056 European descent controls	15,694 European descent cases, 14,026 European descent controls, 414 European descent parent-offspring trios	16p11.2	16	28490517	IL27, SH2B1, EIF3C, LAT, CD19	CLN3	NA	NA	1201	NA	NA	rs151181-G	intron	0.39	2e-11	10.699	NA	1.07	[1.03-1.12]	Affymetrix & Illumina [953,241] (imputed)
rs1074631	0	11	14	EIF3C	TUFM	rs151181	Crohn's disease	21102463	Franke, A	Nat Genet	Genome-wide meta-analysis increases to 71 the number of confirmed Crohn's disease susceptibility loci.	21389	6,333 European descent cases, 15,056 European descent controls	15,694 European descent cases, 14,026 European descent controls, 414 European descent parent-offspring trios	16p11.2	16	28490517	IL27, SH2B1, EIF3C, LAT, CD19	CLN3	NA	NA	1201	NA	NA	rs151181-G	intron	0.39	2e-11	10.699	NA	1.07	[1.03-1.12]	Affymetrix & Illumina [953,241] (imputed)
rs1074631	0	11	14	TUFM	CCDC101	rs7498665	Body mass index	19079261	Willer, CJ	Nat Genet	Six new loci associated with body mass index highlight a neuronal influence on body weight regulation.	32387	32,387 individuals	59,092 individuals	16p11.2	16	28883241	SH2B1	SH2B1	NA	NA	25970	NA	NA	rs7498665-G	missense	0.41	5e-11	10.301	NA	0.15	[0.08-0.21] kg/m2 increase	Illumina and Affymetrix[2,399,588](imputed)
rs1074631	0	11	14	TUFM	SPNS1	rs7498665	Body mass index	19079261	Willer, CJ	Nat Genet	Six new loci associated with body mass index highlight a neuronal influence on body weight regulation.	32387	32,387 individuals	59,092 individuals	16p11.2	16	28883241	SH2B1	SH2B1	NA	NA	25970	NA	NA	rs7498665-G	missense	0.41	5e-11	10.301	NA	0.15	[0.08-0.21] kg/m2 increase	Illumina and Affymetrix[2,399,588](imputed)
rs1074631	0	11	14	TUFM	SULT1A4	rs7498665	Body mass index	19079261	Willer, CJ	Nat Genet	Six new loci associated with body mass index highlight a neuronal influence on body weight regulation.	32387	32,387 individuals	59,092 individuals	16p11.2	16	28883241	SH2B1	SH2B1	NA	NA	25970	NA	NA	rs7498665-G	missense	0.41	5e-11	10.301	NA	0.15	[0.08-0.21] kg/m2 increase	Illumina and Affymetrix[2,399,588](imputed)
rs1074631	0	11	14	TUFM	TUFM	rs7498665	Body mass index	19079261	Willer, CJ	Nat Genet	Six new loci associated with body mass index highlight a neuronal influence on body weight regulation.	32387	32,387 individuals	59,092 individuals	16p11.2	16	28883241	SH2B1	SH2B1	NA	NA	25970	NA	NA	rs7498665-G	missense	0.41	5e-11	10.301	NA	0.15	[0.08-0.21] kg/m2 increase	Illumina and Affymetrix[2,399,588](imputed)
rs1074631	0	11	14	TUFM	CCDC101	rs7498665	Weight	19079260	Thorleifsson, G	Nat Genet	Genome-wide association yields new sequence variants at seven loci that associate with measures of obesity.	80969	80,969 individuals	11,036 individuals	16p11.2	16	28883241	SH2B1, ATP2A1	SH2B1	NA	NA	25970	NA	NA	rs7498665-G	missense	0.44	1e-09	9	NA	3.69	[2.51-4.87] % SD	Illumina [305,846]
rs1074631	0	11	14	TUFM	SPNS1	rs7498665	Weight	19079260	Thorleifsson, G	Nat Genet	Genome-wide association yields new sequence variants at seven loci that associate with measures of obesity.	80969	80,969 individuals	11,036 individuals	16p11.2	16	28883241	SH2B1, ATP2A1	SH2B1	NA	NA	25970	NA	NA	rs7498665-G	missense	0.44	1e-09	9	NA	3.69	[2.51-4.87] % SD	Illumina [305,846]
rs1074631	0	11	14	TUFM	SULT1A4	rs7498665	Weight	19079260	Thorleifsson, G	Nat Genet	Genome-wide association yields new sequence variants at seven loci that associate with measures of obesity.	80969	80,969 individuals	11,036 individuals	16p11.2	16	28883241	SH2B1, ATP2A1	SH2B1	NA	NA	25970	NA	NA	rs7498665-G	missense	0.44	1e-09	9	NA	3.69	[2.51-4.87] % SD	Illumina [305,846]
rs1074631	0	11	14	TUFM	TUFM	rs7498665	Weight	19079260	Thorleifsson, G	Nat Genet	Genome-wide association yields new sequence variants at seven loci that associate with measures of obesity.	80969	80,969 individuals	11,036 individuals	16p11.2	16	28883241	SH2B1, ATP2A1	SH2B1	NA	NA	25970	NA	NA	rs7498665-G	missense	0.44	1e-09	9	NA	3.69	[2.51-4.87] % SD	Illumina [305,846]
rs1074631	0	11	14	SPNS1	CCDC101	rs7498665	Body mass index	19079261	Willer, CJ	Nat Genet	Six new loci associated with body mass index highlight a neuronal influence on body weight regulation.	32387	32,387 individuals	59,092 individuals	16p11.2	16	28883241	SH2B1	SH2B1	NA	NA	25970	NA	NA	rs7498665-G	missense	0.41	5e-11	10.301	NA	0.15	[0.08-0.21] kg/m2 increase	Illumina and Affymetrix[2,399,588](imputed)
rs1074631	0	11	14	SPNS1	SPNS1	rs7498665	Body mass index	19079261	Willer, CJ	Nat Genet	Six new loci associated with body mass index highlight a neuronal influence on body weight regulation.	32387	32,387 individuals	59,092 individuals	16p11.2	16	28883241	SH2B1	SH2B1	NA	NA	25970	NA	NA	rs7498665-G	missense	0.41	5e-11	10.301	NA	0.15	[0.08-0.21] kg/m2 increase	Illumina and Affymetrix[2,399,588](imputed)
rs1074631	0	11	14	SPNS1	SULT1A4	rs7498665	Body mass index	19079261	Willer, CJ	Nat Genet	Six new loci associated with body mass index highlight a neuronal influence on body weight regulation.	32387	32,387 individuals	59,092 individuals	16p11.2	16	28883241	SH2B1	SH2B1	NA	NA	25970	NA	NA	rs7498665-G	missense	0.41	5e-11	10.301	NA	0.15	[0.08-0.21] kg/m2 increase	Illumina and Affymetrix[2,399,588](imputed)
rs1074631	0	11	14	SPNS1	TUFM	rs7498665	Body mass index	19079261	Willer, CJ	Nat Genet	Six new loci associated with body mass index highlight a neuronal influence on body weight regulation.	32387	32,387 individuals	59,092 individuals	16p11.2	16	28883241	SH2B1	SH2B1	NA	NA	25970	NA	NA	rs7498665-G	missense	0.41	5e-11	10.301	NA	0.15	[0.08-0.21] kg/m2 increase	Illumina and Affymetrix[2,399,588](imputed)
rs1074631	0	11	14	CCDC101	CCDC101	rs7498665	Body mass index	19079260	Thorleifsson, G	Nat Genet	Genome-wide association yields new sequence variants at seven loci that associate with measures of obesity.	80969	80,969 individuals	11,036 individuals	16p11.2	16	28883241	SH2B1, ATP2A1	SH2B1	NA	NA	25970	NA	NA	rs7498665-G	missense	0.44	3e-10	9.52288	NA	3.63	[2.49-4.77] % SD	Illumina [305,846]
rs1074631	0	11	14	CCDC101	SPNS1	rs7498665	Body mass index	19079260	Thorleifsson, G	Nat Genet	Genome-wide association yields new sequence variants at seven loci that associate with measures of obesity.	80969	80,969 individuals	11,036 individuals	16p11.2	16	28883241	SH2B1, ATP2A1	SH2B1	NA	NA	25970	NA	NA	rs7498665-G	missense	0.44	3e-10	9.52288	NA	3.63	[2.49-4.77] % SD	Illumina [305,846]
rs1074631	0	11	14	CCDC101	SULT1A4	rs7498665	Body mass index	19079260	Thorleifsson, G	Nat Genet	Genome-wide association yields new sequence variants at seven loci that associate with measures of obesity.	80969	80,969 individuals	11,036 individuals	16p11.2	16	28883241	SH2B1, ATP2A1	SH2B1	NA	NA	25970	NA	NA	rs7498665-G	missense	0.44	3e-10	9.52288	NA	3.63	[2.49-4.77] % SD	Illumina [305,846]
rs1074631	0	11	14	CCDC101	TUFM	rs7498665	Body mass index	19079260	Thorleifsson, G	Nat Genet	Genome-wide association yields new sequence variants at seven loci that associate with measures of obesity.	80969	80,969 individuals	11,036 individuals	16p11.2	16	28883241	SH2B1, ATP2A1	SH2B1	NA	NA	25970	NA	NA	rs7498665-G	missense	0.44	3e-10	9.52288	NA	3.63	[2.49-4.77] % SD	Illumina [305,846]
rs1074631	0	11	14	SPNS1	CCDC101	rs4788084	Type 1 diabetes	19430480	Barrett, JC	Nat Genet	Genome-wide association study and meta-analysis find that over 40 loci affect risk of type 1 diabetes.	16559	7,514 cases, 9,045 controls	4,267 cases, 4,670 controls, 4,342 trios	16p11.2	16	28539848	IL27	IL27 - NUPR1	246778	26471	NA	21.69	8.81	rs4788084-G	Intergenic	0.42	3e-13	12.5229	NA	1.09	[1.02-1.16]	Affymetrix & Illumina [841,622] (imputed)
rs1074631	0	11	14	SPNS1	SPNS1	rs4788084	Type 1 diabetes	19430480	Barrett, JC	Nat Genet	Genome-wide association study and meta-analysis find that over 40 loci affect risk of type 1 diabetes.	16559	7,514 cases, 9,045 controls	4,267 cases, 4,670 controls, 4,342 trios	16p11.2	16	28539848	IL27	IL27 - NUPR1	246778	26471	NA	21.69	8.81	rs4788084-G	Intergenic	0.42	3e-13	12.5229	NA	1.09	[1.02-1.16]	Affymetrix & Illumina [841,622] (imputed)
rs1074631	0	11	14	SPNS1	SULT1A4	rs4788084	Type 1 diabetes	19430480	Barrett, JC	Nat Genet	Genome-wide association study and meta-analysis find that over 40 loci affect risk of type 1 diabetes.	16559	7,514 cases, 9,045 controls	4,267 cases, 4,670 controls, 4,342 trios	16p11.2	16	28539848	IL27	IL27 - NUPR1	246778	26471	NA	21.69	8.81	rs4788084-G	Intergenic	0.42	3e-13	12.5229	NA	1.09	[1.02-1.16]	Affymetrix & Illumina [841,622] (imputed)
rs1074631	0	11	14	SPNS1	TUFM	rs4788084	Type 1 diabetes	19430480	Barrett, JC	Nat Genet	Genome-wide association study and meta-analysis find that over 40 loci affect risk of type 1 diabetes.	16559	7,514 cases, 9,045 controls	4,267 cases, 4,670 controls, 4,342 trios	16p11.2	16	28539848	IL27	IL27 - NUPR1	246778	26471	NA	21.69	8.81	rs4788084-G	Intergenic	0.42	3e-13	12.5229	NA	1.09	[1.02-1.16]	Affymetrix & Illumina [841,622] (imputed)
rs1074631	0	11	14	TUFM	CCDC101	rs7359397	Body mass index	20935630	Speliotes, EK	Nat Genet	Association analyses of 249,796 individuals reveal 18 new loci associated with body mass index.	123865	Up to 123,865 European ancestry individuals	Up to 125,931 European ancestry individuals	16p11.2	16	28885659	SH2B1, APOB48R, SULT1A2, AC138894.2, ATXN2L, TUFM	SH2B1	NA	NA	25970	NA	NA	rs7359397-T	nearGene-3	0.4	2e-20	19.699	NA	0.15	[0.11-0.19] kg/m2 increase	Affymetrix, Illumina and Perlegen [~2.8 million] (imputed)
rs1074631	0	11	14	TUFM	SPNS1	rs7359397	Body mass index	20935630	Speliotes, EK	Nat Genet	Association analyses of 249,796 individuals reveal 18 new loci associated with body mass index.	123865	Up to 123,865 European ancestry individuals	Up to 125,931 European ancestry individuals	16p11.2	16	28885659	SH2B1, APOB48R, SULT1A2, AC138894.2, ATXN2L, TUFM	SH2B1	NA	NA	25970	NA	NA	rs7359397-T	nearGene-3	0.4	2e-20	19.699	NA	0.15	[0.11-0.19] kg/m2 increase	Affymetrix, Illumina and Perlegen [~2.8 million] (imputed)
rs1074631	0	11	14	TUFM	SULT1A4	rs7359397	Body mass index	20935630	Speliotes, EK	Nat Genet	Association analyses of 249,796 individuals reveal 18 new loci associated with body mass index.	123865	Up to 123,865 European ancestry individuals	Up to 125,931 European ancestry individuals	16p11.2	16	28885659	SH2B1, APOB48R, SULT1A2, AC138894.2, ATXN2L, TUFM	SH2B1	NA	NA	25970	NA	NA	rs7359397-T	nearGene-3	0.4	2e-20	19.699	NA	0.15	[0.11-0.19] kg/m2 increase	Affymetrix, Illumina and Perlegen [~2.8 million] (imputed)
rs1074631	0	11	14	TUFM	TUFM	rs7359397	Body mass index	20935630	Speliotes, EK	Nat Genet	Association analyses of 249,796 individuals reveal 18 new loci associated with body mass index.	123865	Up to 123,865 European ancestry individuals	Up to 125,931 European ancestry individuals	16p11.2	16	28885659	SH2B1, APOB48R, SULT1A2, AC138894.2, ATXN2L, TUFM	SH2B1	NA	NA	25970	NA	NA	rs7359397-T	nearGene-3	0.4	2e-20	19.699	NA	0.15	[0.11-0.19] kg/m2 increase	Affymetrix, Illumina and Perlegen [~2.8 million] (imputed)
rs1074631	0	11	14	CCDC101	CCDC101	rs7498665	Body mass index	19079260	Thorleifsson, G	Nat Genet	Genome-wide association yields new sequence variants at seven loci that associate with measures of obesity.	80969	80,969 individuals	11,036 individuals	16p11.2	16	28883241	SH2B1, ATP2A1	SH2B1	NA	NA	25970	NA	NA	rs7498665-G	missense	0.44	3e-10	9.52288	NA	3.63	[2.49-4.77] % SD	Illumina [305,846]
rs1074631	0	11	14	CCDC101	SPNS1	rs7498665	Body mass index	19079260	Thorleifsson, G	Nat Genet	Genome-wide association yields new sequence variants at seven loci that associate with measures of obesity.	80969	80,969 individuals	11,036 individuals	16p11.2	16	28883241	SH2B1, ATP2A1	SH2B1	NA	NA	25970	NA	NA	rs7498665-G	missense	0.44	3e-10	9.52288	NA	3.63	[2.49-4.77] % SD	Illumina [305,846]
rs1074631	0	11	14	CCDC101	SULT1A4	rs7498665	Body mass index	19079260	Thorleifsson, G	Nat Genet	Genome-wide association yields new sequence variants at seven loci that associate with measures of obesity.	80969	80,969 individuals	11,036 individuals	16p11.2	16	28883241	SH2B1, ATP2A1	SH2B1	NA	NA	25970	NA	NA	rs7498665-G	missense	0.44	3e-10	9.52288	NA	3.63	[2.49-4.77] % SD	Illumina [305,846]
rs1074631	0	11	14	CCDC101	TUFM	rs7498665	Body mass index	19079260	Thorleifsson, G	Nat Genet	Genome-wide association yields new sequence variants at seven loci that associate with measures of obesity.	80969	80,969 individuals	11,036 individuals	16p11.2	16	28883241	SH2B1, ATP2A1	SH2B1	NA	NA	25970	NA	NA	rs7498665-G	missense	0.44	3e-10	9.52288	NA	3.63	[2.49-4.77] % SD	Illumina [305,846]
rs1074631	0	11	14	SPNS1	CCDC101	rs4788084	Type 1 diabetes autoantibodies	21829393	Plagnol, V	PLoS Genet	Genome-wide association analysis of autoantibody positivity in type 1 diabetes cases.	12501	12,501 European ancestry cases	3,598 affected siblings	16p11.2	16	28539848	IL27	IL27 - NUPR1	246778	26471	NA	21.69	8.81	rs4788084-C	Intergenic	NA	1e-08	8	T1D	1.15	NA	Affymetrix and Illumina [NR]
rs1074631	0	11	14	SPNS1	SPNS1	rs4788084	Type 1 diabetes autoantibodies	21829393	Plagnol, V	PLoS Genet	Genome-wide association analysis of autoantibody positivity in type 1 diabetes cases.	12501	12,501 European ancestry cases	3,598 affected siblings	16p11.2	16	28539848	IL27	IL27 - NUPR1	246778	26471	NA	21.69	8.81	rs4788084-C	Intergenic	NA	1e-08	8	T1D	1.15	NA	Affymetrix and Illumina [NR]
rs1074631	0	11	14	SPNS1	SULT1A4	rs4788084	Type 1 diabetes autoantibodies	21829393	Plagnol, V	PLoS Genet	Genome-wide association analysis of autoantibody positivity in type 1 diabetes cases.	12501	12,501 European ancestry cases	3,598 affected siblings	16p11.2	16	28539848	IL27	IL27 - NUPR1	246778	26471	NA	21.69	8.81	rs4788084-C	Intergenic	NA	1e-08	8	T1D	1.15	NA	Affymetrix and Illumina [NR]
rs1074631	0	11	14	SPNS1	TUFM	rs4788084	Type 1 diabetes autoantibodies	21829393	Plagnol, V	PLoS Genet	Genome-wide association analysis of autoantibody positivity in type 1 diabetes cases.	12501	12,501 European ancestry cases	3,598 affected siblings	16p11.2	16	28539848	IL27	IL27 - NUPR1	246778	26471	NA	21.69	8.81	rs4788084-C	Intergenic	NA	1e-08	8	T1D	1.15	NA	Affymetrix and Illumina [NR]
rs1074631	0	11	14	TUFM	CCDC101	rs151181	Crohn's disease	21102463	Franke, A	Nat Genet	Genome-wide meta-analysis increases to 71 the number of confirmed Crohn's disease susceptibility loci.	21389	6,333 European descent cases, 15,056 European descent controls	15,694 European descent cases, 14,026 European descent controls, 414 European descent parent-offspring trios	16p11.2	16	28490517	IL27, SH2B1, EIF3C, LAT, CD19	CLN3	NA	NA	1201	NA	NA	rs151181-G	intron	0.39	2e-11	10.699	NA	1.07	[1.03-1.12]	Affymetrix & Illumina [953,241] (imputed)
rs1074631	0	11	14	TUFM	SPNS1	rs151181	Crohn's disease	21102463	Franke, A	Nat Genet	Genome-wide meta-analysis increases to 71 the number of confirmed Crohn's disease susceptibility loci.	21389	6,333 European descent cases, 15,056 European descent controls	15,694 European descent cases, 14,026 European descent controls, 414 European descent parent-offspring trios	16p11.2	16	28490517	IL27, SH2B1, EIF3C, LAT, CD19	CLN3	NA	NA	1201	NA	NA	rs151181-G	intron	0.39	2e-11	10.699	NA	1.07	[1.03-1.12]	Affymetrix & Illumina [953,241] (imputed)
rs1074631	0	11	14	TUFM	SULT1A4	rs151181	Crohn's disease	21102463	Franke, A	Nat Genet	Genome-wide meta-analysis increases to 71 the number of confirmed Crohn's disease susceptibility loci.	21389	6,333 European descent cases, 15,056 European descent controls	15,694 European descent cases, 14,026 European descent controls, 414 European descent parent-offspring trios	16p11.2	16	28490517	IL27, SH2B1, EIF3C, LAT, CD19	CLN3	NA	NA	1201	NA	NA	rs151181-G	intron	0.39	2e-11	10.699	NA	1.07	[1.03-1.12]	Affymetrix & Illumina [953,241] (imputed)
rs1074631	0	11	14	TUFM	TUFM	rs151181	Crohn's disease	21102463	Franke, A	Nat Genet	Genome-wide meta-analysis increases to 71 the number of confirmed Crohn's disease susceptibility loci.	21389	6,333 European descent cases, 15,056 European descent controls	15,694 European descent cases, 14,026 European descent controls, 414 European descent parent-offspring trios	16p11.2	16	28490517	IL27, SH2B1, EIF3C, LAT, CD19	CLN3	NA	NA	1201	NA	NA	rs151181-G	intron	0.39	2e-11	10.699	NA	1.07	[1.03-1.12]	Affymetrix & Illumina [953,241] (imputed)
rs1074631	0	11	14	EIF3C	CCDC101	rs7359397	Body mass index	20935630	Speliotes, EK	Nat Genet	Association analyses of 249,796 individuals reveal 18 new loci associated with body mass index.	123865	Up to 123,865 European ancestry individuals	Up to 125,931 European ancestry individuals	16p11.2	16	28885659	SH2B1, APOB48R, SULT1A2, AC138894.2, ATXN2L, TUFM	SH2B1	NA	NA	25970	NA	NA	rs7359397-T	nearGene-3	0.4	2e-20	19.699	NA	0.15	[0.11-0.19] kg/m2 increase	Affymetrix, Illumina and Perlegen [~2.8 million] (imputed)
rs1074631	0	11	14	EIF3C	SPNS1	rs7359397	Body mass index	20935630	Speliotes, EK	Nat Genet	Association analyses of 249,796 individuals reveal 18 new loci associated with body mass index.	123865	Up to 123,865 European ancestry individuals	Up to 125,931 European ancestry individuals	16p11.2	16	28885659	SH2B1, APOB48R, SULT1A2, AC138894.2, ATXN2L, TUFM	SH2B1	NA	NA	25970	NA	NA	rs7359397-T	nearGene-3	0.4	2e-20	19.699	NA	0.15	[0.11-0.19] kg/m2 increase	Affymetrix, Illumina and Perlegen [~2.8 million] (imputed)
rs1074631	0	11	14	EIF3C	SULT1A4	rs7359397	Body mass index	20935630	Speliotes, EK	Nat Genet	Association analyses of 249,796 individuals reveal 18 new loci associated with body mass index.	123865	Up to 123,865 European ancestry individuals	Up to 125,931 European ancestry individuals	16p11.2	16	28885659	SH2B1, APOB48R, SULT1A2, AC138894.2, ATXN2L, TUFM	SH2B1	NA	NA	25970	NA	NA	rs7359397-T	nearGene-3	0.4	2e-20	19.699	NA	0.15	[0.11-0.19] kg/m2 increase	Affymetrix, Illumina and Perlegen [~2.8 million] (imputed)
rs1074631	0	11	14	EIF3C	TUFM	rs7359397	Body mass index	20935630	Speliotes, EK	Nat Genet	Association analyses of 249,796 individuals reveal 18 new loci associated with body mass index.	123865	Up to 123,865 European ancestry individuals	Up to 125,931 European ancestry individuals	16p11.2	16	28885659	SH2B1, APOB48R, SULT1A2, AC138894.2, ATXN2L, TUFM	SH2B1	NA	NA	25970	NA	NA	rs7359397-T	nearGene-3	0.4	2e-20	19.699	NA	0.15	[0.11-0.19] kg/m2 increase	Affymetrix, Illumina and Perlegen [~2.8 million] (imputed)
rs1074631	0	11	14	EIF3C	CCDC101	rs7498665	Body mass index	19079261	Willer, CJ	Nat Genet	Six new loci associated with body mass index highlight a neuronal influence on body weight regulation.	32387	32,387 individuals	59,092 individuals	16p11.2	16	28883241	SH2B1	SH2B1	NA	NA	25970	NA	NA	rs7498665-G	missense	0.41	5e-11	10.301	NA	0.15	[0.08-0.21] kg/m2 increase	Illumina and Affymetrix[2,399,588](imputed)
rs1074631	0	11	14	EIF3C	SPNS1	rs7498665	Body mass index	19079261	Willer, CJ	Nat Genet	Six new loci associated with body mass index highlight a neuronal influence on body weight regulation.	32387	32,387 individuals	59,092 individuals	16p11.2	16	28883241	SH2B1	SH2B1	NA	NA	25970	NA	NA	rs7498665-G	missense	0.41	5e-11	10.301	NA	0.15	[0.08-0.21] kg/m2 increase	Illumina and Affymetrix[2,399,588](imputed)
rs1074631	0	11	14	EIF3C	SULT1A4	rs7498665	Body mass index	19079261	Willer, CJ	Nat Genet	Six new loci associated with body mass index highlight a neuronal influence on body weight regulation.	32387	32,387 individuals	59,092 individuals	16p11.2	16	28883241	SH2B1	SH2B1	NA	NA	25970	NA	NA	rs7498665-G	missense	0.41	5e-11	10.301	NA	0.15	[0.08-0.21] kg/m2 increase	Illumina and Affymetrix[2,399,588](imputed)
rs1074631	0	11	14	EIF3C	TUFM	rs7498665	Body mass index	19079261	Willer, CJ	Nat Genet	Six new loci associated with body mass index highlight a neuronal influence on body weight regulation.	32387	32,387 individuals	59,092 individuals	16p11.2	16	28883241	SH2B1	SH2B1	NA	NA	25970	NA	NA	rs7498665-G	missense	0.41	5e-11	10.301	NA	0.15	[0.08-0.21] kg/m2 increase	Illumina and Affymetrix[2,399,588](imputed)
rs1074631	0	11	14	CCDC101	CCDC101	rs4788084	Type 1 diabetes	19430480	Barrett, JC	Nat Genet	Genome-wide association study and meta-analysis find that over 40 loci affect risk of type 1 diabetes.	16559	7,514 cases, 9,045 controls	4,267 cases, 4,670 controls, 4,342 trios	16p11.2	16	28539848	IL27	IL27 - NUPR1	246778	26471	NA	21.69	8.81	rs4788084-G	Intergenic	0.42	3e-13	12.5229	NA	1.09	[1.02-1.16]	Affymetrix & Illumina [841,622] (imputed)
rs1074631	0	11	14	CCDC101	SPNS1	rs4788084	Type 1 diabetes	19430480	Barrett, JC	Nat Genet	Genome-wide association study and meta-analysis find that over 40 loci affect risk of type 1 diabetes.	16559	7,514 cases, 9,045 controls	4,267 cases, 4,670 controls, 4,342 trios	16p11.2	16	28539848	IL27	IL27 - NUPR1	246778	26471	NA	21.69	8.81	rs4788084-G	Intergenic	0.42	3e-13	12.5229	NA	1.09	[1.02-1.16]	Affymetrix & Illumina [841,622] (imputed)
rs1074631	0	11	14	CCDC101	SULT1A4	rs4788084	Type 1 diabetes	19430480	Barrett, JC	Nat Genet	Genome-wide association study and meta-analysis find that over 40 loci affect risk of type 1 diabetes.	16559	7,514 cases, 9,045 controls	4,267 cases, 4,670 controls, 4,342 trios	16p11.2	16	28539848	IL27	IL27 - NUPR1	246778	26471	NA	21.69	8.81	rs4788084-G	Intergenic	0.42	3e-13	12.5229	NA	1.09	[1.02-1.16]	Affymetrix & Illumina [841,622] (imputed)
rs1074631	0	11	14	CCDC101	TUFM	rs4788084	Type 1 diabetes	19430480	Barrett, JC	Nat Genet	Genome-wide association study and meta-analysis find that over 40 loci affect risk of type 1 diabetes.	16559	7,514 cases, 9,045 controls	4,267 cases, 4,670 controls, 4,342 trios	16p11.2	16	28539848	IL27	IL27 - NUPR1	246778	26471	NA	21.69	8.81	rs4788084-G	Intergenic	0.42	3e-13	12.5229	NA	1.09	[1.02-1.16]	Affymetrix & Illumina [841,622] (imputed)
rs1074631	0	11	14	EIF3C	CCDC101	rs7498665	Weight	19079260	Thorleifsson, G	Nat Genet	Genome-wide association yields new sequence variants at seven loci that associate with measures of obesity.	80969	80,969 individuals	11,036 individuals	16p11.2	16	28883241	SH2B1, ATP2A1	SH2B1	NA	NA	25970	NA	NA	rs7498665-G	missense	0.44	1e-09	9	NA	3.69	[2.51-4.87] % SD	Illumina [305,846]
rs1074631	0	11	14	EIF3C	SPNS1	rs7498665	Weight	19079260	Thorleifsson, G	Nat Genet	Genome-wide association yields new sequence variants at seven loci that associate with measures of obesity.	80969	80,969 individuals	11,036 individuals	16p11.2	16	28883241	SH2B1, ATP2A1	SH2B1	NA	NA	25970	NA	NA	rs7498665-G	missense	0.44	1e-09	9	NA	3.69	[2.51-4.87] % SD	Illumina [305,846]
rs1074631	0	11	14	EIF3C	SULT1A4	rs7498665	Weight	19079260	Thorleifsson, G	Nat Genet	Genome-wide association yields new sequence variants at seven loci that associate with measures of obesity.	80969	80,969 individuals	11,036 individuals	16p11.2	16	28883241	SH2B1, ATP2A1	SH2B1	NA	NA	25970	NA	NA	rs7498665-G	missense	0.44	1e-09	9	NA	3.69	[2.51-4.87] % SD	Illumina [305,846]
rs1074631	0	11	14	EIF3C	TUFM	rs7498665	Weight	19079260	Thorleifsson, G	Nat Genet	Genome-wide association yields new sequence variants at seven loci that associate with measures of obesity.	80969	80,969 individuals	11,036 individuals	16p11.2	16	28883241	SH2B1, ATP2A1	SH2B1	NA	NA	25970	NA	NA	rs7498665-G	missense	0.44	1e-09	9	NA	3.69	[2.51-4.87] % SD	Illumina [305,846]
rs1074631	0	11	14	CCDC101	CCDC101	rs7498665	Weight	19079260	Thorleifsson, G	Nat Genet	Genome-wide association yields new sequence variants at seven loci that associate with measures of obesity.	80969	80,969 individuals	11,036 individuals	16p11.2	16	28883241	SH2B1, ATP2A1	SH2B1	NA	NA	25970	NA	NA	rs7498665-G	missense	0.44	1e-09	9	NA	3.69	[2.51-4.87] % SD	Illumina [305,846]
rs1074631	0	11	14	CCDC101	SPNS1	rs7498665	Weight	19079260	Thorleifsson, G	Nat Genet	Genome-wide association yields new sequence variants at seven loci that associate with measures of obesity.	80969	80,969 individuals	11,036 individuals	16p11.2	16	28883241	SH2B1, ATP2A1	SH2B1	NA	NA	25970	NA	NA	rs7498665-G	missense	0.44	1e-09	9	NA	3.69	[2.51-4.87] % SD	Illumina [305,846]
rs1074631	0	11	14	CCDC101	SULT1A4	rs7498665	Weight	19079260	Thorleifsson, G	Nat Genet	Genome-wide association yields new sequence variants at seven loci that associate with measures of obesity.	80969	80,969 individuals	11,036 individuals	16p11.2	16	28883241	SH2B1, ATP2A1	SH2B1	NA	NA	25970	NA	NA	rs7498665-G	missense	0.44	1e-09	9	NA	3.69	[2.51-4.87] % SD	Illumina [305,846]
rs1074631	0	11	14	CCDC101	TUFM	rs7498665	Weight	19079260	Thorleifsson, G	Nat Genet	Genome-wide association yields new sequence variants at seven loci that associate with measures of obesity.	80969	80,969 individuals	11,036 individuals	16p11.2	16	28883241	SH2B1, ATP2A1	SH2B1	NA	NA	25970	NA	NA	rs7498665-G	missense	0.44	1e-09	9	NA	3.69	[2.51-4.87] % SD	Illumina [305,846]
rs1074631	0	11	14	TUFM	CCDC101	rs4788084	Type 1 diabetes	19430480	Barrett, JC	Nat Genet	Genome-wide association study and meta-analysis find that over 40 loci affect risk of type 1 diabetes.	16559	7,514 cases, 9,045 controls	4,267 cases, 4,670 controls, 4,342 trios	16p11.2	16	28539848	IL27	IL27 - NUPR1	246778	26471	NA	21.69	8.81	rs4788084-G	Intergenic	0.42	3e-13	12.5229	NA	1.09	[1.02-1.16]	Affymetrix & Illumina [841,622] (imputed)
rs1074631	0	11	14	TUFM	SPNS1	rs4788084	Type 1 diabetes	19430480	Barrett, JC	Nat Genet	Genome-wide association study and meta-analysis find that over 40 loci affect risk of type 1 diabetes.	16559	7,514 cases, 9,045 controls	4,267 cases, 4,670 controls, 4,342 trios	16p11.2	16	28539848	IL27	IL27 - NUPR1	246778	26471	NA	21.69	8.81	rs4788084-G	Intergenic	0.42	3e-13	12.5229	NA	1.09	[1.02-1.16]	Affymetrix & Illumina [841,622] (imputed)
rs1074631	0	11	14	TUFM	SULT1A4	rs4788084	Type 1 diabetes	19430480	Barrett, JC	Nat Genet	Genome-wide association study and meta-analysis find that over 40 loci affect risk of type 1 diabetes.	16559	7,514 cases, 9,045 controls	4,267 cases, 4,670 controls, 4,342 trios	16p11.2	16	28539848	IL27	IL27 - NUPR1	246778	26471	NA	21.69	8.81	rs4788084-G	Intergenic	0.42	3e-13	12.5229	NA	1.09	[1.02-1.16]	Affymetrix & Illumina [841,622] (imputed)
rs1074631	0	11	14	TUFM	TUFM	rs4788084	Type 1 diabetes	19430480	Barrett, JC	Nat Genet	Genome-wide association study and meta-analysis find that over 40 loci affect risk of type 1 diabetes.	16559	7,514 cases, 9,045 controls	4,267 cases, 4,670 controls, 4,342 trios	16p11.2	16	28539848	IL27	IL27 - NUPR1	246778	26471	NA	21.69	8.81	rs4788084-G	Intergenic	0.42	3e-13	12.5229	NA	1.09	[1.02-1.16]	Affymetrix & Illumina [841,622] (imputed)
rs1074631	0	11	14	TUFM	CCDC101	rs7498665	Weight	19079260	Thorleifsson, G	Nat Genet	Genome-wide association yields new sequence variants at seven loci that associate with measures of obesity.	80969	80,969 individuals	11,036 individuals	16p11.2	16	28883241	SH2B1, ATP2A1	SH2B1	NA	NA	25970	NA	NA	rs7498665-G	missense	0.44	1e-09	9	NA	3.69	[2.51-4.87] % SD	Illumina [305,846]
rs1074631	0	11	14	TUFM	SPNS1	rs7498665	Weight	19079260	Thorleifsson, G	Nat Genet	Genome-wide association yields new sequence variants at seven loci that associate with measures of obesity.	80969	80,969 individuals	11,036 individuals	16p11.2	16	28883241	SH2B1, ATP2A1	SH2B1	NA	NA	25970	NA	NA	rs7498665-G	missense	0.44	1e-09	9	NA	3.69	[2.51-4.87] % SD	Illumina [305,846]
rs1074631	0	11	14	TUFM	SULT1A4	rs7498665	Weight	19079260	Thorleifsson, G	Nat Genet	Genome-wide association yields new sequence variants at seven loci that associate with measures of obesity.	80969	80,969 individuals	11,036 individuals	16p11.2	16	28883241	SH2B1, ATP2A1	SH2B1	NA	NA	25970	NA	NA	rs7498665-G	missense	0.44	1e-09	9	NA	3.69	[2.51-4.87] % SD	Illumina [305,846]
rs1074631	0	11	14	TUFM	TUFM	rs7498665	Weight	19079260	Thorleifsson, G	Nat Genet	Genome-wide association yields new sequence variants at seven loci that associate with measures of obesity.	80969	80,969 individuals	11,036 individuals	16p11.2	16	28883241	SH2B1, ATP2A1	SH2B1	NA	NA	25970	NA	NA	rs7498665-G	missense	0.44	1e-09	9	NA	3.69	[2.51-4.87] % SD	Illumina [305,846]
rs1074631	0	11	14	TUFM	CCDC101	rs7498665	Body mass index	19079261	Willer, CJ	Nat Genet	Six new loci associated with body mass index highlight a neuronal influence on body weight regulation.	32387	32,387 individuals	59,092 individuals	16p11.2	16	28883241	SH2B1	SH2B1	NA	NA	25970	NA	NA	rs7498665-G	missense	0.41	5e-11	10.301	NA	0.15	[0.08-0.21] kg/m2 increase	Illumina and Affymetrix[2,399,588](imputed)
rs1074631	0	11	14	TUFM	SPNS1	rs7498665	Body mass index	19079261	Willer, CJ	Nat Genet	Six new loci associated with body mass index highlight a neuronal influence on body weight regulation.	32387	32,387 individuals	59,092 individuals	16p11.2	16	28883241	SH2B1	SH2B1	NA	NA	25970	NA	NA	rs7498665-G	missense	0.41	5e-11	10.301	NA	0.15	[0.08-0.21] kg/m2 increase	Illumina and Affymetrix[2,399,588](imputed)
rs1074631	0	11	14	TUFM	SULT1A4	rs7498665	Body mass index	19079261	Willer, CJ	Nat Genet	Six new loci associated with body mass index highlight a neuronal influence on body weight regulation.	32387	32,387 individuals	59,092 individuals	16p11.2	16	28883241	SH2B1	SH2B1	NA	NA	25970	NA	NA	rs7498665-G	missense	0.41	5e-11	10.301	NA	0.15	[0.08-0.21] kg/m2 increase	Illumina and Affymetrix[2,399,588](imputed)
rs1074631	0	11	14	TUFM	TUFM	rs7498665	Body mass index	19079261	Willer, CJ	Nat Genet	Six new loci associated with body mass index highlight a neuronal influence on body weight regulation.	32387	32,387 individuals	59,092 individuals	16p11.2	16	28883241	SH2B1	SH2B1	NA	NA	25970	NA	NA	rs7498665-G	missense	0.41	5e-11	10.301	NA	0.15	[0.08-0.21] kg/m2 increase	Illumina and Affymetrix[2,399,588](imputed)
rs1074631	0	11	14	CCDC101	CCDC101	rs4788084	Type 1 diabetes autoantibodies	21829393	Plagnol, V	PLoS Genet	Genome-wide association analysis of autoantibody positivity in type 1 diabetes cases.	12501	12,501 European ancestry cases	3,598 affected siblings	16p11.2	16	28539848	IL27	IL27 - NUPR1	246778	26471	NA	21.69	8.81	rs4788084-C	Intergenic	NA	1e-08	8	T1D	1.15	NA	Affymetrix and Illumina [NR]
rs1074631	0	11	14	CCDC101	SPNS1	rs4788084	Type 1 diabetes autoantibodies	21829393	Plagnol, V	PLoS Genet	Genome-wide association analysis of autoantibody positivity in type 1 diabetes cases.	12501	12,501 European ancestry cases	3,598 affected siblings	16p11.2	16	28539848	IL27	IL27 - NUPR1	246778	26471	NA	21.69	8.81	rs4788084-C	Intergenic	NA	1e-08	8	T1D	1.15	NA	Affymetrix and Illumina [NR]
rs1074631	0	11	14	CCDC101	SULT1A4	rs4788084	Type 1 diabetes autoantibodies	21829393	Plagnol, V	PLoS Genet	Genome-wide association analysis of autoantibody positivity in type 1 diabetes cases.	12501	12,501 European ancestry cases	3,598 affected siblings	16p11.2	16	28539848	IL27	IL27 - NUPR1	246778	26471	NA	21.69	8.81	rs4788084-C	Intergenic	NA	1e-08	8	T1D	1.15	NA	Affymetrix and Illumina [NR]
rs1074631	0	11	14	CCDC101	TUFM	rs4788084	Type 1 diabetes autoantibodies	21829393	Plagnol, V	PLoS Genet	Genome-wide association analysis of autoantibody positivity in type 1 diabetes cases.	12501	12,501 European ancestry cases	3,598 affected siblings	16p11.2	16	28539848	IL27	IL27 - NUPR1	246778	26471	NA	21.69	8.81	rs4788084-C	Intergenic	NA	1e-08	8	T1D	1.15	NA	Affymetrix and Illumina [NR]
rs1074631	0	11	14	EIF3C	CCDC101	rs7498665	Body mass index	19079261	Willer, CJ	Nat Genet	Six new loci associated with body mass index highlight a neuronal influence on body weight regulation.	32387	32,387 individuals	59,092 individuals	16p11.2	16	28883241	SH2B1	SH2B1	NA	NA	25970	NA	NA	rs7498665-G	missense	0.41	5e-11	10.301	NA	0.15	[0.08-0.21] kg/m2 increase	Illumina and Affymetrix[2,399,588](imputed)
rs1074631	0	11	14	EIF3C	SPNS1	rs7498665	Body mass index	19079261	Willer, CJ	Nat Genet	Six new loci associated with body mass index highlight a neuronal influence on body weight regulation.	32387	32,387 individuals	59,092 individuals	16p11.2	16	28883241	SH2B1	SH2B1	NA	NA	25970	NA	NA	rs7498665-G	missense	0.41	5e-11	10.301	NA	0.15	[0.08-0.21] kg/m2 increase	Illumina and Affymetrix[2,399,588](imputed)
rs1074631	0	11	14	EIF3C	SULT1A4	rs7498665	Body mass index	19079261	Willer, CJ	Nat Genet	Six new loci associated with body mass index highlight a neuronal influence on body weight regulation.	32387	32,387 individuals	59,092 individuals	16p11.2	16	28883241	SH2B1	SH2B1	NA	NA	25970	NA	NA	rs7498665-G	missense	0.41	5e-11	10.301	NA	0.15	[0.08-0.21] kg/m2 increase	Illumina and Affymetrix[2,399,588](imputed)
rs1074631	0	11	14	EIF3C	TUFM	rs7498665	Body mass index	19079261	Willer, CJ	Nat Genet	Six new loci associated with body mass index highlight a neuronal influence on body weight regulation.	32387	32,387 individuals	59,092 individuals	16p11.2	16	28883241	SH2B1	SH2B1	NA	NA	25970	NA	NA	rs7498665-G	missense	0.41	5e-11	10.301	NA	0.15	[0.08-0.21] kg/m2 increase	Illumina and Affymetrix[2,399,588](imputed)
rs1074631	0	11	14	EIF3C	CCDC101	rs4788084	Type 1 diabetes autoantibodies	21829393	Plagnol, V	PLoS Genet	Genome-wide association analysis of autoantibody positivity in type 1 diabetes cases.	12501	12,501 European ancestry cases	3,598 affected siblings	16p11.2	16	28539848	IL27	IL27 - NUPR1	246778	26471	NA	21.69	8.81	rs4788084-C	Intergenic	NA	1e-08	8	T1D	1.15	NA	Affymetrix and Illumina [NR]
rs1074631	0	11	14	EIF3C	SPNS1	rs4788084	Type 1 diabetes autoantibodies	21829393	Plagnol, V	PLoS Genet	Genome-wide association analysis of autoantibody positivity in type 1 diabetes cases.	12501	12,501 European ancestry cases	3,598 affected siblings	16p11.2	16	28539848	IL27	IL27 - NUPR1	246778	26471	NA	21.69	8.81	rs4788084-C	Intergenic	NA	1e-08	8	T1D	1.15	NA	Affymetrix and Illumina [NR]
rs1074631	0	11	14	EIF3C	SULT1A4	rs4788084	Type 1 diabetes autoantibodies	21829393	Plagnol, V	PLoS Genet	Genome-wide association analysis of autoantibody positivity in type 1 diabetes cases.	12501	12,501 European ancestry cases	3,598 affected siblings	16p11.2	16	28539848	IL27	IL27 - NUPR1	246778	26471	NA	21.69	8.81	rs4788084-C	Intergenic	NA	1e-08	8	T1D	1.15	NA	Affymetrix and Illumina [NR]
rs1074631	0	11	14	EIF3C	TUFM	rs4788084	Type 1 diabetes autoantibodies	21829393	Plagnol, V	PLoS Genet	Genome-wide association analysis of autoantibody positivity in type 1 diabetes cases.	12501	12,501 European ancestry cases	3,598 affected siblings	16p11.2	16	28539848	IL27	IL27 - NUPR1	246778	26471	NA	21.69	8.81	rs4788084-C	Intergenic	NA	1e-08	8	T1D	1.15	NA	Affymetrix and Illumina [NR]
rs1074631	0	11	14	TUFM	CCDC101	rs4788084	Type 1 diabetes autoantibodies	21829393	Plagnol, V	PLoS Genet	Genome-wide association analysis of autoantibody positivity in type 1 diabetes cases.	12501	12,501 European ancestry cases	3,598 affected siblings	16p11.2	16	28539848	IL27	IL27 - NUPR1	246778	26471	NA	21.69	8.81	rs4788084-C	Intergenic	NA	1e-08	8	T1D	1.15	NA	Affymetrix and Illumina [NR]
rs1074631	0	11	14	TUFM	SPNS1	rs4788084	Type 1 diabetes autoantibodies	21829393	Plagnol, V	PLoS Genet	Genome-wide association analysis of autoantibody positivity in type 1 diabetes cases.	12501	12,501 European ancestry cases	3,598 affected siblings	16p11.2	16	28539848	IL27	IL27 - NUPR1	246778	26471	NA	21.69	8.81	rs4788084-C	Intergenic	NA	1e-08	8	T1D	1.15	NA	Affymetrix and Illumina [NR]
rs1074631	0	11	14	TUFM	SULT1A4	rs4788084	Type 1 diabetes autoantibodies	21829393	Plagnol, V	PLoS Genet	Genome-wide association analysis of autoantibody positivity in type 1 diabetes cases.	12501	12,501 European ancestry cases	3,598 affected siblings	16p11.2	16	28539848	IL27	IL27 - NUPR1	246778	26471	NA	21.69	8.81	rs4788084-C	Intergenic	NA	1e-08	8	T1D	1.15	NA	Affymetrix and Illumina [NR]
rs1074631	0	11	14	TUFM	TUFM	rs4788084	Type 1 diabetes autoantibodies	21829393	Plagnol, V	PLoS Genet	Genome-wide association analysis of autoantibody positivity in type 1 diabetes cases.	12501	12,501 European ancestry cases	3,598 affected siblings	16p11.2	16	28539848	IL27	IL27 - NUPR1	246778	26471	NA	21.69	8.81	rs4788084-C	Intergenic	NA	1e-08	8	T1D	1.15	NA	Affymetrix and Illumina [NR]
rs1074631	0	11	14	CCDC101	CCDC101	rs4788084	Type 1 diabetes autoantibodies	21829393	Plagnol, V	PLoS Genet	Genome-wide association analysis of autoantibody positivity in type 1 diabetes cases.	12501	12,501 European ancestry cases	3,598 affected siblings	16p11.2	16	28539848	IL27	IL27 - NUPR1	246778	26471	NA	21.69	8.81	rs4788084-C	Intergenic	NA	1e-08	8	T1D	1.15	NA	Affymetrix and Illumina [NR]
rs1074631	0	11	14	CCDC101	SPNS1	rs4788084	Type 1 diabetes autoantibodies	21829393	Plagnol, V	PLoS Genet	Genome-wide association analysis of autoantibody positivity in type 1 diabetes cases.	12501	12,501 European ancestry cases	3,598 affected siblings	16p11.2	16	28539848	IL27	IL27 - NUPR1	246778	26471	NA	21.69	8.81	rs4788084-C	Intergenic	NA	1e-08	8	T1D	1.15	NA	Affymetrix and Illumina [NR]
rs1074631	0	11	14	CCDC101	SULT1A4	rs4788084	Type 1 diabetes autoantibodies	21829393	Plagnol, V	PLoS Genet	Genome-wide association analysis of autoantibody positivity in type 1 diabetes cases.	12501	12,501 European ancestry cases	3,598 affected siblings	16p11.2	16	28539848	IL27	IL27 - NUPR1	246778	26471	NA	21.69	8.81	rs4788084-C	Intergenic	NA	1e-08	8	T1D	1.15	NA	Affymetrix and Illumina [NR]
rs1074631	0	11	14	CCDC101	TUFM	rs4788084	Type 1 diabetes autoantibodies	21829393	Plagnol, V	PLoS Genet	Genome-wide association analysis of autoantibody positivity in type 1 diabetes cases.	12501	12,501 European ancestry cases	3,598 affected siblings	16p11.2	16	28539848	IL27	IL27 - NUPR1	246778	26471	NA	21.69	8.81	rs4788084-C	Intergenic	NA	1e-08	8	T1D	1.15	NA	Affymetrix and Illumina [NR]
rs1074631	0	11	14	CCDC101	CCDC101	rs7498665	Body mass index	19079261	Willer, CJ	Nat Genet	Six new loci associated with body mass index highlight a neuronal influence on body weight regulation.	32387	32,387 individuals	59,092 individuals	16p11.2	16	28883241	SH2B1	SH2B1	NA	NA	25970	NA	NA	rs7498665-G	missense	0.41	5e-11	10.301	NA	0.15	[0.08-0.21] kg/m2 increase	Illumina and Affymetrix[2,399,588](imputed)
rs1074631	0	11	14	CCDC101	SPNS1	rs7498665	Body mass index	19079261	Willer, CJ	Nat Genet	Six new loci associated with body mass index highlight a neuronal influence on body weight regulation.	32387	32,387 individuals	59,092 individuals	16p11.2	16	28883241	SH2B1	SH2B1	NA	NA	25970	NA	NA	rs7498665-G	missense	0.41	5e-11	10.301	NA	0.15	[0.08-0.21] kg/m2 increase	Illumina and Affymetrix[2,399,588](imputed)
rs1074631	0	11	14	CCDC101	SULT1A4	rs7498665	Body mass index	19079261	Willer, CJ	Nat Genet	Six new loci associated with body mass index highlight a neuronal influence on body weight regulation.	32387	32,387 individuals	59,092 individuals	16p11.2	16	28883241	SH2B1	SH2B1	NA	NA	25970	NA	NA	rs7498665-G	missense	0.41	5e-11	10.301	NA	0.15	[0.08-0.21] kg/m2 increase	Illumina and Affymetrix[2,399,588](imputed)
rs1074631	0	11	14	CCDC101	TUFM	rs7498665	Body mass index	19079261	Willer, CJ	Nat Genet	Six new loci associated with body mass index highlight a neuronal influence on body weight regulation.	32387	32,387 individuals	59,092 individuals	16p11.2	16	28883241	SH2B1	SH2B1	NA	NA	25970	NA	NA	rs7498665-G	missense	0.41	5e-11	10.301	NA	0.15	[0.08-0.21] kg/m2 increase	Illumina and Affymetrix[2,399,588](imputed)
rs1074631	0	11	14	SPNS1	CCDC101	rs7498665	Weight	19079260	Thorleifsson, G	Nat Genet	Genome-wide association yields new sequence variants at seven loci that associate with measures of obesity.	80969	80,969 individuals	11,036 individuals	16p11.2	16	28883241	SH2B1, ATP2A1	SH2B1	NA	NA	25970	NA	NA	rs7498665-G	missense	0.44	1e-09	9	NA	3.69	[2.51-4.87] % SD	Illumina [305,846]
rs1074631	0	11	14	SPNS1	SPNS1	rs7498665	Weight	19079260	Thorleifsson, G	Nat Genet	Genome-wide association yields new sequence variants at seven loci that associate with measures of obesity.	80969	80,969 individuals	11,036 individuals	16p11.2	16	28883241	SH2B1, ATP2A1	SH2B1	NA	NA	25970	NA	NA	rs7498665-G	missense	0.44	1e-09	9	NA	3.69	[2.51-4.87] % SD	Illumina [305,846]
rs1074631	0	11	14	SPNS1	SULT1A4	rs7498665	Weight	19079260	Thorleifsson, G	Nat Genet	Genome-wide association yields new sequence variants at seven loci that associate with measures of obesity.	80969	80,969 individuals	11,036 individuals	16p11.2	16	28883241	SH2B1, ATP2A1	SH2B1	NA	NA	25970	NA	NA	rs7498665-G	missense	0.44	1e-09	9	NA	3.69	[2.51-4.87] % SD	Illumina [305,846]
rs1074631	0	11	14	SPNS1	TUFM	rs7498665	Weight	19079260	Thorleifsson, G	Nat Genet	Genome-wide association yields new sequence variants at seven loci that associate with measures of obesity.	80969	80,969 individuals	11,036 individuals	16p11.2	16	28883241	SH2B1, ATP2A1	SH2B1	NA	NA	25970	NA	NA	rs7498665-G	missense	0.44	1e-09	9	NA	3.69	[2.51-4.87] % SD	Illumina [305,846]
rs1074631	0	11	14	EIF3C	CCDC101	rs4788084	Type 1 diabetes	19430480	Barrett, JC	Nat Genet	Genome-wide association study and meta-analysis find that over 40 loci affect risk of type 1 diabetes.	16559	7,514 cases, 9,045 controls	4,267 cases, 4,670 controls, 4,342 trios	16p11.2	16	28539848	IL27	IL27 - NUPR1	246778	26471	NA	21.69	8.81	rs4788084-G	Intergenic	0.42	3e-13	12.5229	NA	1.09	[1.02-1.16]	Affymetrix & Illumina [841,622] (imputed)
rs1074631	0	11	14	EIF3C	SPNS1	rs4788084	Type 1 diabetes	19430480	Barrett, JC	Nat Genet	Genome-wide association study and meta-analysis find that over 40 loci affect risk of type 1 diabetes.	16559	7,514 cases, 9,045 controls	4,267 cases, 4,670 controls, 4,342 trios	16p11.2	16	28539848	IL27	IL27 - NUPR1	246778	26471	NA	21.69	8.81	rs4788084-G	Intergenic	0.42	3e-13	12.5229	NA	1.09	[1.02-1.16]	Affymetrix & Illumina [841,622] (imputed)
rs1074631	0	11	14	EIF3C	SULT1A4	rs4788084	Type 1 diabetes	19430480	Barrett, JC	Nat Genet	Genome-wide association study and meta-analysis find that over 40 loci affect risk of type 1 diabetes.	16559	7,514 cases, 9,045 controls	4,267 cases, 4,670 controls, 4,342 trios	16p11.2	16	28539848	IL27	IL27 - NUPR1	246778	26471	NA	21.69	8.81	rs4788084-G	Intergenic	0.42	3e-13	12.5229	NA	1.09	[1.02-1.16]	Affymetrix & Illumina [841,622] (imputed)
rs1074631	0	11	14	EIF3C	TUFM	rs4788084	Type 1 diabetes	19430480	Barrett, JC	Nat Genet	Genome-wide association study and meta-analysis find that over 40 loci affect risk of type 1 diabetes.	16559	7,514 cases, 9,045 controls	4,267 cases, 4,670 controls, 4,342 trios	16p11.2	16	28539848	IL27	IL27 - NUPR1	246778	26471	NA	21.69	8.81	rs4788084-G	Intergenic	0.42	3e-13	12.5229	NA	1.09	[1.02-1.16]	Affymetrix & Illumina [841,622] (imputed)
rs1074631	0	11	14	CCDC101	CCDC101	rs7498665	Weight	19079260	Thorleifsson, G	Nat Genet	Genome-wide association yields new sequence variants at seven loci that associate with measures of obesity.	80969	80,969 individuals	11,036 individuals	16p11.2	16	28883241	SH2B1, ATP2A1	SH2B1	NA	NA	25970	NA	NA	rs7498665-G	missense	0.44	1e-09	9	NA	3.69	[2.51-4.87] % SD	Illumina [305,846]
rs1074631	0	11	14	CCDC101	SPNS1	rs7498665	Weight	19079260	Thorleifsson, G	Nat Genet	Genome-wide association yields new sequence variants at seven loci that associate with measures of obesity.	80969	80,969 individuals	11,036 individuals	16p11.2	16	28883241	SH2B1, ATP2A1	SH2B1	NA	NA	25970	NA	NA	rs7498665-G	missense	0.44	1e-09	9	NA	3.69	[2.51-4.87] % SD	Illumina [305,846]
rs1074631	0	11	14	CCDC101	SULT1A4	rs7498665	Weight	19079260	Thorleifsson, G	Nat Genet	Genome-wide association yields new sequence variants at seven loci that associate with measures of obesity.	80969	80,969 individuals	11,036 individuals	16p11.2	16	28883241	SH2B1, ATP2A1	SH2B1	NA	NA	25970	NA	NA	rs7498665-G	missense	0.44	1e-09	9	NA	3.69	[2.51-4.87] % SD	Illumina [305,846]
rs1074631	0	11	14	CCDC101	TUFM	rs7498665	Weight	19079260	Thorleifsson, G	Nat Genet	Genome-wide association yields new sequence variants at seven loci that associate with measures of obesity.	80969	80,969 individuals	11,036 individuals	16p11.2	16	28883241	SH2B1, ATP2A1	SH2B1	NA	NA	25970	NA	NA	rs7498665-G	missense	0.44	1e-09	9	NA	3.69	[2.51-4.87] % SD	Illumina [305,846]
rs1074631	0	11	14	SPNS1	CCDC101	rs7359397	Body mass index	20935630	Speliotes, EK	Nat Genet	Association analyses of 249,796 individuals reveal 18 new loci associated with body mass index.	123865	Up to 123,865 European ancestry individuals	Up to 125,931 European ancestry individuals	16p11.2	16	28885659	SH2B1, APOB48R, SULT1A2, AC138894.2, ATXN2L, TUFM	SH2B1	NA	NA	25970	NA	NA	rs7359397-T	nearGene-3	0.4	2e-20	19.699	NA	0.15	[0.11-0.19] kg/m2 increase	Affymetrix, Illumina and Perlegen [~2.8 million] (imputed)
rs1074631	0	11	14	SPNS1	SPNS1	rs7359397	Body mass index	20935630	Speliotes, EK	Nat Genet	Association analyses of 249,796 individuals reveal 18 new loci associated with body mass index.	123865	Up to 123,865 European ancestry individuals	Up to 125,931 European ancestry individuals	16p11.2	16	28885659	SH2B1, APOB48R, SULT1A2, AC138894.2, ATXN2L, TUFM	SH2B1	NA	NA	25970	NA	NA	rs7359397-T	nearGene-3	0.4	2e-20	19.699	NA	0.15	[0.11-0.19] kg/m2 increase	Affymetrix, Illumina and Perlegen [~2.8 million] (imputed)
rs1074631	0	11	14	SPNS1	SULT1A4	rs7359397	Body mass index	20935630	Speliotes, EK	Nat Genet	Association analyses of 249,796 individuals reveal 18 new loci associated with body mass index.	123865	Up to 123,865 European ancestry individuals	Up to 125,931 European ancestry individuals	16p11.2	16	28885659	SH2B1, APOB48R, SULT1A2, AC138894.2, ATXN2L, TUFM	SH2B1	NA	NA	25970	NA	NA	rs7359397-T	nearGene-3	0.4	2e-20	19.699	NA	0.15	[0.11-0.19] kg/m2 increase	Affymetrix, Illumina and Perlegen [~2.8 million] (imputed)
rs1074631	0	11	14	SPNS1	TUFM	rs7359397	Body mass index	20935630	Speliotes, EK	Nat Genet	Association analyses of 249,796 individuals reveal 18 new loci associated with body mass index.	123865	Up to 123,865 European ancestry individuals	Up to 125,931 European ancestry individuals	16p11.2	16	28885659	SH2B1, APOB48R, SULT1A2, AC138894.2, ATXN2L, TUFM	SH2B1	NA	NA	25970	NA	NA	rs7359397-T	nearGene-3	0.4	2e-20	19.699	NA	0.15	[0.11-0.19] kg/m2 increase	Affymetrix, Illumina and Perlegen [~2.8 million] (imputed)
rs1074631	0	11	14	CCDC101	CCDC101	rs7498665	Body mass index	19079261	Willer, CJ	Nat Genet	Six new loci associated with body mass index highlight a neuronal influence on body weight regulation.	32387	32,387 individuals	59,092 individuals	16p11.2	16	28883241	SH2B1	SH2B1	NA	NA	25970	NA	NA	rs7498665-G	missense	0.41	5e-11	10.301	NA	0.15	[0.08-0.21] kg/m2 increase	Illumina and Affymetrix[2,399,588](imputed)
rs1074631	0	11	14	CCDC101	SPNS1	rs7498665	Body mass index	19079261	Willer, CJ	Nat Genet	Six new loci associated with body mass index highlight a neuronal influence on body weight regulation.	32387	32,387 individuals	59,092 individuals	16p11.2	16	28883241	SH2B1	SH2B1	NA	NA	25970	NA	NA	rs7498665-G	missense	0.41	5e-11	10.301	NA	0.15	[0.08-0.21] kg/m2 increase	Illumina and Affymetrix[2,399,588](imputed)
rs1074631	0	11	14	CCDC101	SULT1A4	rs7498665	Body mass index	19079261	Willer, CJ	Nat Genet	Six new loci associated with body mass index highlight a neuronal influence on body weight regulation.	32387	32,387 individuals	59,092 individuals	16p11.2	16	28883241	SH2B1	SH2B1	NA	NA	25970	NA	NA	rs7498665-G	missense	0.41	5e-11	10.301	NA	0.15	[0.08-0.21] kg/m2 increase	Illumina and Affymetrix[2,399,588](imputed)
rs1074631	0	11	14	CCDC101	TUFM	rs7498665	Body mass index	19079261	Willer, CJ	Nat Genet	Six new loci associated with body mass index highlight a neuronal influence on body weight regulation.	32387	32,387 individuals	59,092 individuals	16p11.2	16	28883241	SH2B1	SH2B1	NA	NA	25970	NA	NA	rs7498665-G	missense	0.41	5e-11	10.301	NA	0.15	[0.08-0.21] kg/m2 increase	Illumina and Affymetrix[2,399,588](imputed)
rs1074631	0	11	14	EIF3C	CCDC101	rs7359397	Body mass index	20935630	Speliotes, EK	Nat Genet	Association analyses of 249,796 individuals reveal 18 new loci associated with body mass index.	123865	Up to 123,865 European ancestry individuals	Up to 125,931 European ancestry individuals	16p11.2	16	28885659	SH2B1, APOB48R, SULT1A2, AC138894.2, ATXN2L, TUFM	SH2B1	NA	NA	25970	NA	NA	rs7359397-T	nearGene-3	0.4	2e-20	19.699	NA	0.15	[0.11-0.19] kg/m2 increase	Affymetrix, Illumina and Perlegen [~2.8 million] (imputed)
rs1074631	0	11	14	EIF3C	SPNS1	rs7359397	Body mass index	20935630	Speliotes, EK	Nat Genet	Association analyses of 249,796 individuals reveal 18 new loci associated with body mass index.	123865	Up to 123,865 European ancestry individuals	Up to 125,931 European ancestry individuals	16p11.2	16	28885659	SH2B1, APOB48R, SULT1A2, AC138894.2, ATXN2L, TUFM	SH2B1	NA	NA	25970	NA	NA	rs7359397-T	nearGene-3	0.4	2e-20	19.699	NA	0.15	[0.11-0.19] kg/m2 increase	Affymetrix, Illumina and Perlegen [~2.8 million] (imputed)
rs1074631	0	11	14	EIF3C	SULT1A4	rs7359397	Body mass index	20935630	Speliotes, EK	Nat Genet	Association analyses of 249,796 individuals reveal 18 new loci associated with body mass index.	123865	Up to 123,865 European ancestry individuals	Up to 125,931 European ancestry individuals	16p11.2	16	28885659	SH2B1, APOB48R, SULT1A2, AC138894.2, ATXN2L, TUFM	SH2B1	NA	NA	25970	NA	NA	rs7359397-T	nearGene-3	0.4	2e-20	19.699	NA	0.15	[0.11-0.19] kg/m2 increase	Affymetrix, Illumina and Perlegen [~2.8 million] (imputed)
rs1074631	0	11	14	EIF3C	TUFM	rs7359397	Body mass index	20935630	Speliotes, EK	Nat Genet	Association analyses of 249,796 individuals reveal 18 new loci associated with body mass index.	123865	Up to 123,865 European ancestry individuals	Up to 125,931 European ancestry individuals	16p11.2	16	28885659	SH2B1, APOB48R, SULT1A2, AC138894.2, ATXN2L, TUFM	SH2B1	NA	NA	25970	NA	NA	rs7359397-T	nearGene-3	0.4	2e-20	19.699	NA	0.15	[0.11-0.19] kg/m2 increase	Affymetrix, Illumina and Perlegen [~2.8 million] (imputed)
rs1074631	0	11	14	CCDC101	CCDC101	rs7359397	Body mass index	20935630	Speliotes, EK	Nat Genet	Association analyses of 249,796 individuals reveal 18 new loci associated with body mass index.	123865	Up to 123,865 European ancestry individuals	Up to 125,931 European ancestry individuals	16p11.2	16	28885659	SH2B1, APOB48R, SULT1A2, AC138894.2, ATXN2L, TUFM	SH2B1	NA	NA	25970	NA	NA	rs7359397-T	nearGene-3	0.4	2e-20	19.699	NA	0.15	[0.11-0.19] kg/m2 increase	Affymetrix, Illumina and Perlegen [~2.8 million] (imputed)
rs1074631	0	11	14	CCDC101	SPNS1	rs7359397	Body mass index	20935630	Speliotes, EK	Nat Genet	Association analyses of 249,796 individuals reveal 18 new loci associated with body mass index.	123865	Up to 123,865 European ancestry individuals	Up to 125,931 European ancestry individuals	16p11.2	16	28885659	SH2B1, APOB48R, SULT1A2, AC138894.2, ATXN2L, TUFM	SH2B1	NA	NA	25970	NA	NA	rs7359397-T	nearGene-3	0.4	2e-20	19.699	NA	0.15	[0.11-0.19] kg/m2 increase	Affymetrix, Illumina and Perlegen [~2.8 million] (imputed)
rs1074631	0	11	14	CCDC101	SULT1A4	rs7359397	Body mass index	20935630	Speliotes, EK	Nat Genet	Association analyses of 249,796 individuals reveal 18 new loci associated with body mass index.	123865	Up to 123,865 European ancestry individuals	Up to 125,931 European ancestry individuals	16p11.2	16	28885659	SH2B1, APOB48R, SULT1A2, AC138894.2, ATXN2L, TUFM	SH2B1	NA	NA	25970	NA	NA	rs7359397-T	nearGene-3	0.4	2e-20	19.699	NA	0.15	[0.11-0.19] kg/m2 increase	Affymetrix, Illumina and Perlegen [~2.8 million] (imputed)
rs1074631	0	11	14	CCDC101	TUFM	rs7359397	Body mass index	20935630	Speliotes, EK	Nat Genet	Association analyses of 249,796 individuals reveal 18 new loci associated with body mass index.	123865	Up to 123,865 European ancestry individuals	Up to 125,931 European ancestry individuals	16p11.2	16	28885659	SH2B1, APOB48R, SULT1A2, AC138894.2, ATXN2L, TUFM	SH2B1	NA	NA	25970	NA	NA	rs7359397-T	nearGene-3	0.4	2e-20	19.699	NA	0.15	[0.11-0.19] kg/m2 increase	Affymetrix, Illumina and Perlegen [~2.8 million] (imputed)
rs1074631	0	11	14	CCDC101	CCDC101	rs151181	Crohn's disease	21102463	Franke, A	Nat Genet	Genome-wide meta-analysis increases to 71 the number of confirmed Crohn's disease susceptibility loci.	21389	6,333 European descent cases, 15,056 European descent controls	15,694 European descent cases, 14,026 European descent controls, 414 European descent parent-offspring trios	16p11.2	16	28490517	IL27, SH2B1, EIF3C, LAT, CD19	CLN3	NA	NA	1201	NA	NA	rs151181-G	intron	0.39	2e-11	10.699	NA	1.07	[1.03-1.12]	Affymetrix & Illumina [953,241] (imputed)
rs1074631	0	11	14	CCDC101	SPNS1	rs151181	Crohn's disease	21102463	Franke, A	Nat Genet	Genome-wide meta-analysis increases to 71 the number of confirmed Crohn's disease susceptibility loci.	21389	6,333 European descent cases, 15,056 European descent controls	15,694 European descent cases, 14,026 European descent controls, 414 European descent parent-offspring trios	16p11.2	16	28490517	IL27, SH2B1, EIF3C, LAT, CD19	CLN3	NA	NA	1201	NA	NA	rs151181-G	intron	0.39	2e-11	10.699	NA	1.07	[1.03-1.12]	Affymetrix & Illumina [953,241] (imputed)
rs1074631	0	11	14	CCDC101	SULT1A4	rs151181	Crohn's disease	21102463	Franke, A	Nat Genet	Genome-wide meta-analysis increases to 71 the number of confirmed Crohn's disease susceptibility loci.	21389	6,333 European descent cases, 15,056 European descent controls	15,694 European descent cases, 14,026 European descent controls, 414 European descent parent-offspring trios	16p11.2	16	28490517	IL27, SH2B1, EIF3C, LAT, CD19	CLN3	NA	NA	1201	NA	NA	rs151181-G	intron	0.39	2e-11	10.699	NA	1.07	[1.03-1.12]	Affymetrix & Illumina [953,241] (imputed)
rs1074631	0	11	14	CCDC101	TUFM	rs151181	Crohn's disease	21102463	Franke, A	Nat Genet	Genome-wide meta-analysis increases to 71 the number of confirmed Crohn's disease susceptibility loci.	21389	6,333 European descent cases, 15,056 European descent controls	15,694 European descent cases, 14,026 European descent controls, 414 European descent parent-offspring trios	16p11.2	16	28490517	IL27, SH2B1, EIF3C, LAT, CD19	CLN3	NA	NA	1201	NA	NA	rs151181-G	intron	0.39	2e-11	10.699	NA	1.07	[1.03-1.12]	Affymetrix & Illumina [953,241] (imputed)
rs1074631	0	11	14	EIF3C	CCDC101	rs7498665	Weight	19079260	Thorleifsson, G	Nat Genet	Genome-wide association yields new sequence variants at seven loci that associate with measures of obesity.	80969	80,969 individuals	11,036 individuals	16p11.2	16	28883241	SH2B1, ATP2A1	SH2B1	NA	NA	25970	NA	NA	rs7498665-G	missense	0.44	1e-09	9	NA	3.69	[2.51-4.87] % SD	Illumina [305,846]
rs1074631	0	11	14	EIF3C	SPNS1	rs7498665	Weight	19079260	Thorleifsson, G	Nat Genet	Genome-wide association yields new sequence variants at seven loci that associate with measures of obesity.	80969	80,969 individuals	11,036 individuals	16p11.2	16	28883241	SH2B1, ATP2A1	SH2B1	NA	NA	25970	NA	NA	rs7498665-G	missense	0.44	1e-09	9	NA	3.69	[2.51-4.87] % SD	Illumina [305,846]
rs1074631	0	11	14	EIF3C	SULT1A4	rs7498665	Weight	19079260	Thorleifsson, G	Nat Genet	Genome-wide association yields new sequence variants at seven loci that associate with measures of obesity.	80969	80,969 individuals	11,036 individuals	16p11.2	16	28883241	SH2B1, ATP2A1	SH2B1	NA	NA	25970	NA	NA	rs7498665-G	missense	0.44	1e-09	9	NA	3.69	[2.51-4.87] % SD	Illumina [305,846]
rs1074631	0	11	14	EIF3C	TUFM	rs7498665	Weight	19079260	Thorleifsson, G	Nat Genet	Genome-wide association yields new sequence variants at seven loci that associate with measures of obesity.	80969	80,969 individuals	11,036 individuals	16p11.2	16	28883241	SH2B1, ATP2A1	SH2B1	NA	NA	25970	NA	NA	rs7498665-G	missense	0.44	1e-09	9	NA	3.69	[2.51-4.87] % SD	Illumina [305,846]
rs1074631	0	11	14	SPNS1	CCDC101	rs7498665	Body mass index	19079261	Willer, CJ	Nat Genet	Six new loci associated with body mass index highlight a neuronal influence on body weight regulation.	32387	32,387 individuals	59,092 individuals	16p11.2	16	28883241	SH2B1	SH2B1	NA	NA	25970	NA	NA	rs7498665-G	missense	0.41	5e-11	10.301	NA	0.15	[0.08-0.21] kg/m2 increase	Illumina and Affymetrix[2,399,588](imputed)
rs1074631	0	11	14	SPNS1	SPNS1	rs7498665	Body mass index	19079261	Willer, CJ	Nat Genet	Six new loci associated with body mass index highlight a neuronal influence on body weight regulation.	32387	32,387 individuals	59,092 individuals	16p11.2	16	28883241	SH2B1	SH2B1	NA	NA	25970	NA	NA	rs7498665-G	missense	0.41	5e-11	10.301	NA	0.15	[0.08-0.21] kg/m2 increase	Illumina and Affymetrix[2,399,588](imputed)
rs1074631	0	11	14	SPNS1	SULT1A4	rs7498665	Body mass index	19079261	Willer, CJ	Nat Genet	Six new loci associated with body mass index highlight a neuronal influence on body weight regulation.	32387	32,387 individuals	59,092 individuals	16p11.2	16	28883241	SH2B1	SH2B1	NA	NA	25970	NA	NA	rs7498665-G	missense	0.41	5e-11	10.301	NA	0.15	[0.08-0.21] kg/m2 increase	Illumina and Affymetrix[2,399,588](imputed)
rs1074631	0	11	14	SPNS1	TUFM	rs7498665	Body mass index	19079261	Willer, CJ	Nat Genet	Six new loci associated with body mass index highlight a neuronal influence on body weight regulation.	32387	32,387 individuals	59,092 individuals	16p11.2	16	28883241	SH2B1	SH2B1	NA	NA	25970	NA	NA	rs7498665-G	missense	0.41	5e-11	10.301	NA	0.15	[0.08-0.21] kg/m2 increase	Illumina and Affymetrix[2,399,588](imputed)
rs1074631	0	11	14	EIF3C	CCDC101	rs151181	Crohn's disease	21102463	Franke, A	Nat Genet	Genome-wide meta-analysis increases to 71 the number of confirmed Crohn's disease susceptibility loci.	21389	6,333 European descent cases, 15,056 European descent controls	15,694 European descent cases, 14,026 European descent controls, 414 European descent parent-offspring trios	16p11.2	16	28490517	IL27, SH2B1, EIF3C, LAT, CD19	CLN3	NA	NA	1201	NA	NA	rs151181-G	intron	0.39	2e-11	10.699	NA	1.07	[1.03-1.12]	Affymetrix & Illumina [953,241] (imputed)
rs1074631	0	11	14	EIF3C	SPNS1	rs151181	Crohn's disease	21102463	Franke, A	Nat Genet	Genome-wide meta-analysis increases to 71 the number of confirmed Crohn's disease susceptibility loci.	21389	6,333 European descent cases, 15,056 European descent controls	15,694 European descent cases, 14,026 European descent controls, 414 European descent parent-offspring trios	16p11.2	16	28490517	IL27, SH2B1, EIF3C, LAT, CD19	CLN3	NA	NA	1201	NA	NA	rs151181-G	intron	0.39	2e-11	10.699	NA	1.07	[1.03-1.12]	Affymetrix & Illumina [953,241] (imputed)
rs1074631	0	11	14	EIF3C	SULT1A4	rs151181	Crohn's disease	21102463	Franke, A	Nat Genet	Genome-wide meta-analysis increases to 71 the number of confirmed Crohn's disease susceptibility loci.	21389	6,333 European descent cases, 15,056 European descent controls	15,694 European descent cases, 14,026 European descent controls, 414 European descent parent-offspring trios	16p11.2	16	28490517	IL27, SH2B1, EIF3C, LAT, CD19	CLN3	NA	NA	1201	NA	NA	rs151181-G	intron	0.39	2e-11	10.699	NA	1.07	[1.03-1.12]	Affymetrix & Illumina [953,241] (imputed)
rs1074631	0	11	14	EIF3C	TUFM	rs151181	Crohn's disease	21102463	Franke, A	Nat Genet	Genome-wide meta-analysis increases to 71 the number of confirmed Crohn's disease susceptibility loci.	21389	6,333 European descent cases, 15,056 European descent controls	15,694 European descent cases, 14,026 European descent controls, 414 European descent parent-offspring trios	16p11.2	16	28490517	IL27, SH2B1, EIF3C, LAT, CD19	CLN3	NA	NA	1201	NA	NA	rs151181-G	intron	0.39	2e-11	10.699	NA	1.07	[1.03-1.12]	Affymetrix & Illumina [953,241] (imputed)
rs1074631	0	11	14	SPNS1	CCDC101	rs151181	Crohn's disease	21102463	Franke, A	Nat Genet	Genome-wide meta-analysis increases to 71 the number of confirmed Crohn's disease susceptibility loci.	21389	6,333 European descent cases, 15,056 European descent controls	15,694 European descent cases, 14,026 European descent controls, 414 European descent parent-offspring trios	16p11.2	16	28490517	IL27, SH2B1, EIF3C, LAT, CD19	CLN3	NA	NA	1201	NA	NA	rs151181-G	intron	0.39	2e-11	10.699	NA	1.07	[1.03-1.12]	Affymetrix & Illumina [953,241] (imputed)
rs1074631	0	11	14	SPNS1	SPNS1	rs151181	Crohn's disease	21102463	Franke, A	Nat Genet	Genome-wide meta-analysis increases to 71 the number of confirmed Crohn's disease susceptibility loci.	21389	6,333 European descent cases, 15,056 European descent controls	15,694 European descent cases, 14,026 European descent controls, 414 European descent parent-offspring trios	16p11.2	16	28490517	IL27, SH2B1, EIF3C, LAT, CD19	CLN3	NA	NA	1201	NA	NA	rs151181-G	intron	0.39	2e-11	10.699	NA	1.07	[1.03-1.12]	Affymetrix & Illumina [953,241] (imputed)
rs1074631	0	11	14	SPNS1	SULT1A4	rs151181	Crohn's disease	21102463	Franke, A	Nat Genet	Genome-wide meta-analysis increases to 71 the number of confirmed Crohn's disease susceptibility loci.	21389	6,333 European descent cases, 15,056 European descent controls	15,694 European descent cases, 14,026 European descent controls, 414 European descent parent-offspring trios	16p11.2	16	28490517	IL27, SH2B1, EIF3C, LAT, CD19	CLN3	NA	NA	1201	NA	NA	rs151181-G	intron	0.39	2e-11	10.699	NA	1.07	[1.03-1.12]	Affymetrix & Illumina [953,241] (imputed)
rs1074631	0	11	14	SPNS1	TUFM	rs151181	Crohn's disease	21102463	Franke, A	Nat Genet	Genome-wide meta-analysis increases to 71 the number of confirmed Crohn's disease susceptibility loci.	21389	6,333 European descent cases, 15,056 European descent controls	15,694 European descent cases, 14,026 European descent controls, 414 European descent parent-offspring trios	16p11.2	16	28490517	IL27, SH2B1, EIF3C, LAT, CD19	CLN3	NA	NA	1201	NA	NA	rs151181-G	intron	0.39	2e-11	10.699	NA	1.07	[1.03-1.12]	Affymetrix & Illumina [953,241] (imputed)
rs1074631	0	11	14	CCDC101	CCDC101	rs151181	Crohn's disease	21102463	Franke, A	Nat Genet	Genome-wide meta-analysis increases to 71 the number of confirmed Crohn's disease susceptibility loci.	21389	6,333 European descent cases, 15,056 European descent controls	15,694 European descent cases, 14,026 European descent controls, 414 European descent parent-offspring trios	16p11.2	16	28490517	IL27, SH2B1, EIF3C, LAT, CD19	CLN3	NA	NA	1201	NA	NA	rs151181-G	intron	0.39	2e-11	10.699	NA	1.07	[1.03-1.12]	Affymetrix & Illumina [953,241] (imputed)
rs1074631	0	11	14	CCDC101	SPNS1	rs151181	Crohn's disease	21102463	Franke, A	Nat Genet	Genome-wide meta-analysis increases to 71 the number of confirmed Crohn's disease susceptibility loci.	21389	6,333 European descent cases, 15,056 European descent controls	15,694 European descent cases, 14,026 European descent controls, 414 European descent parent-offspring trios	16p11.2	16	28490517	IL27, SH2B1, EIF3C, LAT, CD19	CLN3	NA	NA	1201	NA	NA	rs151181-G	intron	0.39	2e-11	10.699	NA	1.07	[1.03-1.12]	Affymetrix & Illumina [953,241] (imputed)
rs1074631	0	11	14	CCDC101	SULT1A4	rs151181	Crohn's disease	21102463	Franke, A	Nat Genet	Genome-wide meta-analysis increases to 71 the number of confirmed Crohn's disease susceptibility loci.	21389	6,333 European descent cases, 15,056 European descent controls	15,694 European descent cases, 14,026 European descent controls, 414 European descent parent-offspring trios	16p11.2	16	28490517	IL27, SH2B1, EIF3C, LAT, CD19	CLN3	NA	NA	1201	NA	NA	rs151181-G	intron	0.39	2e-11	10.699	NA	1.07	[1.03-1.12]	Affymetrix & Illumina [953,241] (imputed)
rs1074631	0	11	14	CCDC101	TUFM	rs151181	Crohn's disease	21102463	Franke, A	Nat Genet	Genome-wide meta-analysis increases to 71 the number of confirmed Crohn's disease susceptibility loci.	21389	6,333 European descent cases, 15,056 European descent controls	15,694 European descent cases, 14,026 European descent controls, 414 European descent parent-offspring trios	16p11.2	16	28490517	IL27, SH2B1, EIF3C, LAT, CD19	CLN3	NA	NA	1201	NA	NA	rs151181-G	intron	0.39	2e-11	10.699	NA	1.07	[1.03-1.12]	Affymetrix & Illumina [953,241] (imputed)
rs1074631	0	11	14	TUFM	CCDC101	rs7359397	Body mass index	20935630	Speliotes, EK	Nat Genet	Association analyses of 249,796 individuals reveal 18 new loci associated with body mass index.	123865	Up to 123,865 European ancestry individuals	Up to 125,931 European ancestry individuals	16p11.2	16	28885659	SH2B1, APOB48R, SULT1A2, AC138894.2, ATXN2L, TUFM	SH2B1	NA	NA	25970	NA	NA	rs7359397-T	nearGene-3	0.4	2e-20	19.699	NA	0.15	[0.11-0.19] kg/m2 increase	Affymetrix, Illumina and Perlegen [~2.8 million] (imputed)
rs1074631	0	11	14	TUFM	SPNS1	rs7359397	Body mass index	20935630	Speliotes, EK	Nat Genet	Association analyses of 249,796 individuals reveal 18 new loci associated with body mass index.	123865	Up to 123,865 European ancestry individuals	Up to 125,931 European ancestry individuals	16p11.2	16	28885659	SH2B1, APOB48R, SULT1A2, AC138894.2, ATXN2L, TUFM	SH2B1	NA	NA	25970	NA	NA	rs7359397-T	nearGene-3	0.4	2e-20	19.699	NA	0.15	[0.11-0.19] kg/m2 increase	Affymetrix, Illumina and Perlegen [~2.8 million] (imputed)
rs1074631	0	11	14	TUFM	SULT1A4	rs7359397	Body mass index	20935630	Speliotes, EK	Nat Genet	Association analyses of 249,796 individuals reveal 18 new loci associated with body mass index.	123865	Up to 123,865 European ancestry individuals	Up to 125,931 European ancestry individuals	16p11.2	16	28885659	SH2B1, APOB48R, SULT1A2, AC138894.2, ATXN2L, TUFM	SH2B1	NA	NA	25970	NA	NA	rs7359397-T	nearGene-3	0.4	2e-20	19.699	NA	0.15	[0.11-0.19] kg/m2 increase	Affymetrix, Illumina and Perlegen [~2.8 million] (imputed)
rs1074631	0	11	14	TUFM	TUFM	rs7359397	Body mass index	20935630	Speliotes, EK	Nat Genet	Association analyses of 249,796 individuals reveal 18 new loci associated with body mass index.	123865	Up to 123,865 European ancestry individuals	Up to 125,931 European ancestry individuals	16p11.2	16	28885659	SH2B1, APOB48R, SULT1A2, AC138894.2, ATXN2L, TUFM	SH2B1	NA	NA	25970	NA	NA	rs7359397-T	nearGene-3	0.4	2e-20	19.699	NA	0.15	[0.11-0.19] kg/m2 increase	Affymetrix, Illumina and Perlegen [~2.8 million] (imputed)
rs1074631	0	11	14	SPNS1	CCDC101	rs4788084	Type 1 diabetes autoantibodies	21829393	Plagnol, V	PLoS Genet	Genome-wide association analysis of autoantibody positivity in type 1 diabetes cases.	12501	12,501 European ancestry cases	3,598 affected siblings	16p11.2	16	28539848	IL27	IL27 - NUPR1	246778	26471	NA	21.69	8.81	rs4788084-C	Intergenic	NA	1e-08	8	T1D	1.15	NA	Affymetrix and Illumina [NR]
rs1074631	0	11	14	SPNS1	SPNS1	rs4788084	Type 1 diabetes autoantibodies	21829393	Plagnol, V	PLoS Genet	Genome-wide association analysis of autoantibody positivity in type 1 diabetes cases.	12501	12,501 European ancestry cases	3,598 affected siblings	16p11.2	16	28539848	IL27	IL27 - NUPR1	246778	26471	NA	21.69	8.81	rs4788084-C	Intergenic	NA	1e-08	8	T1D	1.15	NA	Affymetrix and Illumina [NR]
rs1074631	0	11	14	SPNS1	SULT1A4	rs4788084	Type 1 diabetes autoantibodies	21829393	Plagnol, V	PLoS Genet	Genome-wide association analysis of autoantibody positivity in type 1 diabetes cases.	12501	12,501 European ancestry cases	3,598 affected siblings	16p11.2	16	28539848	IL27	IL27 - NUPR1	246778	26471	NA	21.69	8.81	rs4788084-C	Intergenic	NA	1e-08	8	T1D	1.15	NA	Affymetrix and Illumina [NR]
rs1074631	0	11	14	SPNS1	TUFM	rs4788084	Type 1 diabetes autoantibodies	21829393	Plagnol, V	PLoS Genet	Genome-wide association analysis of autoantibody positivity in type 1 diabetes cases.	12501	12,501 European ancestry cases	3,598 affected siblings	16p11.2	16	28539848	IL27	IL27 - NUPR1	246778	26471	NA	21.69	8.81	rs4788084-C	Intergenic	NA	1e-08	8	T1D	1.15	NA	Affymetrix and Illumina [NR]
rs1074631	0	11	14	CCDC101	CCDC101	rs7359397	Body mass index	20935630	Speliotes, EK	Nat Genet	Association analyses of 249,796 individuals reveal 18 new loci associated with body mass index.	123865	Up to 123,865 European ancestry individuals	Up to 125,931 European ancestry individuals	16p11.2	16	28885659	SH2B1, APOB48R, SULT1A2, AC138894.2, ATXN2L, TUFM	SH2B1	NA	NA	25970	NA	NA	rs7359397-T	nearGene-3	0.4	2e-20	19.699	NA	0.15	[0.11-0.19] kg/m2 increase	Affymetrix, Illumina and Perlegen [~2.8 million] (imputed)
rs1074631	0	11	14	CCDC101	SPNS1	rs7359397	Body mass index	20935630	Speliotes, EK	Nat Genet	Association analyses of 249,796 individuals reveal 18 new loci associated with body mass index.	123865	Up to 123,865 European ancestry individuals	Up to 125,931 European ancestry individuals	16p11.2	16	28885659	SH2B1, APOB48R, SULT1A2, AC138894.2, ATXN2L, TUFM	SH2B1	NA	NA	25970	NA	NA	rs7359397-T	nearGene-3	0.4	2e-20	19.699	NA	0.15	[0.11-0.19] kg/m2 increase	Affymetrix, Illumina and Perlegen [~2.8 million] (imputed)
rs1074631	0	11	14	CCDC101	SULT1A4	rs7359397	Body mass index	20935630	Speliotes, EK	Nat Genet	Association analyses of 249,796 individuals reveal 18 new loci associated with body mass index.	123865	Up to 123,865 European ancestry individuals	Up to 125,931 European ancestry individuals	16p11.2	16	28885659	SH2B1, APOB48R, SULT1A2, AC138894.2, ATXN2L, TUFM	SH2B1	NA	NA	25970	NA	NA	rs7359397-T	nearGene-3	0.4	2e-20	19.699	NA	0.15	[0.11-0.19] kg/m2 increase	Affymetrix, Illumina and Perlegen [~2.8 million] (imputed)
rs1074631	0	11	14	CCDC101	TUFM	rs7359397	Body mass index	20935630	Speliotes, EK	Nat Genet	Association analyses of 249,796 individuals reveal 18 new loci associated with body mass index.	123865	Up to 123,865 European ancestry individuals	Up to 125,931 European ancestry individuals	16p11.2	16	28885659	SH2B1, APOB48R, SULT1A2, AC138894.2, ATXN2L, TUFM	SH2B1	NA	NA	25970	NA	NA	rs7359397-T	nearGene-3	0.4	2e-20	19.699	NA	0.15	[0.11-0.19] kg/m2 increase	Affymetrix, Illumina and Perlegen [~2.8 million] (imputed)
rs1074631	0	11	14	TUFM	CCDC101	rs4788084	Type 1 diabetes	19430480	Barrett, JC	Nat Genet	Genome-wide association study and meta-analysis find that over 40 loci affect risk of type 1 diabetes.	16559	7,514 cases, 9,045 controls	4,267 cases, 4,670 controls, 4,342 trios	16p11.2	16	28539848	IL27	IL27 - NUPR1	246778	26471	NA	21.69	8.81	rs4788084-G	Intergenic	0.42	3e-13	12.5229	NA	1.09	[1.02-1.16]	Affymetrix & Illumina [841,622] (imputed)
rs1074631	0	11	14	TUFM	SPNS1	rs4788084	Type 1 diabetes	19430480	Barrett, JC	Nat Genet	Genome-wide association study and meta-analysis find that over 40 loci affect risk of type 1 diabetes.	16559	7,514 cases, 9,045 controls	4,267 cases, 4,670 controls, 4,342 trios	16p11.2	16	28539848	IL27	IL27 - NUPR1	246778	26471	NA	21.69	8.81	rs4788084-G	Intergenic	0.42	3e-13	12.5229	NA	1.09	[1.02-1.16]	Affymetrix & Illumina [841,622] (imputed)
rs1074631	0	11	14	TUFM	SULT1A4	rs4788084	Type 1 diabetes	19430480	Barrett, JC	Nat Genet	Genome-wide association study and meta-analysis find that over 40 loci affect risk of type 1 diabetes.	16559	7,514 cases, 9,045 controls	4,267 cases, 4,670 controls, 4,342 trios	16p11.2	16	28539848	IL27	IL27 - NUPR1	246778	26471	NA	21.69	8.81	rs4788084-G	Intergenic	0.42	3e-13	12.5229	NA	1.09	[1.02-1.16]	Affymetrix & Illumina [841,622] (imputed)
rs1074631	0	11	14	TUFM	TUFM	rs4788084	Type 1 diabetes	19430480	Barrett, JC	Nat Genet	Genome-wide association study and meta-analysis find that over 40 loci affect risk of type 1 diabetes.	16559	7,514 cases, 9,045 controls	4,267 cases, 4,670 controls, 4,342 trios	16p11.2	16	28539848	IL27	IL27 - NUPR1	246778	26471	NA	21.69	8.81	rs4788084-G	Intergenic	0.42	3e-13	12.5229	NA	1.09	[1.02-1.16]	Affymetrix & Illumina [841,622] (imputed)
rs1074631	0	11	14	TUFM	CCDC101	rs4788084	Type 1 diabetes autoantibodies	21829393	Plagnol, V	PLoS Genet	Genome-wide association analysis of autoantibody positivity in type 1 diabetes cases.	12501	12,501 European ancestry cases	3,598 affected siblings	16p11.2	16	28539848	IL27	IL27 - NUPR1	246778	26471	NA	21.69	8.81	rs4788084-C	Intergenic	NA	1e-08	8	T1D	1.15	NA	Affymetrix and Illumina [NR]
rs1074631	0	11	14	TUFM	SPNS1	rs4788084	Type 1 diabetes autoantibodies	21829393	Plagnol, V	PLoS Genet	Genome-wide association analysis of autoantibody positivity in type 1 diabetes cases.	12501	12,501 European ancestry cases	3,598 affected siblings	16p11.2	16	28539848	IL27	IL27 - NUPR1	246778	26471	NA	21.69	8.81	rs4788084-C	Intergenic	NA	1e-08	8	T1D	1.15	NA	Affymetrix and Illumina [NR]
rs1074631	0	11	14	TUFM	SULT1A4	rs4788084	Type 1 diabetes autoantibodies	21829393	Plagnol, V	PLoS Genet	Genome-wide association analysis of autoantibody positivity in type 1 diabetes cases.	12501	12,501 European ancestry cases	3,598 affected siblings	16p11.2	16	28539848	IL27	IL27 - NUPR1	246778	26471	NA	21.69	8.81	rs4788084-C	Intergenic	NA	1e-08	8	T1D	1.15	NA	Affymetrix and Illumina [NR]
rs1074631	0	11	14	TUFM	TUFM	rs4788084	Type 1 diabetes autoantibodies	21829393	Plagnol, V	PLoS Genet	Genome-wide association analysis of autoantibody positivity in type 1 diabetes cases.	12501	12,501 European ancestry cases	3,598 affected siblings	16p11.2	16	28539848	IL27	IL27 - NUPR1	246778	26471	NA	21.69	8.81	rs4788084-C	Intergenic	NA	1e-08	8	T1D	1.15	NA	Affymetrix and Illumina [NR]
rs1074631	0	11	14	CCDC101	CCDC101	rs4788084	Type 1 diabetes	19430480	Barrett, JC	Nat Genet	Genome-wide association study and meta-analysis find that over 40 loci affect risk of type 1 diabetes.	16559	7,514 cases, 9,045 controls	4,267 cases, 4,670 controls, 4,342 trios	16p11.2	16	28539848	IL27	IL27 - NUPR1	246778	26471	NA	21.69	8.81	rs4788084-G	Intergenic	0.42	3e-13	12.5229	NA	1.09	[1.02-1.16]	Affymetrix & Illumina [841,622] (imputed)
rs1074631	0	11	14	CCDC101	SPNS1	rs4788084	Type 1 diabetes	19430480	Barrett, JC	Nat Genet	Genome-wide association study and meta-analysis find that over 40 loci affect risk of type 1 diabetes.	16559	7,514 cases, 9,045 controls	4,267 cases, 4,670 controls, 4,342 trios	16p11.2	16	28539848	IL27	IL27 - NUPR1	246778	26471	NA	21.69	8.81	rs4788084-G	Intergenic	0.42	3e-13	12.5229	NA	1.09	[1.02-1.16]	Affymetrix & Illumina [841,622] (imputed)
rs1074631	0	11	14	CCDC101	SULT1A4	rs4788084	Type 1 diabetes	19430480	Barrett, JC	Nat Genet	Genome-wide association study and meta-analysis find that over 40 loci affect risk of type 1 diabetes.	16559	7,514 cases, 9,045 controls	4,267 cases, 4,670 controls, 4,342 trios	16p11.2	16	28539848	IL27	IL27 - NUPR1	246778	26471	NA	21.69	8.81	rs4788084-G	Intergenic	0.42	3e-13	12.5229	NA	1.09	[1.02-1.16]	Affymetrix & Illumina [841,622] (imputed)
rs1074631	0	11	14	CCDC101	TUFM	rs4788084	Type 1 diabetes	19430480	Barrett, JC	Nat Genet	Genome-wide association study and meta-analysis find that over 40 loci affect risk of type 1 diabetes.	16559	7,514 cases, 9,045 controls	4,267 cases, 4,670 controls, 4,342 trios	16p11.2	16	28539848	IL27	IL27 - NUPR1	246778	26471	NA	21.69	8.81	rs4788084-G	Intergenic	0.42	3e-13	12.5229	NA	1.09	[1.02-1.16]	Affymetrix & Illumina [841,622] (imputed)
rs1074631	0	11	14	SPNS1	CCDC101	rs7498665	Weight	19079260	Thorleifsson, G	Nat Genet	Genome-wide association yields new sequence variants at seven loci that associate with measures of obesity.	80969	80,969 individuals	11,036 individuals	16p11.2	16	28883241	SH2B1, ATP2A1	SH2B1	NA	NA	25970	NA	NA	rs7498665-G	missense	0.44	1e-09	9	NA	3.69	[2.51-4.87] % SD	Illumina [305,846]
rs1074631	0	11	14	SPNS1	SPNS1	rs7498665	Weight	19079260	Thorleifsson, G	Nat Genet	Genome-wide association yields new sequence variants at seven loci that associate with measures of obesity.	80969	80,969 individuals	11,036 individuals	16p11.2	16	28883241	SH2B1, ATP2A1	SH2B1	NA	NA	25970	NA	NA	rs7498665-G	missense	0.44	1e-09	9	NA	3.69	[2.51-4.87] % SD	Illumina [305,846]
rs1074631	0	11	14	SPNS1	SULT1A4	rs7498665	Weight	19079260	Thorleifsson, G	Nat Genet	Genome-wide association yields new sequence variants at seven loci that associate with measures of obesity.	80969	80,969 individuals	11,036 individuals	16p11.2	16	28883241	SH2B1, ATP2A1	SH2B1	NA	NA	25970	NA	NA	rs7498665-G	missense	0.44	1e-09	9	NA	3.69	[2.51-4.87] % SD	Illumina [305,846]
rs1074631	0	11	14	SPNS1	TUFM	rs7498665	Weight	19079260	Thorleifsson, G	Nat Genet	Genome-wide association yields new sequence variants at seven loci that associate with measures of obesity.	80969	80,969 individuals	11,036 individuals	16p11.2	16	28883241	SH2B1, ATP2A1	SH2B1	NA	NA	25970	NA	NA	rs7498665-G	missense	0.44	1e-09	9	NA	3.69	[2.51-4.87] % SD	Illumina [305,846]
rs1074631	0	11	14	TUFM	CCDC101	rs7498665	Body mass index	19079260	Thorleifsson, G	Nat Genet	Genome-wide association yields new sequence variants at seven loci that associate with measures of obesity.	80969	80,969 individuals	11,036 individuals	16p11.2	16	28883241	SH2B1, ATP2A1	SH2B1	NA	NA	25970	NA	NA	rs7498665-G	missense	0.44	3e-10	9.52288	NA	3.63	[2.49-4.77] % SD	Illumina [305,846]
rs1074631	0	11	14	TUFM	SPNS1	rs7498665	Body mass index	19079260	Thorleifsson, G	Nat Genet	Genome-wide association yields new sequence variants at seven loci that associate with measures of obesity.	80969	80,969 individuals	11,036 individuals	16p11.2	16	28883241	SH2B1, ATP2A1	SH2B1	NA	NA	25970	NA	NA	rs7498665-G	missense	0.44	3e-10	9.52288	NA	3.63	[2.49-4.77] % SD	Illumina [305,846]
rs1074631	0	11	14	TUFM	SULT1A4	rs7498665	Body mass index	19079260	Thorleifsson, G	Nat Genet	Genome-wide association yields new sequence variants at seven loci that associate with measures of obesity.	80969	80,969 individuals	11,036 individuals	16p11.2	16	28883241	SH2B1, ATP2A1	SH2B1	NA	NA	25970	NA	NA	rs7498665-G	missense	0.44	3e-10	9.52288	NA	3.63	[2.49-4.77] % SD	Illumina [305,846]
rs1074631	0	11	14	TUFM	TUFM	rs7498665	Body mass index	19079260	Thorleifsson, G	Nat Genet	Genome-wide association yields new sequence variants at seven loci that associate with measures of obesity.	80969	80,969 individuals	11,036 individuals	16p11.2	16	28883241	SH2B1, ATP2A1	SH2B1	NA	NA	25970	NA	NA	rs7498665-G	missense	0.44	3e-10	9.52288	NA	3.63	[2.49-4.77] % SD	Illumina [305,846]
rs1074631	0	11	14	EIF3C	CCDC101	rs7498665	Body mass index	19079260	Thorleifsson, G	Nat Genet	Genome-wide association yields new sequence variants at seven loci that associate with measures of obesity.	80969	80,969 individuals	11,036 individuals	16p11.2	16	28883241	SH2B1, ATP2A1	SH2B1	NA	NA	25970	NA	NA	rs7498665-G	missense	0.44	3e-10	9.52288	NA	3.63	[2.49-4.77] % SD	Illumina [305,846]
rs1074631	0	11	14	EIF3C	SPNS1	rs7498665	Body mass index	19079260	Thorleifsson, G	Nat Genet	Genome-wide association yields new sequence variants at seven loci that associate with measures of obesity.	80969	80,969 individuals	11,036 individuals	16p11.2	16	28883241	SH2B1, ATP2A1	SH2B1	NA	NA	25970	NA	NA	rs7498665-G	missense	0.44	3e-10	9.52288	NA	3.63	[2.49-4.77] % SD	Illumina [305,846]
rs1074631	0	11	14	EIF3C	SULT1A4	rs7498665	Body mass index	19079260	Thorleifsson, G	Nat Genet	Genome-wide association yields new sequence variants at seven loci that associate with measures of obesity.	80969	80,969 individuals	11,036 individuals	16p11.2	16	28883241	SH2B1, ATP2A1	SH2B1	NA	NA	25970	NA	NA	rs7498665-G	missense	0.44	3e-10	9.52288	NA	3.63	[2.49-4.77] % SD	Illumina [305,846]
rs1074631	0	11	14	EIF3C	TUFM	rs7498665	Body mass index	19079260	Thorleifsson, G	Nat Genet	Genome-wide association yields new sequence variants at seven loci that associate with measures of obesity.	80969	80,969 individuals	11,036 individuals	16p11.2	16	28883241	SH2B1, ATP2A1	SH2B1	NA	NA	25970	NA	NA	rs7498665-G	missense	0.44	3e-10	9.52288	NA	3.63	[2.49-4.77] % SD	Illumina [305,846]
rs1074631	0	11	14	TUFM	CCDC101	rs7498665	Body mass index	19079260	Thorleifsson, G	Nat Genet	Genome-wide association yields new sequence variants at seven loci that associate with measures of obesity.	80969	80,969 individuals	11,036 individuals	16p11.2	16	28883241	SH2B1, ATP2A1	SH2B1	NA	NA	25970	NA	NA	rs7498665-G	missense	0.44	3e-10	9.52288	NA	3.63	[2.49-4.77] % SD	Illumina [305,846]
rs1074631	0	11	14	TUFM	SPNS1	rs7498665	Body mass index	19079260	Thorleifsson, G	Nat Genet	Genome-wide association yields new sequence variants at seven loci that associate with measures of obesity.	80969	80,969 individuals	11,036 individuals	16p11.2	16	28883241	SH2B1, ATP2A1	SH2B1	NA	NA	25970	NA	NA	rs7498665-G	missense	0.44	3e-10	9.52288	NA	3.63	[2.49-4.77] % SD	Illumina [305,846]
rs1074631	0	11	14	TUFM	SULT1A4	rs7498665	Body mass index	19079260	Thorleifsson, G	Nat Genet	Genome-wide association yields new sequence variants at seven loci that associate with measures of obesity.	80969	80,969 individuals	11,036 individuals	16p11.2	16	28883241	SH2B1, ATP2A1	SH2B1	NA	NA	25970	NA	NA	rs7498665-G	missense	0.44	3e-10	9.52288	NA	3.63	[2.49-4.77] % SD	Illumina [305,846]
rs1074631	0	11	14	TUFM	TUFM	rs7498665	Body mass index	19079260	Thorleifsson, G	Nat Genet	Genome-wide association yields new sequence variants at seven loci that associate with measures of obesity.	80969	80,969 individuals	11,036 individuals	16p11.2	16	28883241	SH2B1, ATP2A1	SH2B1	NA	NA	25970	NA	NA	rs7498665-G	missense	0.44	3e-10	9.52288	NA	3.63	[2.49-4.77] % SD	Illumina [305,846]
rs1074631	0	11	14	SPNS1	CCDC101	rs4788084	Type 1 diabetes	19430480	Barrett, JC	Nat Genet	Genome-wide association study and meta-analysis find that over 40 loci affect risk of type 1 diabetes.	16559	7,514 cases, 9,045 controls	4,267 cases, 4,670 controls, 4,342 trios	16p11.2	16	28539848	IL27	IL27 - NUPR1	246778	26471	NA	21.69	8.81	rs4788084-G	Intergenic	0.42	3e-13	12.5229	NA	1.09	[1.02-1.16]	Affymetrix & Illumina [841,622] (imputed)
rs1074631	0	11	14	SPNS1	SPNS1	rs4788084	Type 1 diabetes	19430480	Barrett, JC	Nat Genet	Genome-wide association study and meta-analysis find that over 40 loci affect risk of type 1 diabetes.	16559	7,514 cases, 9,045 controls	4,267 cases, 4,670 controls, 4,342 trios	16p11.2	16	28539848	IL27	IL27 - NUPR1	246778	26471	NA	21.69	8.81	rs4788084-G	Intergenic	0.42	3e-13	12.5229	NA	1.09	[1.02-1.16]	Affymetrix & Illumina [841,622] (imputed)
rs1074631	0	11	14	SPNS1	SULT1A4	rs4788084	Type 1 diabetes	19430480	Barrett, JC	Nat Genet	Genome-wide association study and meta-analysis find that over 40 loci affect risk of type 1 diabetes.	16559	7,514 cases, 9,045 controls	4,267 cases, 4,670 controls, 4,342 trios	16p11.2	16	28539848	IL27	IL27 - NUPR1	246778	26471	NA	21.69	8.81	rs4788084-G	Intergenic	0.42	3e-13	12.5229	NA	1.09	[1.02-1.16]	Affymetrix & Illumina [841,622] (imputed)
rs1074631	0	11	14	SPNS1	TUFM	rs4788084	Type 1 diabetes	19430480	Barrett, JC	Nat Genet	Genome-wide association study and meta-analysis find that over 40 loci affect risk of type 1 diabetes.	16559	7,514 cases, 9,045 controls	4,267 cases, 4,670 controls, 4,342 trios	16p11.2	16	28539848	IL27	IL27 - NUPR1	246778	26471	NA	21.69	8.81	rs4788084-G	Intergenic	0.42	3e-13	12.5229	NA	1.09	[1.02-1.16]	Affymetrix & Illumina [841,622] (imputed)
rs1074631	0	11	14	TUFM	CCDC101	rs151181	Crohn's disease	21102463	Franke, A	Nat Genet	Genome-wide meta-analysis increases to 71 the number of confirmed Crohn's disease susceptibility loci.	21389	6,333 European descent cases, 15,056 European descent controls	15,694 European descent cases, 14,026 European descent controls, 414 European descent parent-offspring trios	16p11.2	16	28490517	IL27, SH2B1, EIF3C, LAT, CD19	CLN3	NA	NA	1201	NA	NA	rs151181-G	intron	0.39	2e-11	10.699	NA	1.07	[1.03-1.12]	Affymetrix & Illumina [953,241] (imputed)
rs1074631	0	11	14	TUFM	SPNS1	rs151181	Crohn's disease	21102463	Franke, A	Nat Genet	Genome-wide meta-analysis increases to 71 the number of confirmed Crohn's disease susceptibility loci.	21389	6,333 European descent cases, 15,056 European descent controls	15,694 European descent cases, 14,026 European descent controls, 414 European descent parent-offspring trios	16p11.2	16	28490517	IL27, SH2B1, EIF3C, LAT, CD19	CLN3	NA	NA	1201	NA	NA	rs151181-G	intron	0.39	2e-11	10.699	NA	1.07	[1.03-1.12]	Affymetrix & Illumina [953,241] (imputed)
rs1074631	0	11	14	TUFM	SULT1A4	rs151181	Crohn's disease	21102463	Franke, A	Nat Genet	Genome-wide meta-analysis increases to 71 the number of confirmed Crohn's disease susceptibility loci.	21389	6,333 European descent cases, 15,056 European descent controls	15,694 European descent cases, 14,026 European descent controls, 414 European descent parent-offspring trios	16p11.2	16	28490517	IL27, SH2B1, EIF3C, LAT, CD19	CLN3	NA	NA	1201	NA	NA	rs151181-G	intron	0.39	2e-11	10.699	NA	1.07	[1.03-1.12]	Affymetrix & Illumina [953,241] (imputed)
rs1074631	0	11	14	TUFM	TUFM	rs151181	Crohn's disease	21102463	Franke, A	Nat Genet	Genome-wide meta-analysis increases to 71 the number of confirmed Crohn's disease susceptibility loci.	21389	6,333 European descent cases, 15,056 European descent controls	15,694 European descent cases, 14,026 European descent controls, 414 European descent parent-offspring trios	16p11.2	16	28490517	IL27, SH2B1, EIF3C, LAT, CD19	CLN3	NA	NA	1201	NA	NA	rs151181-G	intron	0.39	2e-11	10.699	NA	1.07	[1.03-1.12]	Affymetrix & Illumina [953,241] (imputed)
rs1074631	0	11	14	SPNS1	CCDC101	rs7498665	Body mass index	19079260	Thorleifsson, G	Nat Genet	Genome-wide association yields new sequence variants at seven loci that associate with measures of obesity.	80969	80,969 individuals	11,036 individuals	16p11.2	16	28883241	SH2B1, ATP2A1	SH2B1	NA	NA	25970	NA	NA	rs7498665-G	missense	0.44	3e-10	9.52288	NA	3.63	[2.49-4.77] % SD	Illumina [305,846]
rs1074631	0	11	14	SPNS1	SPNS1	rs7498665	Body mass index	19079260	Thorleifsson, G	Nat Genet	Genome-wide association yields new sequence variants at seven loci that associate with measures of obesity.	80969	80,969 individuals	11,036 individuals	16p11.2	16	28883241	SH2B1, ATP2A1	SH2B1	NA	NA	25970	NA	NA	rs7498665-G	missense	0.44	3e-10	9.52288	NA	3.63	[2.49-4.77] % SD	Illumina [305,846]
rs1074631	0	11	14	SPNS1	SULT1A4	rs7498665	Body mass index	19079260	Thorleifsson, G	Nat Genet	Genome-wide association yields new sequence variants at seven loci that associate with measures of obesity.	80969	80,969 individuals	11,036 individuals	16p11.2	16	28883241	SH2B1, ATP2A1	SH2B1	NA	NA	25970	NA	NA	rs7498665-G	missense	0.44	3e-10	9.52288	NA	3.63	[2.49-4.77] % SD	Illumina [305,846]
rs1074631	0	11	14	SPNS1	TUFM	rs7498665	Body mass index	19079260	Thorleifsson, G	Nat Genet	Genome-wide association yields new sequence variants at seven loci that associate with measures of obesity.	80969	80,969 individuals	11,036 individuals	16p11.2	16	28883241	SH2B1, ATP2A1	SH2B1	NA	NA	25970	NA	NA	rs7498665-G	missense	0.44	3e-10	9.52288	NA	3.63	[2.49-4.77] % SD	Illumina [305,846]
rs1074631	0	11	14	EIF3C	CCDC101	rs7498665	Body mass index	19079260	Thorleifsson, G	Nat Genet	Genome-wide association yields new sequence variants at seven loci that associate with measures of obesity.	80969	80,969 individuals	11,036 individuals	16p11.2	16	28883241	SH2B1, ATP2A1	SH2B1	NA	NA	25970	NA	NA	rs7498665-G	missense	0.44	3e-10	9.52288	NA	3.63	[2.49-4.77] % SD	Illumina [305,846]
rs1074631	0	11	14	EIF3C	SPNS1	rs7498665	Body mass index	19079260	Thorleifsson, G	Nat Genet	Genome-wide association yields new sequence variants at seven loci that associate with measures of obesity.	80969	80,969 individuals	11,036 individuals	16p11.2	16	28883241	SH2B1, ATP2A1	SH2B1	NA	NA	25970	NA	NA	rs7498665-G	missense	0.44	3e-10	9.52288	NA	3.63	[2.49-4.77] % SD	Illumina [305,846]
rs1074631	0	11	14	EIF3C	SULT1A4	rs7498665	Body mass index	19079260	Thorleifsson, G	Nat Genet	Genome-wide association yields new sequence variants at seven loci that associate with measures of obesity.	80969	80,969 individuals	11,036 individuals	16p11.2	16	28883241	SH2B1, ATP2A1	SH2B1	NA	NA	25970	NA	NA	rs7498665-G	missense	0.44	3e-10	9.52288	NA	3.63	[2.49-4.77] % SD	Illumina [305,846]
rs1074631	0	11	14	EIF3C	TUFM	rs7498665	Body mass index	19079260	Thorleifsson, G	Nat Genet	Genome-wide association yields new sequence variants at seven loci that associate with measures of obesity.	80969	80,969 individuals	11,036 individuals	16p11.2	16	28883241	SH2B1, ATP2A1	SH2B1	NA	NA	25970	NA	NA	rs7498665-G	missense	0.44	3e-10	9.52288	NA	3.63	[2.49-4.77] % SD	Illumina [305,846]
rs12936834	0	8	11	FAM18B	SHMT1	rs4924935	Pancreatic cancer	20686608	Low, SK	PLoS One	Genome-wide association study of pancreatic cancer in Japanese population.	6200	991 Japanese cases, 5,209 Japanese controls	NA	17p11.2	17	18753870	PRPSAP2	FAM18B1 - PRPSAP2	51030	5636	NA	43.84	7.62	rs4924935-G	Intergenic	0.23	8e-06	5.09691	dominant	1.37	[1.19-1.58]	Illumina [420,236]
rs12936834	0	8	11	FAM18B	FAM18B2	rs4924935	Pancreatic cancer	20686608	Low, SK	PLoS One	Genome-wide association study of pancreatic cancer in Japanese population.	6200	991 Japanese cases, 5,209 Japanese controls	NA	17p11.2	17	18753870	PRPSAP2	FAM18B1 - PRPSAP2	51030	5636	NA	43.84	7.62	rs4924935-G	Intergenic	0.23	8e-06	5.09691	dominant	1.37	[1.19-1.58]	Illumina [420,236]
rs12936834	0	8	11	FAM18B	PRPSAP2	rs4924935	Pancreatic cancer	20686608	Low, SK	PLoS One	Genome-wide association study of pancreatic cancer in Japanese population.	6200	991 Japanese cases, 5,209 Japanese controls	NA	17p11.2	17	18753870	PRPSAP2	FAM18B1 - PRPSAP2	51030	5636	NA	43.84	7.62	rs4924935-G	Intergenic	0.23	8e-06	5.09691	dominant	1.37	[1.19-1.58]	Illumina [420,236]
rs12936834	0	8	11	FAM18B	SHMT1	rs4924935	Pancreatic cancer	20686608	Low, SK	PLoS One	Genome-wide association study of pancreatic cancer in Japanese population.	6200	991 Japanese cases, 5,209 Japanese controls	NA	17p11.2	17	18753870	PRPSAP2	FAM18B1 - PRPSAP2	51030	5636	NA	43.84	7.62	rs4924935-G	Intergenic	0.23	8e-06	5.09691	dominant	1.37	[1.19-1.58]	Illumina [420,236]
rs12936834	0	8	11	FAM18B	FAM18B2	rs4924935	Pancreatic cancer	20686608	Low, SK	PLoS One	Genome-wide association study of pancreatic cancer in Japanese population.	6200	991 Japanese cases, 5,209 Japanese controls	NA	17p11.2	17	18753870	PRPSAP2	FAM18B1 - PRPSAP2	51030	5636	NA	43.84	7.62	rs4924935-G	Intergenic	0.23	8e-06	5.09691	dominant	1.37	[1.19-1.58]	Illumina [420,236]
rs12936834	0	8	11	FAM18B	PRPSAP2	rs4924935	Pancreatic cancer	20686608	Low, SK	PLoS One	Genome-wide association study of pancreatic cancer in Japanese population.	6200	991 Japanese cases, 5,209 Japanese controls	NA	17p11.2	17	18753870	PRPSAP2	FAM18B1 - PRPSAP2	51030	5636	NA	43.84	7.62	rs4924935-G	Intergenic	0.23	8e-06	5.09691	dominant	1.37	[1.19-1.58]	Illumina [420,236]
rs3110496	14	2	4	ABHD15	SSH2	rs3110496	Height	20881960	Lango, Allen, H	Nature	Hundreds of variants clustered in genomic loci and biological pathways affect human height.	133653	133,653 Caucasian European ancestry individuals	50,074 Caucasian European ancestry individuals	17q11.2	17	27917771	ANKRD13B	GIT1	NA	NA	28964	NA	NA	rs3110496-A	nearGene-5	0.33	7e-09	8.1549	NA	0.02	NA	Affymetrix, Illumina & Perlegen [2,834,208] (imputed)
rs3110496	14	2	4	ABHD15	TP53I13	rs3110496	Height	20881960	Lango, Allen, H	Nature	Hundreds of variants clustered in genomic loci and biological pathways affect human height.	133653	133,653 Caucasian European ancestry individuals	50,074 Caucasian European ancestry individuals	17q11.2	17	27917771	ANKRD13B	GIT1	NA	NA	28964	NA	NA	rs3110496-A	nearGene-5	0.33	7e-09	8.1549	NA	0.02	NA	Affymetrix, Illumina & Perlegen [2,834,208] (imputed)
rs17564780	0	8	12	KIAA1267	MAPK8IP1	rs199533	Parkinson's disease	20711177	Hamza, TH	Nat Genet	Common genetic variation in the HLA region is associated with late-onset sporadic Parkinson's disease.	3986	2,000 European ancestry cases, 1,986 European ancestry controls	Up to 1,447 cases, 1,468 controls	17q21.31	17	44828931	MAPT	NSF	NA	NA	4905	NA	NA	rs199533-C	cds-synon	0.78	1e-06	6	NA	1.35	[1.19-1.52]	Illumina [811,597]
rs17564780	0	8	12	KIAA1267	LRRC37A4	rs199533	Parkinson's disease	20711177	Hamza, TH	Nat Genet	Common genetic variation in the HLA region is associated with late-onset sporadic Parkinson's disease.	3986	2,000 European ancestry cases, 1,986 European ancestry controls	Up to 1,447 cases, 1,468 controls	17q21.31	17	44828931	MAPT	NSF	NA	NA	4905	NA	NA	rs199533-C	cds-synon	0.78	1e-06	6	NA	1.35	[1.19-1.52]	Illumina [811,597]
rs17564780	0	8	12	KIAA1267	FALZ	rs199533	Parkinson's disease	20711177	Hamza, TH	Nat Genet	Common genetic variation in the HLA region is associated with late-onset sporadic Parkinson's disease.	3986	2,000 European ancestry cases, 1,986 European ancestry controls	Up to 1,447 cases, 1,468 controls	17q21.31	17	44828931	MAPT	NSF	NA	NA	4905	NA	NA	rs199533-C	cds-synon	0.78	1e-06	6	NA	1.35	[1.19-1.52]	Illumina [811,597]
rs17564780	0	8	12	KIAA1267	MAPK8IP1	rs2942168	Parkinson's disease	21292315	Nalls, MA	Lancet	Imputation of sequence variants for identification of genetic risks for Parkinson's disease: a meta-analysis of genome-wide association studies.	17352	5,333 European ancestry cases, 12,019 European ancestry controls	7,053 European ancestry cases, 9,007 European ancestry controls	17q21.31	17	43714850	MAPT	MGC57346	NA	NA	401884	NA	NA	rs2942168-G	NA	0.78	1e-28	28	NA	1.27	[1.23-1.31]	Illumina [7,689,524] (imputed)
rs17564780	0	8	12	KIAA1267	LRRC37A4	rs2942168	Parkinson's disease	21292315	Nalls, MA	Lancet	Imputation of sequence variants for identification of genetic risks for Parkinson's disease: a meta-analysis of genome-wide association studies.	17352	5,333 European ancestry cases, 12,019 European ancestry controls	7,053 European ancestry cases, 9,007 European ancestry controls	17q21.31	17	43714850	MAPT	MGC57346	NA	NA	401884	NA	NA	rs2942168-G	NA	0.78	1e-28	28	NA	1.27	[1.23-1.31]	Illumina [7,689,524] (imputed)
rs17564780	0	8	12	KIAA1267	FALZ	rs2942168	Parkinson's disease	21292315	Nalls, MA	Lancet	Imputation of sequence variants for identification of genetic risks for Parkinson's disease: a meta-analysis of genome-wide association studies.	17352	5,333 European ancestry cases, 12,019 European ancestry controls	7,053 European ancestry cases, 9,007 European ancestry controls	17q21.31	17	43714850	MAPT	MGC57346	NA	NA	401884	NA	NA	rs2942168-G	NA	0.78	1e-28	28	NA	1.27	[1.23-1.31]	Illumina [7,689,524] (imputed)
rs17564780	0	8	12	KIAA1267	MAPK8IP1	rs183211	Parkinson's disease	21812969	Liu, X	BMC Med Genet	Genome-wide association study identifies candidate genes for Parkinson's disease in an Ashkenazi Jewish population.	446	268 Ashkenazi Jewish ancestry cases, 178 Ashkenazi Jewish ancestry controls	923 cases, 798 controls	17q21.31	17	44788310	NSF	NSF	NA	NA	4905	NA	NA	rs183211-T	intron	0.24	3e-07	6.52288	NA	NA	NA	Illumina [525,124]
rs17564780	0	8	12	KIAA1267	LRRC37A4	rs183211	Parkinson's disease	21812969	Liu, X	BMC Med Genet	Genome-wide association study identifies candidate genes for Parkinson's disease in an Ashkenazi Jewish population.	446	268 Ashkenazi Jewish ancestry cases, 178 Ashkenazi Jewish ancestry controls	923 cases, 798 controls	17q21.31	17	44788310	NSF	NSF	NA	NA	4905	NA	NA	rs183211-T	intron	0.24	3e-07	6.52288	NA	NA	NA	Illumina [525,124]
rs17564780	0	8	12	KIAA1267	FALZ	rs183211	Parkinson's disease	21812969	Liu, X	BMC Med Genet	Genome-wide association study identifies candidate genes for Parkinson's disease in an Ashkenazi Jewish population.	446	268 Ashkenazi Jewish ancestry cases, 178 Ashkenazi Jewish ancestry controls	923 cases, 798 controls	17q21.31	17	44788310	NSF	NSF	NA	NA	4905	NA	NA	rs183211-T	intron	0.24	3e-07	6.52288	NA	NA	NA	Illumina [525,124]
rs17564780	0	8	12	KIAA1267	MAPK8IP1	rs8070723	Parkinson's disease	21044948	Spencer, CC	Hum Mol Genet	Dissection of the genetics of Parkinson's disease identifies an additional association 5' of SNCA and multiple associated haplotypes at 17q21.	6880	1,705 UK cases, 5,175 UK controls	1,039 French cases, 1,984 French controls	17q21.31	17	44081064	MAPT	MAPT	NA	NA	4137	NA	NA	rs8070723-?	intron	0.76	7e-12	11.1549	NA	1.3	[1.19-1.43]	Illumina [532,616]
rs17564780	0	8	12	KIAA1267	LRRC37A4	rs8070723	Parkinson's disease	21044948	Spencer, CC	Hum Mol Genet	Dissection of the genetics of Parkinson's disease identifies an additional association 5' of SNCA and multiple associated haplotypes at 17q21.	6880	1,705 UK cases, 5,175 UK controls	1,039 French cases, 1,984 French controls	17q21.31	17	44081064	MAPT	MAPT	NA	NA	4137	NA	NA	rs8070723-?	intron	0.76	7e-12	11.1549	NA	1.3	[1.19-1.43]	Illumina [532,616]
rs17564780	0	8	12	KIAA1267	FALZ	rs8070723	Parkinson's disease	21044948	Spencer, CC	Hum Mol Genet	Dissection of the genetics of Parkinson's disease identifies an additional association 5' of SNCA and multiple associated haplotypes at 17q21.	6880	1,705 UK cases, 5,175 UK controls	1,039 French cases, 1,984 French controls	17q21.31	17	44081064	MAPT	MAPT	NA	NA	4137	NA	NA	rs8070723-?	intron	0.76	7e-12	11.1549	NA	1.3	[1.19-1.43]	Illumina [532,616]
rs17564780	0	8	12	KIAA1267	MAPK8IP1	rs183211	Parkinson's disease	21812969	Liu, X	BMC Med Genet	Genome-wide association study identifies candidate genes for Parkinson's disease in an Ashkenazi Jewish population.	446	268 Ashkenazi Jewish ancestry cases, 178 Ashkenazi Jewish ancestry controls	923 cases, 798 controls	17q21.31	17	44788310	NSF	NSF	NA	NA	4905	NA	NA	rs183211-T	intron	0.24	3e-07	6.52288	NA	NA	NA	Illumina [525,124]
rs17564780	0	8	12	KIAA1267	LRRC37A4	rs183211	Parkinson's disease	21812969	Liu, X	BMC Med Genet	Genome-wide association study identifies candidate genes for Parkinson's disease in an Ashkenazi Jewish population.	446	268 Ashkenazi Jewish ancestry cases, 178 Ashkenazi Jewish ancestry controls	923 cases, 798 controls	17q21.31	17	44788310	NSF	NSF	NA	NA	4905	NA	NA	rs183211-T	intron	0.24	3e-07	6.52288	NA	NA	NA	Illumina [525,124]
rs17564780	0	8	12	KIAA1267	FALZ	rs183211	Parkinson's disease	21812969	Liu, X	BMC Med Genet	Genome-wide association study identifies candidate genes for Parkinson's disease in an Ashkenazi Jewish population.	446	268 Ashkenazi Jewish ancestry cases, 178 Ashkenazi Jewish ancestry controls	923 cases, 798 controls	17q21.31	17	44788310	NSF	NSF	NA	NA	4905	NA	NA	rs183211-T	intron	0.24	3e-07	6.52288	NA	NA	NA	Illumina [525,124]
rs17564780	0	8	12	KIAA1267	MAPK8IP1	rs199533	Parkinson's disease	19915575	Simon-Sanchez, J	Nat Genet	Genome-wide association study reveals genetic risk underlying Parkinson's disease.	5691	1,713 European ancestry cases, 3,978 European ancestry controls	3,361 European ancestry cases, 4,573 European ancestry controls	17q21.31	17	44828931	NSF	NSF	NA	NA	4905	NA	NA	rs199533-C	cds-synon	0.83	1e-14	14	NA	1.28	NA	Illumina [463,185]
rs17564780	0	8	12	KIAA1267	LRRC37A4	rs199533	Parkinson's disease	19915575	Simon-Sanchez, J	Nat Genet	Genome-wide association study reveals genetic risk underlying Parkinson's disease.	5691	1,713 European ancestry cases, 3,978 European ancestry controls	3,361 European ancestry cases, 4,573 European ancestry controls	17q21.31	17	44828931	NSF	NSF	NA	NA	4905	NA	NA	rs199533-C	cds-synon	0.83	1e-14	14	NA	1.28	NA	Illumina [463,185]
rs17564780	0	8	12	KIAA1267	FALZ	rs199533	Parkinson's disease	19915575	Simon-Sanchez, J	Nat Genet	Genome-wide association study reveals genetic risk underlying Parkinson's disease.	5691	1,713 European ancestry cases, 3,978 European ancestry controls	3,361 European ancestry cases, 4,573 European ancestry controls	17q21.31	17	44828931	NSF	NSF	NA	NA	4905	NA	NA	rs199533-C	cds-synon	0.83	1e-14	14	NA	1.28	NA	Illumina [463,185]
rs17564780	0	8	12	KIAA1267	MAPK8IP1	rs199533	Parkinson's disease	20711177	Hamza, TH	Nat Genet	Common genetic variation in the HLA region is associated with late-onset sporadic Parkinson's disease.	3986	2,000 European ancestry cases, 1,986 European ancestry controls	Up to 1,447 cases, 1,468 controls	17q21.31	17	44828931	MAPT	NSF	NA	NA	4905	NA	NA	rs199533-C	cds-synon	0.78	1e-06	6	NA	1.35	[1.19-1.52]	Illumina [811,597]
rs17564780	0	8	12	KIAA1267	LRRC37A4	rs199533	Parkinson's disease	20711177	Hamza, TH	Nat Genet	Common genetic variation in the HLA region is associated with late-onset sporadic Parkinson's disease.	3986	2,000 European ancestry cases, 1,986 European ancestry controls	Up to 1,447 cases, 1,468 controls	17q21.31	17	44828931	MAPT	NSF	NA	NA	4905	NA	NA	rs199533-C	cds-synon	0.78	1e-06	6	NA	1.35	[1.19-1.52]	Illumina [811,597]
rs17564780	0	8	12	KIAA1267	FALZ	rs199533	Parkinson's disease	20711177	Hamza, TH	Nat Genet	Common genetic variation in the HLA region is associated with late-onset sporadic Parkinson's disease.	3986	2,000 European ancestry cases, 1,986 European ancestry controls	Up to 1,447 cases, 1,468 controls	17q21.31	17	44828931	MAPT	NSF	NA	NA	4905	NA	NA	rs199533-C	cds-synon	0.78	1e-06	6	NA	1.35	[1.19-1.52]	Illumina [811,597]
rs17564780	0	8	12	KIAA1267	MAPK8IP1	rs8070723	Progressive supranuclear palsy	21685912	Hoglinger, GU	Nat Genet	Identification of common variants influencing risk of the tauopathy progressive supranuclear palsy.	4401	1,114 cases, 3,287 controls	1,051 European ancestry cases, 3,560 European ancestry controls	17q21.31	17	44081064	MAPT	MAPT	NA	NA	4137	NA	NA	rs8070723-?	intron	0.23	2e-118	117.699	NA	5.11	[4.43-5.91]	Illumina [531,451]
rs17564780	0	8	12	KIAA1267	LRRC37A4	rs8070723	Progressive supranuclear palsy	21685912	Hoglinger, GU	Nat Genet	Identification of common variants influencing risk of the tauopathy progressive supranuclear palsy.	4401	1,114 cases, 3,287 controls	1,051 European ancestry cases, 3,560 European ancestry controls	17q21.31	17	44081064	MAPT	MAPT	NA	NA	4137	NA	NA	rs8070723-?	intron	0.23	2e-118	117.699	NA	5.11	[4.43-5.91]	Illumina [531,451]
rs17564780	0	8	12	KIAA1267	FALZ	rs8070723	Progressive supranuclear palsy	21685912	Hoglinger, GU	Nat Genet	Identification of common variants influencing risk of the tauopathy progressive supranuclear palsy.	4401	1,114 cases, 3,287 controls	1,051 European ancestry cases, 3,560 European ancestry controls	17q21.31	17	44081064	MAPT	MAPT	NA	NA	4137	NA	NA	rs8070723-?	intron	0.23	2e-118	117.699	NA	5.11	[4.43-5.91]	Illumina [531,451]
rs17564780	0	8	12	KIAA1267	MAPK8IP1	rs415430	Parkinson's disease	21812969	Liu, X	BMC Med Genet	Genome-wide association study identifies candidate genes for Parkinson's disease in an Ashkenazi Jewish population.	446	268 Ashkenazi Jewish ancestry cases, 178 Ashkenazi Jewish ancestry controls	923 cases, 798 controls	17q21.31	17	44859144	WNT3	WNT3	NA	NA	7473	NA	NA	rs415430-T	intron	0.786	7e-07	6.1549	NA	NA	NA	Illumina [525,124]
rs17564780	0	8	12	KIAA1267	LRRC37A4	rs415430	Parkinson's disease	21812969	Liu, X	BMC Med Genet	Genome-wide association study identifies candidate genes for Parkinson's disease in an Ashkenazi Jewish population.	446	268 Ashkenazi Jewish ancestry cases, 178 Ashkenazi Jewish ancestry controls	923 cases, 798 controls	17q21.31	17	44859144	WNT3	WNT3	NA	NA	7473	NA	NA	rs415430-T	intron	0.786	7e-07	6.1549	NA	NA	NA	Illumina [525,124]
rs17564780	0	8	12	KIAA1267	FALZ	rs415430	Parkinson's disease	21812969	Liu, X	BMC Med Genet	Genome-wide association study identifies candidate genes for Parkinson's disease in an Ashkenazi Jewish population.	446	268 Ashkenazi Jewish ancestry cases, 178 Ashkenazi Jewish ancestry controls	923 cases, 798 controls	17q21.31	17	44859144	WNT3	WNT3	NA	NA	7473	NA	NA	rs415430-T	intron	0.786	7e-07	6.1549	NA	NA	NA	Illumina [525,124]
rs17564780	0	8	12	KIAA1267	MAPK8IP1	rs199533	Parkinson's disease	19915575	Simon-Sanchez, J	Nat Genet	Genome-wide association study reveals genetic risk underlying Parkinson's disease.	5691	1,713 European ancestry cases, 3,978 European ancestry controls	3,361 European ancestry cases, 4,573 European ancestry controls	17q21.31	17	44828931	NSF	NSF	NA	NA	4905	NA	NA	rs199533-C	cds-synon	0.83	1e-14	14	NA	1.28	NA	Illumina [463,185]
rs17564780	0	8	12	KIAA1267	LRRC37A4	rs199533	Parkinson's disease	19915575	Simon-Sanchez, J	Nat Genet	Genome-wide association study reveals genetic risk underlying Parkinson's disease.	5691	1,713 European ancestry cases, 3,978 European ancestry controls	3,361 European ancestry cases, 4,573 European ancestry controls	17q21.31	17	44828931	NSF	NSF	NA	NA	4905	NA	NA	rs199533-C	cds-synon	0.83	1e-14	14	NA	1.28	NA	Illumina [463,185]
rs17564780	0	8	12	KIAA1267	FALZ	rs199533	Parkinson's disease	19915575	Simon-Sanchez, J	Nat Genet	Genome-wide association study reveals genetic risk underlying Parkinson's disease.	5691	1,713 European ancestry cases, 3,978 European ancestry controls	3,361 European ancestry cases, 4,573 European ancestry controls	17q21.31	17	44828931	NSF	NSF	NA	NA	4905	NA	NA	rs199533-C	cds-synon	0.83	1e-14	14	NA	1.28	NA	Illumina [463,185]
rs17564780	0	8	12	KIAA1267	MAPK8IP1	rs12185268	Parkinson's disease	21738487	Do, CB	PLoS Genet	Web-based genome-wide association study identifies two novel loci and a substantial genetic component for Parkinson's disease.	33050	3,426 cases, 29,624 controls	NA	17q21.31	17	43923683	MAPT	IMP5	NA	NA	162540	NA	NA	rs12185268-A	missense	0.79	3e-14	13.5229	NA	1.3	[1.22-1.39]	Illumina [522,782]
rs17564780	0	8	12	KIAA1267	LRRC37A4	rs12185268	Parkinson's disease	21738487	Do, CB	PLoS Genet	Web-based genome-wide association study identifies two novel loci and a substantial genetic component for Parkinson's disease.	33050	3,426 cases, 29,624 controls	NA	17q21.31	17	43923683	MAPT	IMP5	NA	NA	162540	NA	NA	rs12185268-A	missense	0.79	3e-14	13.5229	NA	1.3	[1.22-1.39]	Illumina [522,782]
rs17564780	0	8	12	KIAA1267	FALZ	rs12185268	Parkinson's disease	21738487	Do, CB	PLoS Genet	Web-based genome-wide association study identifies two novel loci and a substantial genetic component for Parkinson's disease.	33050	3,426 cases, 29,624 controls	NA	17q21.31	17	43923683	MAPT	IMP5	NA	NA	162540	NA	NA	rs12185268-A	missense	0.79	3e-14	13.5229	NA	1.3	[1.22-1.39]	Illumina [522,782]
rs17564780	0	8	12	KIAA1267	MAPK8IP1	rs393152	Parkinson's disease	19915575	Simon-Sanchez, J	Nat Genet	Genome-wide association study reveals genetic risk underlying Parkinson's disease.	5691	1,713 European ancestry cases, 3,978 European ancestry controls	3,361 European ancestry cases, 4,573 European ancestry controls	17q21.31	17	43719143	MAPT, C17orf69, KIAA1267, LOC644246	C17orf69	NA	NA	147081	NA	NA	rs393152-A	NA	0.82	2e-16	15.699	NA	1.3	NA	Illumina [463,185]
rs17564780	0	8	12	KIAA1267	LRRC37A4	rs393152	Parkinson's disease	19915575	Simon-Sanchez, J	Nat Genet	Genome-wide association study reveals genetic risk underlying Parkinson's disease.	5691	1,713 European ancestry cases, 3,978 European ancestry controls	3,361 European ancestry cases, 4,573 European ancestry controls	17q21.31	17	43719143	MAPT, C17orf69, KIAA1267, LOC644246	C17orf69	NA	NA	147081	NA	NA	rs393152-A	NA	0.82	2e-16	15.699	NA	1.3	NA	Illumina [463,185]
rs17564780	0	8	12	KIAA1267	FALZ	rs393152	Parkinson's disease	19915575	Simon-Sanchez, J	Nat Genet	Genome-wide association study reveals genetic risk underlying Parkinson's disease.	5691	1,713 European ancestry cases, 3,978 European ancestry controls	3,361 European ancestry cases, 4,573 European ancestry controls	17q21.31	17	43719143	MAPT, C17orf69, KIAA1267, LOC644246	C17orf69	NA	NA	147081	NA	NA	rs393152-A	NA	0.82	2e-16	15.699	NA	1.3	NA	Illumina [463,185]
rs17564780	0	8	12	KIAA1267	MAPK8IP1	rs393152	Parkinson's disease	19915575	Simon-Sanchez, J	Nat Genet	Genome-wide association study reveals genetic risk underlying Parkinson's disease.	5691	1,713 European ancestry cases, 3,978 European ancestry controls	3,361 European ancestry cases, 4,573 European ancestry controls	17q21.31	17	43719143	MAPT, C17orf69, KIAA1267, LOC644246	C17orf69	NA	NA	147081	NA	NA	rs393152-A	NA	0.82	2e-16	15.699	NA	1.3	NA	Illumina [463,185]
rs17564780	0	8	12	KIAA1267	LRRC37A4	rs393152	Parkinson's disease	19915575	Simon-Sanchez, J	Nat Genet	Genome-wide association study reveals genetic risk underlying Parkinson's disease.	5691	1,713 European ancestry cases, 3,978 European ancestry controls	3,361 European ancestry cases, 4,573 European ancestry controls	17q21.31	17	43719143	MAPT, C17orf69, KIAA1267, LOC644246	C17orf69	NA	NA	147081	NA	NA	rs393152-A	NA	0.82	2e-16	15.699	NA	1.3	NA	Illumina [463,185]
rs17564780	0	8	12	KIAA1267	FALZ	rs393152	Parkinson's disease	19915575	Simon-Sanchez, J	Nat Genet	Genome-wide association study reveals genetic risk underlying Parkinson's disease.	5691	1,713 European ancestry cases, 3,978 European ancestry controls	3,361 European ancestry cases, 4,573 European ancestry controls	17q21.31	17	43719143	MAPT, C17orf69, KIAA1267, LOC644246	C17orf69	NA	NA	147081	NA	NA	rs393152-A	NA	0.82	2e-16	15.699	NA	1.3	NA	Illumina [463,185]
rs17564780	0	8	12	KIAA1267	MAPK8IP1	rs8070723	Progressive supranuclear palsy	21685912	Hoglinger, GU	Nat Genet	Identification of common variants influencing risk of the tauopathy progressive supranuclear palsy.	4401	1,114 cases, 3,287 controls	1,051 European ancestry cases, 3,560 European ancestry controls	17q21.31	17	44081064	MAPT	MAPT	NA	NA	4137	NA	NA	rs8070723-?	intron	0.23	2e-118	117.699	NA	5.11	[4.43-5.91]	Illumina [531,451]
rs17564780	0	8	12	KIAA1267	LRRC37A4	rs8070723	Progressive supranuclear palsy	21685912	Hoglinger, GU	Nat Genet	Identification of common variants influencing risk of the tauopathy progressive supranuclear palsy.	4401	1,114 cases, 3,287 controls	1,051 European ancestry cases, 3,560 European ancestry controls	17q21.31	17	44081064	MAPT	MAPT	NA	NA	4137	NA	NA	rs8070723-?	intron	0.23	2e-118	117.699	NA	5.11	[4.43-5.91]	Illumina [531,451]
rs17564780	0	8	12	KIAA1267	FALZ	rs8070723	Progressive supranuclear palsy	21685912	Hoglinger, GU	Nat Genet	Identification of common variants influencing risk of the tauopathy progressive supranuclear palsy.	4401	1,114 cases, 3,287 controls	1,051 European ancestry cases, 3,560 European ancestry controls	17q21.31	17	44081064	MAPT	MAPT	NA	NA	4137	NA	NA	rs8070723-?	intron	0.23	2e-118	117.699	NA	5.11	[4.43-5.91]	Illumina [531,451]
rs17564780	0	8	12	KIAA1267	MAPK8IP1	rs415430	Parkinson's disease	21812969	Liu, X	BMC Med Genet	Genome-wide association study identifies candidate genes for Parkinson's disease in an Ashkenazi Jewish population.	446	268 Ashkenazi Jewish ancestry cases, 178 Ashkenazi Jewish ancestry controls	923 cases, 798 controls	17q21.31	17	44859144	WNT3	WNT3	NA	NA	7473	NA	NA	rs415430-T	intron	0.786	7e-07	6.1549	NA	NA	NA	Illumina [525,124]
rs17564780	0	8	12	KIAA1267	LRRC37A4	rs415430	Parkinson's disease	21812969	Liu, X	BMC Med Genet	Genome-wide association study identifies candidate genes for Parkinson's disease in an Ashkenazi Jewish population.	446	268 Ashkenazi Jewish ancestry cases, 178 Ashkenazi Jewish ancestry controls	923 cases, 798 controls	17q21.31	17	44859144	WNT3	WNT3	NA	NA	7473	NA	NA	rs415430-T	intron	0.786	7e-07	6.1549	NA	NA	NA	Illumina [525,124]
rs17564780	0	8	12	KIAA1267	FALZ	rs415430	Parkinson's disease	21812969	Liu, X	BMC Med Genet	Genome-wide association study identifies candidate genes for Parkinson's disease in an Ashkenazi Jewish population.	446	268 Ashkenazi Jewish ancestry cases, 178 Ashkenazi Jewish ancestry controls	923 cases, 798 controls	17q21.31	17	44859144	WNT3	WNT3	NA	NA	7473	NA	NA	rs415430-T	intron	0.786	7e-07	6.1549	NA	NA	NA	Illumina [525,124]
rs17564780	0	8	12	KIAA1267	MAPK8IP1	rs12185268	Parkinson's disease	21738487	Do, CB	PLoS Genet	Web-based genome-wide association study identifies two novel loci and a substantial genetic component for Parkinson's disease.	33050	3,426 cases, 29,624 controls	NA	17q21.31	17	43923683	MAPT	IMP5	NA	NA	162540	NA	NA	rs12185268-A	missense	0.79	3e-14	13.5229	NA	1.3	[1.22-1.39]	Illumina [522,782]
rs17564780	0	8	12	KIAA1267	LRRC37A4	rs12185268	Parkinson's disease	21738487	Do, CB	PLoS Genet	Web-based genome-wide association study identifies two novel loci and a substantial genetic component for Parkinson's disease.	33050	3,426 cases, 29,624 controls	NA	17q21.31	17	43923683	MAPT	IMP5	NA	NA	162540	NA	NA	rs12185268-A	missense	0.79	3e-14	13.5229	NA	1.3	[1.22-1.39]	Illumina [522,782]
rs17564780	0	8	12	KIAA1267	FALZ	rs12185268	Parkinson's disease	21738487	Do, CB	PLoS Genet	Web-based genome-wide association study identifies two novel loci and a substantial genetic component for Parkinson's disease.	33050	3,426 cases, 29,624 controls	NA	17q21.31	17	43923683	MAPT	IMP5	NA	NA	162540	NA	NA	rs12185268-A	missense	0.79	3e-14	13.5229	NA	1.3	[1.22-1.39]	Illumina [522,782]
rs17564780	0	8	12	KIAA1267	MAPK8IP1	rs2942168	Parkinson's disease	21292315	Nalls, MA	Lancet	Imputation of sequence variants for identification of genetic risks for Parkinson's disease: a meta-analysis of genome-wide association studies.	17352	5,333 European ancestry cases, 12,019 European ancestry controls	7,053 European ancestry cases, 9,007 European ancestry controls	17q21.31	17	43714850	MAPT	MGC57346	NA	NA	401884	NA	NA	rs2942168-G	NA	0.78	1e-28	28	NA	1.27	[1.23-1.31]	Illumina [7,689,524] (imputed)
rs17564780	0	8	12	KIAA1267	LRRC37A4	rs2942168	Parkinson's disease	21292315	Nalls, MA	Lancet	Imputation of sequence variants for identification of genetic risks for Parkinson's disease: a meta-analysis of genome-wide association studies.	17352	5,333 European ancestry cases, 12,019 European ancestry controls	7,053 European ancestry cases, 9,007 European ancestry controls	17q21.31	17	43714850	MAPT	MGC57346	NA	NA	401884	NA	NA	rs2942168-G	NA	0.78	1e-28	28	NA	1.27	[1.23-1.31]	Illumina [7,689,524] (imputed)
rs17564780	0	8	12	KIAA1267	FALZ	rs2942168	Parkinson's disease	21292315	Nalls, MA	Lancet	Imputation of sequence variants for identification of genetic risks for Parkinson's disease: a meta-analysis of genome-wide association studies.	17352	5,333 European ancestry cases, 12,019 European ancestry controls	7,053 European ancestry cases, 9,007 European ancestry controls	17q21.31	17	43714850	MAPT	MGC57346	NA	NA	401884	NA	NA	rs2942168-G	NA	0.78	1e-28	28	NA	1.27	[1.23-1.31]	Illumina [7,689,524] (imputed)
rs17564780	0	8	12	KIAA1267	MAPK8IP1	rs8070723	Parkinson's disease	21044948	Spencer, CC	Hum Mol Genet	Dissection of the genetics of Parkinson's disease identifies an additional association 5' of SNCA and multiple associated haplotypes at 17q21.	6880	1,705 UK cases, 5,175 UK controls	1,039 French cases, 1,984 French controls	17q21.31	17	44081064	MAPT	MAPT	NA	NA	4137	NA	NA	rs8070723-?	intron	0.76	7e-12	11.1549	NA	1.3	[1.19-1.43]	Illumina [532,616]
rs17564780	0	8	12	KIAA1267	LRRC37A4	rs8070723	Parkinson's disease	21044948	Spencer, CC	Hum Mol Genet	Dissection of the genetics of Parkinson's disease identifies an additional association 5' of SNCA and multiple associated haplotypes at 17q21.	6880	1,705 UK cases, 5,175 UK controls	1,039 French cases, 1,984 French controls	17q21.31	17	44081064	MAPT	MAPT	NA	NA	4137	NA	NA	rs8070723-?	intron	0.76	7e-12	11.1549	NA	1.3	[1.19-1.43]	Illumina [532,616]
rs17564780	0	8	12	KIAA1267	FALZ	rs8070723	Parkinson's disease	21044948	Spencer, CC	Hum Mol Genet	Dissection of the genetics of Parkinson's disease identifies an additional association 5' of SNCA and multiple associated haplotypes at 17q21.	6880	1,705 UK cases, 5,175 UK controls	1,039 French cases, 1,984 French controls	17q21.31	17	44081064	MAPT	MAPT	NA	NA	4137	NA	NA	rs8070723-?	intron	0.76	7e-12	11.1549	NA	1.3	[1.19-1.43]	Illumina [532,616]
rs17651213	6	0	14	KIAA1267	LRRC37A4	rs393152	Parkinson's disease	19915575	Simon-Sanchez, J	Nat Genet	Genome-wide association study reveals genetic risk underlying Parkinson's disease.	5691	1,713 European ancestry cases, 3,978 European ancestry controls	3,361 European ancestry cases, 4,573 European ancestry controls	17q21.31	17	43719143	MAPT, C17orf69, KIAA1267, LOC644246	C17orf69	NA	NA	147081	NA	NA	rs393152-A	NA	0.82	2e-16	15.699	NA	1.3	NA	Illumina [463,185]
rs17651213	6	0	14	KIAA1267	MAPK8IP1	rs393152	Parkinson's disease	19915575	Simon-Sanchez, J	Nat Genet	Genome-wide association study reveals genetic risk underlying Parkinson's disease.	5691	1,713 European ancestry cases, 3,978 European ancestry controls	3,361 European ancestry cases, 4,573 European ancestry controls	17q21.31	17	43719143	MAPT, C17orf69, KIAA1267, LOC644246	C17orf69	NA	NA	147081	NA	NA	rs393152-A	NA	0.82	2e-16	15.699	NA	1.3	NA	Illumina [463,185]
rs17651213	6	0	14	KIAA1267	FALZ	rs393152	Parkinson's disease	19915575	Simon-Sanchez, J	Nat Genet	Genome-wide association study reveals genetic risk underlying Parkinson's disease.	5691	1,713 European ancestry cases, 3,978 European ancestry controls	3,361 European ancestry cases, 4,573 European ancestry controls	17q21.31	17	43719143	MAPT, C17orf69, KIAA1267, LOC644246	C17orf69	NA	NA	147081	NA	NA	rs393152-A	NA	0.82	2e-16	15.699	NA	1.3	NA	Illumina [463,185]
rs17651213	6	0	14	KIAA1267	LRRC37A4	rs8070723	Progressive supranuclear palsy	21685912	Hoglinger, GU	Nat Genet	Identification of common variants influencing risk of the tauopathy progressive supranuclear palsy.	4401	1,114 cases, 3,287 controls	1,051 European ancestry cases, 3,560 European ancestry controls	17q21.31	17	44081064	MAPT	MAPT	NA	NA	4137	NA	NA	rs8070723-?	intron	0.23	2e-118	117.699	NA	5.11	[4.43-5.91]	Illumina [531,451]
rs17651213	6	0	14	KIAA1267	MAPK8IP1	rs8070723	Progressive supranuclear palsy	21685912	Hoglinger, GU	Nat Genet	Identification of common variants influencing risk of the tauopathy progressive supranuclear palsy.	4401	1,114 cases, 3,287 controls	1,051 European ancestry cases, 3,560 European ancestry controls	17q21.31	17	44081064	MAPT	MAPT	NA	NA	4137	NA	NA	rs8070723-?	intron	0.23	2e-118	117.699	NA	5.11	[4.43-5.91]	Illumina [531,451]
rs17651213	6	0	14	KIAA1267	FALZ	rs8070723	Progressive supranuclear palsy	21685912	Hoglinger, GU	Nat Genet	Identification of common variants influencing risk of the tauopathy progressive supranuclear palsy.	4401	1,114 cases, 3,287 controls	1,051 European ancestry cases, 3,560 European ancestry controls	17q21.31	17	44081064	MAPT	MAPT	NA	NA	4137	NA	NA	rs8070723-?	intron	0.23	2e-118	117.699	NA	5.11	[4.43-5.91]	Illumina [531,451]
rs17651213	6	0	14	KIAA1267	LRRC37A4	rs415430	Parkinson's disease	21812969	Liu, X	BMC Med Genet	Genome-wide association study identifies candidate genes for Parkinson's disease in an Ashkenazi Jewish population.	446	268 Ashkenazi Jewish ancestry cases, 178 Ashkenazi Jewish ancestry controls	923 cases, 798 controls	17q21.31	17	44859144	WNT3	WNT3	NA	NA	7473	NA	NA	rs415430-T	intron	0.786	7e-07	6.1549	NA	NA	NA	Illumina [525,124]
rs17651213	6	0	14	KIAA1267	MAPK8IP1	rs415430	Parkinson's disease	21812969	Liu, X	BMC Med Genet	Genome-wide association study identifies candidate genes for Parkinson's disease in an Ashkenazi Jewish population.	446	268 Ashkenazi Jewish ancestry cases, 178 Ashkenazi Jewish ancestry controls	923 cases, 798 controls	17q21.31	17	44859144	WNT3	WNT3	NA	NA	7473	NA	NA	rs415430-T	intron	0.786	7e-07	6.1549	NA	NA	NA	Illumina [525,124]
rs17651213	6	0	14	KIAA1267	FALZ	rs415430	Parkinson's disease	21812969	Liu, X	BMC Med Genet	Genome-wide association study identifies candidate genes for Parkinson's disease in an Ashkenazi Jewish population.	446	268 Ashkenazi Jewish ancestry cases, 178 Ashkenazi Jewish ancestry controls	923 cases, 798 controls	17q21.31	17	44859144	WNT3	WNT3	NA	NA	7473	NA	NA	rs415430-T	intron	0.786	7e-07	6.1549	NA	NA	NA	Illumina [525,124]
rs17651213	6	0	14	KIAA1267	LRRC37A4	rs199533	Parkinson's disease	20711177	Hamza, TH	Nat Genet	Common genetic variation in the HLA region is associated with late-onset sporadic Parkinson's disease.	3986	2,000 European ancestry cases, 1,986 European ancestry controls	Up to 1,447 cases, 1,468 controls	17q21.31	17	44828931	MAPT	NSF	NA	NA	4905	NA	NA	rs199533-C	cds-synon	0.78	1e-06	6	NA	1.35	[1.19-1.52]	Illumina [811,597]
rs17651213	6	0	14	KIAA1267	MAPK8IP1	rs199533	Parkinson's disease	20711177	Hamza, TH	Nat Genet	Common genetic variation in the HLA region is associated with late-onset sporadic Parkinson's disease.	3986	2,000 European ancestry cases, 1,986 European ancestry controls	Up to 1,447 cases, 1,468 controls	17q21.31	17	44828931	MAPT	NSF	NA	NA	4905	NA	NA	rs199533-C	cds-synon	0.78	1e-06	6	NA	1.35	[1.19-1.52]	Illumina [811,597]
rs17651213	6	0	14	KIAA1267	FALZ	rs199533	Parkinson's disease	20711177	Hamza, TH	Nat Genet	Common genetic variation in the HLA region is associated with late-onset sporadic Parkinson's disease.	3986	2,000 European ancestry cases, 1,986 European ancestry controls	Up to 1,447 cases, 1,468 controls	17q21.31	17	44828931	MAPT	NSF	NA	NA	4905	NA	NA	rs199533-C	cds-synon	0.78	1e-06	6	NA	1.35	[1.19-1.52]	Illumina [811,597]
rs17651213	6	0	14	KIAA1267	LRRC37A4	rs2942168	Parkinson's disease	21292315	Nalls, MA	Lancet	Imputation of sequence variants for identification of genetic risks for Parkinson's disease: a meta-analysis of genome-wide association studies.	17352	5,333 European ancestry cases, 12,019 European ancestry controls	7,053 European ancestry cases, 9,007 European ancestry controls	17q21.31	17	43714850	MAPT	MGC57346	NA	NA	401884	NA	NA	rs2942168-G	NA	0.78	1e-28	28	NA	1.27	[1.23-1.31]	Illumina [7,689,524] (imputed)
rs17651213	6	0	14	KIAA1267	MAPK8IP1	rs2942168	Parkinson's disease	21292315	Nalls, MA	Lancet	Imputation of sequence variants for identification of genetic risks for Parkinson's disease: a meta-analysis of genome-wide association studies.	17352	5,333 European ancestry cases, 12,019 European ancestry controls	7,053 European ancestry cases, 9,007 European ancestry controls	17q21.31	17	43714850	MAPT	MGC57346	NA	NA	401884	NA	NA	rs2942168-G	NA	0.78	1e-28	28	NA	1.27	[1.23-1.31]	Illumina [7,689,524] (imputed)
rs17651213	6	0	14	KIAA1267	FALZ	rs2942168	Parkinson's disease	21292315	Nalls, MA	Lancet	Imputation of sequence variants for identification of genetic risks for Parkinson's disease: a meta-analysis of genome-wide association studies.	17352	5,333 European ancestry cases, 12,019 European ancestry controls	7,053 European ancestry cases, 9,007 European ancestry controls	17q21.31	17	43714850	MAPT	MGC57346	NA	NA	401884	NA	NA	rs2942168-G	NA	0.78	1e-28	28	NA	1.27	[1.23-1.31]	Illumina [7,689,524] (imputed)
rs17651213	6	0	14	KIAA1267	LRRC37A4	rs415430	Parkinson's disease	21812969	Liu, X	BMC Med Genet	Genome-wide association study identifies candidate genes for Parkinson's disease in an Ashkenazi Jewish population.	446	268 Ashkenazi Jewish ancestry cases, 178 Ashkenazi Jewish ancestry controls	923 cases, 798 controls	17q21.31	17	44859144	WNT3	WNT3	NA	NA	7473	NA	NA	rs415430-T	intron	0.786	7e-07	6.1549	NA	NA	NA	Illumina [525,124]
rs17651213	6	0	14	KIAA1267	MAPK8IP1	rs415430	Parkinson's disease	21812969	Liu, X	BMC Med Genet	Genome-wide association study identifies candidate genes for Parkinson's disease in an Ashkenazi Jewish population.	446	268 Ashkenazi Jewish ancestry cases, 178 Ashkenazi Jewish ancestry controls	923 cases, 798 controls	17q21.31	17	44859144	WNT3	WNT3	NA	NA	7473	NA	NA	rs415430-T	intron	0.786	7e-07	6.1549	NA	NA	NA	Illumina [525,124]
rs17651213	6	0	14	KIAA1267	FALZ	rs415430	Parkinson's disease	21812969	Liu, X	BMC Med Genet	Genome-wide association study identifies candidate genes for Parkinson's disease in an Ashkenazi Jewish population.	446	268 Ashkenazi Jewish ancestry cases, 178 Ashkenazi Jewish ancestry controls	923 cases, 798 controls	17q21.31	17	44859144	WNT3	WNT3	NA	NA	7473	NA	NA	rs415430-T	intron	0.786	7e-07	6.1549	NA	NA	NA	Illumina [525,124]
rs17651213	6	0	14	KIAA1267	LRRC37A4	rs8070723	Parkinson's disease	21044948	Spencer, CC	Hum Mol Genet	Dissection of the genetics of Parkinson's disease identifies an additional association 5' of SNCA and multiple associated haplotypes at 17q21.	6880	1,705 UK cases, 5,175 UK controls	1,039 French cases, 1,984 French controls	17q21.31	17	44081064	MAPT	MAPT	NA	NA	4137	NA	NA	rs8070723-?	intron	0.76	7e-12	11.1549	NA	1.3	[1.19-1.43]	Illumina [532,616]
rs17651213	6	0	14	KIAA1267	MAPK8IP1	rs8070723	Parkinson's disease	21044948	Spencer, CC	Hum Mol Genet	Dissection of the genetics of Parkinson's disease identifies an additional association 5' of SNCA and multiple associated haplotypes at 17q21.	6880	1,705 UK cases, 5,175 UK controls	1,039 French cases, 1,984 French controls	17q21.31	17	44081064	MAPT	MAPT	NA	NA	4137	NA	NA	rs8070723-?	intron	0.76	7e-12	11.1549	NA	1.3	[1.19-1.43]	Illumina [532,616]
rs17651213	6	0	14	KIAA1267	FALZ	rs8070723	Parkinson's disease	21044948	Spencer, CC	Hum Mol Genet	Dissection of the genetics of Parkinson's disease identifies an additional association 5' of SNCA and multiple associated haplotypes at 17q21.	6880	1,705 UK cases, 5,175 UK controls	1,039 French cases, 1,984 French controls	17q21.31	17	44081064	MAPT	MAPT	NA	NA	4137	NA	NA	rs8070723-?	intron	0.76	7e-12	11.1549	NA	1.3	[1.19-1.43]	Illumina [532,616]
rs17651213	6	0	14	KIAA1267	LRRC37A4	rs2942168	Parkinson's disease	21292315	Nalls, MA	Lancet	Imputation of sequence variants for identification of genetic risks for Parkinson's disease: a meta-analysis of genome-wide association studies.	17352	5,333 European ancestry cases, 12,019 European ancestry controls	7,053 European ancestry cases, 9,007 European ancestry controls	17q21.31	17	43714850	MAPT	MGC57346	NA	NA	401884	NA	NA	rs2942168-G	NA	0.78	1e-28	28	NA	1.27	[1.23-1.31]	Illumina [7,689,524] (imputed)
rs17651213	6	0	14	KIAA1267	MAPK8IP1	rs2942168	Parkinson's disease	21292315	Nalls, MA	Lancet	Imputation of sequence variants for identification of genetic risks for Parkinson's disease: a meta-analysis of genome-wide association studies.	17352	5,333 European ancestry cases, 12,019 European ancestry controls	7,053 European ancestry cases, 9,007 European ancestry controls	17q21.31	17	43714850	MAPT	MGC57346	NA	NA	401884	NA	NA	rs2942168-G	NA	0.78	1e-28	28	NA	1.27	[1.23-1.31]	Illumina [7,689,524] (imputed)
rs17651213	6	0	14	KIAA1267	FALZ	rs2942168	Parkinson's disease	21292315	Nalls, MA	Lancet	Imputation of sequence variants for identification of genetic risks for Parkinson's disease: a meta-analysis of genome-wide association studies.	17352	5,333 European ancestry cases, 12,019 European ancestry controls	7,053 European ancestry cases, 9,007 European ancestry controls	17q21.31	17	43714850	MAPT	MGC57346	NA	NA	401884	NA	NA	rs2942168-G	NA	0.78	1e-28	28	NA	1.27	[1.23-1.31]	Illumina [7,689,524] (imputed)
rs17651213	6	0	14	KIAA1267	LRRC37A4	rs8070723	Parkinson's disease	21044948	Spencer, CC	Hum Mol Genet	Dissection of the genetics of Parkinson's disease identifies an additional association 5' of SNCA and multiple associated haplotypes at 17q21.	6880	1,705 UK cases, 5,175 UK controls	1,039 French cases, 1,984 French controls	17q21.31	17	44081064	MAPT	MAPT	NA	NA	4137	NA	NA	rs8070723-?	intron	0.76	7e-12	11.1549	NA	1.3	[1.19-1.43]	Illumina [532,616]
rs17651213	6	0	14	KIAA1267	MAPK8IP1	rs8070723	Parkinson's disease	21044948	Spencer, CC	Hum Mol Genet	Dissection of the genetics of Parkinson's disease identifies an additional association 5' of SNCA and multiple associated haplotypes at 17q21.	6880	1,705 UK cases, 5,175 UK controls	1,039 French cases, 1,984 French controls	17q21.31	17	44081064	MAPT	MAPT	NA	NA	4137	NA	NA	rs8070723-?	intron	0.76	7e-12	11.1549	NA	1.3	[1.19-1.43]	Illumina [532,616]
rs17651213	6	0	14	KIAA1267	FALZ	rs8070723	Parkinson's disease	21044948	Spencer, CC	Hum Mol Genet	Dissection of the genetics of Parkinson's disease identifies an additional association 5' of SNCA and multiple associated haplotypes at 17q21.	6880	1,705 UK cases, 5,175 UK controls	1,039 French cases, 1,984 French controls	17q21.31	17	44081064	MAPT	MAPT	NA	NA	4137	NA	NA	rs8070723-?	intron	0.76	7e-12	11.1549	NA	1.3	[1.19-1.43]	Illumina [532,616]
rs17651213	6	0	14	KIAA1267	LRRC37A4	rs183211	Parkinson's disease	21812969	Liu, X	BMC Med Genet	Genome-wide association study identifies candidate genes for Parkinson's disease in an Ashkenazi Jewish population.	446	268 Ashkenazi Jewish ancestry cases, 178 Ashkenazi Jewish ancestry controls	923 cases, 798 controls	17q21.31	17	44788310	NSF	NSF	NA	NA	4905	NA	NA	rs183211-T	intron	0.24	3e-07	6.52288	NA	NA	NA	Illumina [525,124]
rs17651213	6	0	14	KIAA1267	MAPK8IP1	rs183211	Parkinson's disease	21812969	Liu, X	BMC Med Genet	Genome-wide association study identifies candidate genes for Parkinson's disease in an Ashkenazi Jewish population.	446	268 Ashkenazi Jewish ancestry cases, 178 Ashkenazi Jewish ancestry controls	923 cases, 798 controls	17q21.31	17	44788310	NSF	NSF	NA	NA	4905	NA	NA	rs183211-T	intron	0.24	3e-07	6.52288	NA	NA	NA	Illumina [525,124]
rs17651213	6	0	14	KIAA1267	FALZ	rs183211	Parkinson's disease	21812969	Liu, X	BMC Med Genet	Genome-wide association study identifies candidate genes for Parkinson's disease in an Ashkenazi Jewish population.	446	268 Ashkenazi Jewish ancestry cases, 178 Ashkenazi Jewish ancestry controls	923 cases, 798 controls	17q21.31	17	44788310	NSF	NSF	NA	NA	4905	NA	NA	rs183211-T	intron	0.24	3e-07	6.52288	NA	NA	NA	Illumina [525,124]
rs17651213	6	0	14	KIAA1267	LRRC37A4	rs8070723	Progressive supranuclear palsy	21685912	Hoglinger, GU	Nat Genet	Identification of common variants influencing risk of the tauopathy progressive supranuclear palsy.	4401	1,114 cases, 3,287 controls	1,051 European ancestry cases, 3,560 European ancestry controls	17q21.31	17	44081064	MAPT	MAPT	NA	NA	4137	NA	NA	rs8070723-?	intron	0.23	2e-118	117.699	NA	5.11	[4.43-5.91]	Illumina [531,451]
rs17651213	6	0	14	KIAA1267	MAPK8IP1	rs8070723	Progressive supranuclear palsy	21685912	Hoglinger, GU	Nat Genet	Identification of common variants influencing risk of the tauopathy progressive supranuclear palsy.	4401	1,114 cases, 3,287 controls	1,051 European ancestry cases, 3,560 European ancestry controls	17q21.31	17	44081064	MAPT	MAPT	NA	NA	4137	NA	NA	rs8070723-?	intron	0.23	2e-118	117.699	NA	5.11	[4.43-5.91]	Illumina [531,451]
rs17651213	6	0	14	KIAA1267	FALZ	rs8070723	Progressive supranuclear palsy	21685912	Hoglinger, GU	Nat Genet	Identification of common variants influencing risk of the tauopathy progressive supranuclear palsy.	4401	1,114 cases, 3,287 controls	1,051 European ancestry cases, 3,560 European ancestry controls	17q21.31	17	44081064	MAPT	MAPT	NA	NA	4137	NA	NA	rs8070723-?	intron	0.23	2e-118	117.699	NA	5.11	[4.43-5.91]	Illumina [531,451]
rs17651213	6	0	14	KIAA1267	LRRC37A4	rs12185268	Parkinson's disease	21738487	Do, CB	PLoS Genet	Web-based genome-wide association study identifies two novel loci and a substantial genetic component for Parkinson's disease.	33050	3,426 cases, 29,624 controls	NA	17q21.31	17	43923683	MAPT	IMP5	NA	NA	162540	NA	NA	rs12185268-A	missense	0.79	3e-14	13.5229	NA	1.3	[1.22-1.39]	Illumina [522,782]
rs17651213	6	0	14	KIAA1267	MAPK8IP1	rs12185268	Parkinson's disease	21738487	Do, CB	PLoS Genet	Web-based genome-wide association study identifies two novel loci and a substantial genetic component for Parkinson's disease.	33050	3,426 cases, 29,624 controls	NA	17q21.31	17	43923683	MAPT	IMP5	NA	NA	162540	NA	NA	rs12185268-A	missense	0.79	3e-14	13.5229	NA	1.3	[1.22-1.39]	Illumina [522,782]
rs17651213	6	0	14	KIAA1267	FALZ	rs12185268	Parkinson's disease	21738487	Do, CB	PLoS Genet	Web-based genome-wide association study identifies two novel loci and a substantial genetic component for Parkinson's disease.	33050	3,426 cases, 29,624 controls	NA	17q21.31	17	43923683	MAPT	IMP5	NA	NA	162540	NA	NA	rs12185268-A	missense	0.79	3e-14	13.5229	NA	1.3	[1.22-1.39]	Illumina [522,782]
rs17651213	6	0	14	KIAA1267	LRRC37A4	rs199533	Parkinson's disease	19915575	Simon-Sanchez, J	Nat Genet	Genome-wide association study reveals genetic risk underlying Parkinson's disease.	5691	1,713 European ancestry cases, 3,978 European ancestry controls	3,361 European ancestry cases, 4,573 European ancestry controls	17q21.31	17	44828931	NSF	NSF	NA	NA	4905	NA	NA	rs199533-C	cds-synon	0.83	1e-14	14	NA	1.28	NA	Illumina [463,185]
rs17651213	6	0	14	KIAA1267	MAPK8IP1	rs199533	Parkinson's disease	19915575	Simon-Sanchez, J	Nat Genet	Genome-wide association study reveals genetic risk underlying Parkinson's disease.	5691	1,713 European ancestry cases, 3,978 European ancestry controls	3,361 European ancestry cases, 4,573 European ancestry controls	17q21.31	17	44828931	NSF	NSF	NA	NA	4905	NA	NA	rs199533-C	cds-synon	0.83	1e-14	14	NA	1.28	NA	Illumina [463,185]
rs17651213	6	0	14	KIAA1267	FALZ	rs199533	Parkinson's disease	19915575	Simon-Sanchez, J	Nat Genet	Genome-wide association study reveals genetic risk underlying Parkinson's disease.	5691	1,713 European ancestry cases, 3,978 European ancestry controls	3,361 European ancestry cases, 4,573 European ancestry controls	17q21.31	17	44828931	NSF	NSF	NA	NA	4905	NA	NA	rs199533-C	cds-synon	0.83	1e-14	14	NA	1.28	NA	Illumina [463,185]
rs17651213	6	0	14	KIAA1267	LRRC37A4	rs12185268	Parkinson's disease	21738487	Do, CB	PLoS Genet	Web-based genome-wide association study identifies two novel loci and a substantial genetic component for Parkinson's disease.	33050	3,426 cases, 29,624 controls	NA	17q21.31	17	43923683	MAPT	IMP5	NA	NA	162540	NA	NA	rs12185268-A	missense	0.79	3e-14	13.5229	NA	1.3	[1.22-1.39]	Illumina [522,782]
rs17651213	6	0	14	KIAA1267	MAPK8IP1	rs12185268	Parkinson's disease	21738487	Do, CB	PLoS Genet	Web-based genome-wide association study identifies two novel loci and a substantial genetic component for Parkinson's disease.	33050	3,426 cases, 29,624 controls	NA	17q21.31	17	43923683	MAPT	IMP5	NA	NA	162540	NA	NA	rs12185268-A	missense	0.79	3e-14	13.5229	NA	1.3	[1.22-1.39]	Illumina [522,782]
rs17651213	6	0	14	KIAA1267	FALZ	rs12185268	Parkinson's disease	21738487	Do, CB	PLoS Genet	Web-based genome-wide association study identifies two novel loci and a substantial genetic component for Parkinson's disease.	33050	3,426 cases, 29,624 controls	NA	17q21.31	17	43923683	MAPT	IMP5	NA	NA	162540	NA	NA	rs12185268-A	missense	0.79	3e-14	13.5229	NA	1.3	[1.22-1.39]	Illumina [522,782]
rs17651213	6	0	14	KIAA1267	LRRC37A4	rs393152	Parkinson's disease	19915575	Simon-Sanchez, J	Nat Genet	Genome-wide association study reveals genetic risk underlying Parkinson's disease.	5691	1,713 European ancestry cases, 3,978 European ancestry controls	3,361 European ancestry cases, 4,573 European ancestry controls	17q21.31	17	43719143	MAPT, C17orf69, KIAA1267, LOC644246	C17orf69	NA	NA	147081	NA	NA	rs393152-A	NA	0.82	2e-16	15.699	NA	1.3	NA	Illumina [463,185]
rs17651213	6	0	14	KIAA1267	MAPK8IP1	rs393152	Parkinson's disease	19915575	Simon-Sanchez, J	Nat Genet	Genome-wide association study reveals genetic risk underlying Parkinson's disease.	5691	1,713 European ancestry cases, 3,978 European ancestry controls	3,361 European ancestry cases, 4,573 European ancestry controls	17q21.31	17	43719143	MAPT, C17orf69, KIAA1267, LOC644246	C17orf69	NA	NA	147081	NA	NA	rs393152-A	NA	0.82	2e-16	15.699	NA	1.3	NA	Illumina [463,185]
rs17651213	6	0	14	KIAA1267	FALZ	rs393152	Parkinson's disease	19915575	Simon-Sanchez, J	Nat Genet	Genome-wide association study reveals genetic risk underlying Parkinson's disease.	5691	1,713 European ancestry cases, 3,978 European ancestry controls	3,361 European ancestry cases, 4,573 European ancestry controls	17q21.31	17	43719143	MAPT, C17orf69, KIAA1267, LOC644246	C17orf69	NA	NA	147081	NA	NA	rs393152-A	NA	0.82	2e-16	15.699	NA	1.3	NA	Illumina [463,185]
rs17651213	6	0	14	KIAA1267	LRRC37A4	rs199533	Parkinson's disease	19915575	Simon-Sanchez, J	Nat Genet	Genome-wide association study reveals genetic risk underlying Parkinson's disease.	5691	1,713 European ancestry cases, 3,978 European ancestry controls	3,361 European ancestry cases, 4,573 European ancestry controls	17q21.31	17	44828931	NSF	NSF	NA	NA	4905	NA	NA	rs199533-C	cds-synon	0.83	1e-14	14	NA	1.28	NA	Illumina [463,185]
rs17651213	6	0	14	KIAA1267	MAPK8IP1	rs199533	Parkinson's disease	19915575	Simon-Sanchez, J	Nat Genet	Genome-wide association study reveals genetic risk underlying Parkinson's disease.	5691	1,713 European ancestry cases, 3,978 European ancestry controls	3,361 European ancestry cases, 4,573 European ancestry controls	17q21.31	17	44828931	NSF	NSF	NA	NA	4905	NA	NA	rs199533-C	cds-synon	0.83	1e-14	14	NA	1.28	NA	Illumina [463,185]
rs17651213	6	0	14	KIAA1267	FALZ	rs199533	Parkinson's disease	19915575	Simon-Sanchez, J	Nat Genet	Genome-wide association study reveals genetic risk underlying Parkinson's disease.	5691	1,713 European ancestry cases, 3,978 European ancestry controls	3,361 European ancestry cases, 4,573 European ancestry controls	17q21.31	17	44828931	NSF	NSF	NA	NA	4905	NA	NA	rs199533-C	cds-synon	0.83	1e-14	14	NA	1.28	NA	Illumina [463,185]
rs17651213	6	0	14	KIAA1267	LRRC37A4	rs183211	Parkinson's disease	21812969	Liu, X	BMC Med Genet	Genome-wide association study identifies candidate genes for Parkinson's disease in an Ashkenazi Jewish population.	446	268 Ashkenazi Jewish ancestry cases, 178 Ashkenazi Jewish ancestry controls	923 cases, 798 controls	17q21.31	17	44788310	NSF	NSF	NA	NA	4905	NA	NA	rs183211-T	intron	0.24	3e-07	6.52288	NA	NA	NA	Illumina [525,124]
rs17651213	6	0	14	KIAA1267	MAPK8IP1	rs183211	Parkinson's disease	21812969	Liu, X	BMC Med Genet	Genome-wide association study identifies candidate genes for Parkinson's disease in an Ashkenazi Jewish population.	446	268 Ashkenazi Jewish ancestry cases, 178 Ashkenazi Jewish ancestry controls	923 cases, 798 controls	17q21.31	17	44788310	NSF	NSF	NA	NA	4905	NA	NA	rs183211-T	intron	0.24	3e-07	6.52288	NA	NA	NA	Illumina [525,124]
rs17651213	6	0	14	KIAA1267	FALZ	rs183211	Parkinson's disease	21812969	Liu, X	BMC Med Genet	Genome-wide association study identifies candidate genes for Parkinson's disease in an Ashkenazi Jewish population.	446	268 Ashkenazi Jewish ancestry cases, 178 Ashkenazi Jewish ancestry controls	923 cases, 798 controls	17q21.31	17	44788310	NSF	NSF	NA	NA	4905	NA	NA	rs183211-T	intron	0.24	3e-07	6.52288	NA	NA	NA	Illumina [525,124]
rs17651213	6	0	14	KIAA1267	LRRC37A4	rs199533	Parkinson's disease	20711177	Hamza, TH	Nat Genet	Common genetic variation in the HLA region is associated with late-onset sporadic Parkinson's disease.	3986	2,000 European ancestry cases, 1,986 European ancestry controls	Up to 1,447 cases, 1,468 controls	17q21.31	17	44828931	MAPT	NSF	NA	NA	4905	NA	NA	rs199533-C	cds-synon	0.78	1e-06	6	NA	1.35	[1.19-1.52]	Illumina [811,597]
rs17651213	6	0	14	KIAA1267	MAPK8IP1	rs199533	Parkinson's disease	20711177	Hamza, TH	Nat Genet	Common genetic variation in the HLA region is associated with late-onset sporadic Parkinson's disease.	3986	2,000 European ancestry cases, 1,986 European ancestry controls	Up to 1,447 cases, 1,468 controls	17q21.31	17	44828931	MAPT	NSF	NA	NA	4905	NA	NA	rs199533-C	cds-synon	0.78	1e-06	6	NA	1.35	[1.19-1.52]	Illumina [811,597]
rs17651213	6	0	14	KIAA1267	FALZ	rs199533	Parkinson's disease	20711177	Hamza, TH	Nat Genet	Common genetic variation in the HLA region is associated with late-onset sporadic Parkinson's disease.	3986	2,000 European ancestry cases, 1,986 European ancestry controls	Up to 1,447 cases, 1,468 controls	17q21.31	17	44828931	MAPT	NSF	NA	NA	4905	NA	NA	rs199533-C	cds-synon	0.78	1e-06	6	NA	1.35	[1.19-1.52]	Illumina [811,597]
rs8072250	0	12	0	HOXB2	HOXB2	rs6504340	Primary tooth development (number of teeth)	20195514	Pillas, D	PLoS Genet	Genome-wide association study reveals multiple loci associated with primary tooth development during infancy.	5752	5,752 European descent related individuals	NA	17q21.32	17	46617019	HOXB1, HOXB2	HOXB1 - HOXB2	3211	3212	NA	8.75	3	rs6504340-G	Intergenic	0.22	6e-07	6.22185	NA	0.44	NA	Illumina [300,766]
rs8072250	0	12	0	HOXB3	HOXB2	rs6504340	Primary tooth development (number of teeth)	20195514	Pillas, D	PLoS Genet	Genome-wide association study reveals multiple loci associated with primary tooth development during infancy.	5752	5,752 European descent related individuals	NA	17q21.32	17	46617019	HOXB1, HOXB2	HOXB1 - HOXB2	3211	3212	NA	8.75	3	rs6504340-G	Intergenic	0.22	6e-07	6.22185	NA	0.44	NA	Illumina [300,766]
rs8072250	0	12	0	HOXB2	HOXB2	rs6504340	Primary tooth development (number of teeth)	20195514	Pillas, D	PLoS Genet	Genome-wide association study reveals multiple loci associated with primary tooth development during infancy.	5752	5,752 European descent related individuals	NA	17q21.32	17	46617019	HOXB1, HOXB2	HOXB1 - HOXB2	3211	3212	NA	8.75	3	rs6504340-G	Intergenic	0.22	6e-07	6.22185	NA	0.44	NA	Illumina [300,766]
rs8072250	0	12	0	SKAP1	HOXB2	rs6504340	Primary tooth development (number of teeth)	20195514	Pillas, D	PLoS Genet	Genome-wide association study reveals multiple loci associated with primary tooth development during infancy.	5752	5,752 European descent related individuals	NA	17q21.32	17	46617019	HOXB1, HOXB2	HOXB1 - HOXB2	3211	3212	NA	8.75	3	rs6504340-G	Intergenic	0.22	6e-07	6.22185	NA	0.44	NA	Illumina [300,766]
rs8072250	0	12	0	HOXB3	HOXB2	rs6504340	Primary tooth development (number of teeth)	20195514	Pillas, D	PLoS Genet	Genome-wide association study reveals multiple loci associated with primary tooth development during infancy.	5752	5,752 European descent related individuals	NA	17q21.32	17	46617019	HOXB1, HOXB2	HOXB1 - HOXB2	3211	3212	NA	8.75	3	rs6504340-G	Intergenic	0.22	6e-07	6.22185	NA	0.44	NA	Illumina [300,766]
rs8072250	0	12	0	SKAP1	HOXB2	rs6504340	Primary tooth development (number of teeth)	20195514	Pillas, D	PLoS Genet	Genome-wide association study reveals multiple loci associated with primary tooth development during infancy.	5752	5,752 European descent related individuals	NA	17q21.32	17	46617019	HOXB1, HOXB2	HOXB1 - HOXB2	3211	3212	NA	8.75	3	rs6504340-G	Intergenic	0.22	6e-07	6.22185	NA	0.44	NA	Illumina [300,766]
rs6507720	7	0	17	C18orf8	NPC1	rs1805081	Obesity	19151714	Meyre, D	Nat Genet	Genome-wide association study for early-onset and morbid adult obesity identifies three new risk loci in European populations.	2796	695 obese adults, 685 obese children, 731 lean adults, 685 lean children	1,171 obese adults, 896 obese children, 1,114 lean adults, 1,297 lean children, 4,417 adults, 5,291 children	18q11.2	18	21140432	NPC1	NPC1	NA	NA	4864	NA	NA	rs1805081-A	missense	0.56	3e-07	6.52288	children	1.33	[1.08-1.75]	Illumina [308,846]
rs6507720	7	0	17	C18orf8	NPC1	rs1805081	Obesity	19151714	Meyre, D	Nat Genet	Genome-wide association study for early-onset and morbid adult obesity identifies three new risk loci in European populations.	2796	695 obese adults, 685 obese children, 731 lean adults, 685 lean children	1,171 obese adults, 896 obese children, 1,114 lean adults, 1,297 lean children, 4,417 adults, 5,291 children	18q11.2	18	21140432	NPC1	NPC1	NA	NA	4864	NA	NA	rs1805081-A	missense	0.56	3e-07	6.52288	children	1.33	[1.08-1.75]	Illumina [308,846]
rs6132819	20	1	2	ABHD12	ABHD12	rs7267979	Plasma levels of liver enzymes (alkaline phosphatase)	22001757	Chambers, JC	Nat Genet	Genome-wide association study identifies loci influencing concentrations of liver enzymes in plasma.	61089	Up to 52,350 European ancestry individuals, up to 8,739 Indian Asian individuals	NA	20p11.21	20	25298087	ABHD12,GINS1, PYGB	ABHD12	NA	NA	26090	NA	NA	rs7267979-G	intron	0.57	7e-10	9.1549	NA	1.5	[0.90-2.0] % increase	Affymetrix, Illumina, and Perlegen [~2.6 million] (imputed)
rs6132819	20	1	2	ABHD12	CGI-96	rs7267979	Plasma levels of liver enzymes (alkaline phosphatase)	22001757	Chambers, JC	Nat Genet	Genome-wide association study identifies loci influencing concentrations of liver enzymes in plasma.	61089	Up to 52,350 European ancestry individuals, up to 8,739 Indian Asian individuals	NA	20p11.21	20	25298087	ABHD12,GINS1, PYGB	ABHD12	NA	NA	26090	NA	NA	rs7267979-G	intron	0.57	7e-10	9.1549	NA	1.5	[0.90-2.0] % increase	Affymetrix, Illumina, and Perlegen [~2.6 million] (imputed)
rs6132819	20	1	2	ABHD12	NANP	rs7267979	Plasma levels of liver enzymes (alkaline phosphatase)	22001757	Chambers, JC	Nat Genet	Genome-wide association study identifies loci influencing concentrations of liver enzymes in plasma.	61089	Up to 52,350 European ancestry individuals, up to 8,739 Indian Asian individuals	NA	20p11.21	20	25298087	ABHD12,GINS1, PYGB	ABHD12	NA	NA	26090	NA	NA	rs7267979-G	intron	0.57	7e-10	9.1549	NA	1.5	[0.90-2.0] % increase	Affymetrix, Illumina, and Perlegen [~2.6 million] (imputed)
rs6132819	20	1	2	ABHD12	PYGB	rs7267979	Plasma levels of liver enzymes (alkaline phosphatase)	22001757	Chambers, JC	Nat Genet	Genome-wide association study identifies loci influencing concentrations of liver enzymes in plasma.	61089	Up to 52,350 European ancestry individuals, up to 8,739 Indian Asian individuals	NA	20p11.21	20	25298087	ABHD12,GINS1, PYGB	ABHD12	NA	NA	26090	NA	NA	rs7267979-G	intron	0.57	7e-10	9.1549	NA	1.5	[0.90-2.0] % increase	Affymetrix, Illumina, and Perlegen [~2.6 million] (imputed)
rs6132819	20	1	2	ABHD12	ABHD12	rs1044573	Allergic rhinitis	22036096	Ramasamy, A	J Allergy Clin Immunol	A genome-wide meta-analysis of genetic variants associated with allergic rhinitis and grass sensitization and their interaction with birth order.	12898	3,933 European ancestry cases, 8,965 European ancestry controls	NA	20p11.21	20	25206654	ENTPD6	ENTPD6	NA	NA	955	NA	NA	rs1044573-A	UTR-3	0.51	1e-06	6	NA	1.15	[1.09-1.21]	Affymetrix & Illumina [2,217,510] (imputed)
rs6132819	20	1	2	ABHD12	CGI-96	rs1044573	Allergic rhinitis	22036096	Ramasamy, A	J Allergy Clin Immunol	A genome-wide meta-analysis of genetic variants associated with allergic rhinitis and grass sensitization and their interaction with birth order.	12898	3,933 European ancestry cases, 8,965 European ancestry controls	NA	20p11.21	20	25206654	ENTPD6	ENTPD6	NA	NA	955	NA	NA	rs1044573-A	UTR-3	0.51	1e-06	6	NA	1.15	[1.09-1.21]	Affymetrix & Illumina [2,217,510] (imputed)
rs6132819	20	1	2	ABHD12	NANP	rs1044573	Allergic rhinitis	22036096	Ramasamy, A	J Allergy Clin Immunol	A genome-wide meta-analysis of genetic variants associated with allergic rhinitis and grass sensitization and their interaction with birth order.	12898	3,933 European ancestry cases, 8,965 European ancestry controls	NA	20p11.21	20	25206654	ENTPD6	ENTPD6	NA	NA	955	NA	NA	rs1044573-A	UTR-3	0.51	1e-06	6	NA	1.15	[1.09-1.21]	Affymetrix & Illumina [2,217,510] (imputed)
rs6132819	20	1	2	ABHD12	PYGB	rs1044573	Allergic rhinitis	22036096	Ramasamy, A	J Allergy Clin Immunol	A genome-wide meta-analysis of genetic variants associated with allergic rhinitis and grass sensitization and their interaction with birth order.	12898	3,933 European ancestry cases, 8,965 European ancestry controls	NA	20p11.21	20	25206654	ENTPD6	ENTPD6	NA	NA	955	NA	NA	rs1044573-A	UTR-3	0.51	1e-06	6	NA	1.15	[1.09-1.21]	Affymetrix & Illumina [2,217,510] (imputed)
rs6132819	20	1	2	PYGB	ABHD12	rs7267979	Plasma levels of liver enzymes (alkaline phosphatase)	22001757	Chambers, JC	Nat Genet	Genome-wide association study identifies loci influencing concentrations of liver enzymes in plasma.	61089	Up to 52,350 European ancestry individuals, up to 8,739 Indian Asian individuals	NA	20p11.21	20	25298087	ABHD12,GINS1, PYGB	ABHD12	NA	NA	26090	NA	NA	rs7267979-G	intron	0.57	7e-10	9.1549	NA	1.5	[0.90-2.0] % increase	Affymetrix, Illumina, and Perlegen [~2.6 million] (imputed)
rs6132819	20	1	2	PYGB	CGI-96	rs7267979	Plasma levels of liver enzymes (alkaline phosphatase)	22001757	Chambers, JC	Nat Genet	Genome-wide association study identifies loci influencing concentrations of liver enzymes in plasma.	61089	Up to 52,350 European ancestry individuals, up to 8,739 Indian Asian individuals	NA	20p11.21	20	25298087	ABHD12,GINS1, PYGB	ABHD12	NA	NA	26090	NA	NA	rs7267979-G	intron	0.57	7e-10	9.1549	NA	1.5	[0.90-2.0] % increase	Affymetrix, Illumina, and Perlegen [~2.6 million] (imputed)
rs6132819	20	1	2	PYGB	NANP	rs7267979	Plasma levels of liver enzymes (alkaline phosphatase)	22001757	Chambers, JC	Nat Genet	Genome-wide association study identifies loci influencing concentrations of liver enzymes in plasma.	61089	Up to 52,350 European ancestry individuals, up to 8,739 Indian Asian individuals	NA	20p11.21	20	25298087	ABHD12,GINS1, PYGB	ABHD12	NA	NA	26090	NA	NA	rs7267979-G	intron	0.57	7e-10	9.1549	NA	1.5	[0.90-2.0] % increase	Affymetrix, Illumina, and Perlegen [~2.6 million] (imputed)
rs6132819	20	1	2	PYGB	PYGB	rs7267979	Plasma levels of liver enzymes (alkaline phosphatase)	22001757	Chambers, JC	Nat Genet	Genome-wide association study identifies loci influencing concentrations of liver enzymes in plasma.	61089	Up to 52,350 European ancestry individuals, up to 8,739 Indian Asian individuals	NA	20p11.21	20	25298087	ABHD12,GINS1, PYGB	ABHD12	NA	NA	26090	NA	NA	rs7267979-G	intron	0.57	7e-10	9.1549	NA	1.5	[0.90-2.0] % increase	Affymetrix, Illumina, and Perlegen [~2.6 million] (imputed)
rs6132819	20	1	2	ABHD12	ABHD12	rs7267979	Plasma levels of liver enzymes (alkaline phosphatase)	22001757	Chambers, JC	Nat Genet	Genome-wide association study identifies loci influencing concentrations of liver enzymes in plasma.	61089	Up to 52,350 European ancestry individuals, up to 8,739 Indian Asian individuals	NA	20p11.21	20	25298087	ABHD12,GINS1, PYGB	ABHD12	NA	NA	26090	NA	NA	rs7267979-G	intron	0.57	7e-10	9.1549	NA	1.5	[0.90-2.0] % increase	Affymetrix, Illumina, and Perlegen [~2.6 million] (imputed)
rs6132819	20	1	2	ABHD12	CGI-96	rs7267979	Plasma levels of liver enzymes (alkaline phosphatase)	22001757	Chambers, JC	Nat Genet	Genome-wide association study identifies loci influencing concentrations of liver enzymes in plasma.	61089	Up to 52,350 European ancestry individuals, up to 8,739 Indian Asian individuals	NA	20p11.21	20	25298087	ABHD12,GINS1, PYGB	ABHD12	NA	NA	26090	NA	NA	rs7267979-G	intron	0.57	7e-10	9.1549	NA	1.5	[0.90-2.0] % increase	Affymetrix, Illumina, and Perlegen [~2.6 million] (imputed)
rs6132819	20	1	2	ABHD12	NANP	rs7267979	Plasma levels of liver enzymes (alkaline phosphatase)	22001757	Chambers, JC	Nat Genet	Genome-wide association study identifies loci influencing concentrations of liver enzymes in plasma.	61089	Up to 52,350 European ancestry individuals, up to 8,739 Indian Asian individuals	NA	20p11.21	20	25298087	ABHD12,GINS1, PYGB	ABHD12	NA	NA	26090	NA	NA	rs7267979-G	intron	0.57	7e-10	9.1549	NA	1.5	[0.90-2.0] % increase	Affymetrix, Illumina, and Perlegen [~2.6 million] (imputed)
rs6132819	20	1	2	ABHD12	PYGB	rs7267979	Plasma levels of liver enzymes (alkaline phosphatase)	22001757	Chambers, JC	Nat Genet	Genome-wide association study identifies loci influencing concentrations of liver enzymes in plasma.	61089	Up to 52,350 European ancestry individuals, up to 8,739 Indian Asian individuals	NA	20p11.21	20	25298087	ABHD12,GINS1, PYGB	ABHD12	NA	NA	26090	NA	NA	rs7267979-G	intron	0.57	7e-10	9.1549	NA	1.5	[0.90-2.0] % increase	Affymetrix, Illumina, and Perlegen [~2.6 million] (imputed)
rs6132819	20	1	2	PYGB	ABHD12	rs1044573	Allergic rhinitis	22036096	Ramasamy, A	J Allergy Clin Immunol	A genome-wide meta-analysis of genetic variants associated with allergic rhinitis and grass sensitization and their interaction with birth order.	12898	3,933 European ancestry cases, 8,965 European ancestry controls	NA	20p11.21	20	25206654	ENTPD6	ENTPD6	NA	NA	955	NA	NA	rs1044573-A	UTR-3	0.51	1e-06	6	NA	1.15	[1.09-1.21]	Affymetrix & Illumina [2,217,510] (imputed)
rs6132819	20	1	2	PYGB	CGI-96	rs1044573	Allergic rhinitis	22036096	Ramasamy, A	J Allergy Clin Immunol	A genome-wide meta-analysis of genetic variants associated with allergic rhinitis and grass sensitization and their interaction with birth order.	12898	3,933 European ancestry cases, 8,965 European ancestry controls	NA	20p11.21	20	25206654	ENTPD6	ENTPD6	NA	NA	955	NA	NA	rs1044573-A	UTR-3	0.51	1e-06	6	NA	1.15	[1.09-1.21]	Affymetrix & Illumina [2,217,510] (imputed)
rs6132819	20	1	2	PYGB	NANP	rs1044573	Allergic rhinitis	22036096	Ramasamy, A	J Allergy Clin Immunol	A genome-wide meta-analysis of genetic variants associated with allergic rhinitis and grass sensitization and their interaction with birth order.	12898	3,933 European ancestry cases, 8,965 European ancestry controls	NA	20p11.21	20	25206654	ENTPD6	ENTPD6	NA	NA	955	NA	NA	rs1044573-A	UTR-3	0.51	1e-06	6	NA	1.15	[1.09-1.21]	Affymetrix & Illumina [2,217,510] (imputed)
rs6132819	20	1	2	PYGB	PYGB	rs1044573	Allergic rhinitis	22036096	Ramasamy, A	J Allergy Clin Immunol	A genome-wide meta-analysis of genetic variants associated with allergic rhinitis and grass sensitization and their interaction with birth order.	12898	3,933 European ancestry cases, 8,965 European ancestry controls	NA	20p11.21	20	25206654	ENTPD6	ENTPD6	NA	NA	955	NA	NA	rs1044573-A	UTR-3	0.51	1e-06	6	NA	1.15	[1.09-1.21]	Affymetrix & Illumina [2,217,510] (imputed)
rs6132819	20	1	2	ABHD12	ABHD12	rs1044573	Allergic rhinitis	22036096	Ramasamy, A	J Allergy Clin Immunol	A genome-wide meta-analysis of genetic variants associated with allergic rhinitis and grass sensitization and their interaction with birth order.	12898	3,933 European ancestry cases, 8,965 European ancestry controls	NA	20p11.21	20	25206654	ENTPD6	ENTPD6	NA	NA	955	NA	NA	rs1044573-A	UTR-3	0.51	1e-06	6	NA	1.15	[1.09-1.21]	Affymetrix & Illumina [2,217,510] (imputed)
rs6132819	20	1	2	ABHD12	CGI-96	rs1044573	Allergic rhinitis	22036096	Ramasamy, A	J Allergy Clin Immunol	A genome-wide meta-analysis of genetic variants associated with allergic rhinitis and grass sensitization and their interaction with birth order.	12898	3,933 European ancestry cases, 8,965 European ancestry controls	NA	20p11.21	20	25206654	ENTPD6	ENTPD6	NA	NA	955	NA	NA	rs1044573-A	UTR-3	0.51	1e-06	6	NA	1.15	[1.09-1.21]	Affymetrix & Illumina [2,217,510] (imputed)
rs6132819	20	1	2	ABHD12	NANP	rs1044573	Allergic rhinitis	22036096	Ramasamy, A	J Allergy Clin Immunol	A genome-wide meta-analysis of genetic variants associated with allergic rhinitis and grass sensitization and their interaction with birth order.	12898	3,933 European ancestry cases, 8,965 European ancestry controls	NA	20p11.21	20	25206654	ENTPD6	ENTPD6	NA	NA	955	NA	NA	rs1044573-A	UTR-3	0.51	1e-06	6	NA	1.15	[1.09-1.21]	Affymetrix & Illumina [2,217,510] (imputed)
rs6132819	20	1	2	ABHD12	PYGB	rs1044573	Allergic rhinitis	22036096	Ramasamy, A	J Allergy Clin Immunol	A genome-wide meta-analysis of genetic variants associated with allergic rhinitis and grass sensitization and their interaction with birth order.	12898	3,933 European ancestry cases, 8,965 European ancestry controls	NA	20p11.21	20	25206654	ENTPD6	ENTPD6	NA	NA	955	NA	NA	rs1044573-A	UTR-3	0.51	1e-06	6	NA	1.15	[1.09-1.21]	Affymetrix & Illumina [2,217,510] (imputed)
rs6132819	20	1	2	PYGB	ABHD12	rs1044573	Allergic rhinitis	22036096	Ramasamy, A	J Allergy Clin Immunol	A genome-wide meta-analysis of genetic variants associated with allergic rhinitis and grass sensitization and their interaction with birth order.	12898	3,933 European ancestry cases, 8,965 European ancestry controls	NA	20p11.21	20	25206654	ENTPD6	ENTPD6	NA	NA	955	NA	NA	rs1044573-A	UTR-3	0.51	1e-06	6	NA	1.15	[1.09-1.21]	Affymetrix & Illumina [2,217,510] (imputed)
rs6132819	20	1	2	PYGB	CGI-96	rs1044573	Allergic rhinitis	22036096	Ramasamy, A	J Allergy Clin Immunol	A genome-wide meta-analysis of genetic variants associated with allergic rhinitis and grass sensitization and their interaction with birth order.	12898	3,933 European ancestry cases, 8,965 European ancestry controls	NA	20p11.21	20	25206654	ENTPD6	ENTPD6	NA	NA	955	NA	NA	rs1044573-A	UTR-3	0.51	1e-06	6	NA	1.15	[1.09-1.21]	Affymetrix & Illumina [2,217,510] (imputed)
rs6132819	20	1	2	PYGB	NANP	rs1044573	Allergic rhinitis	22036096	Ramasamy, A	J Allergy Clin Immunol	A genome-wide meta-analysis of genetic variants associated with allergic rhinitis and grass sensitization and their interaction with birth order.	12898	3,933 European ancestry cases, 8,965 European ancestry controls	NA	20p11.21	20	25206654	ENTPD6	ENTPD6	NA	NA	955	NA	NA	rs1044573-A	UTR-3	0.51	1e-06	6	NA	1.15	[1.09-1.21]	Affymetrix & Illumina [2,217,510] (imputed)
rs6132819	20	1	2	PYGB	PYGB	rs1044573	Allergic rhinitis	22036096	Ramasamy, A	J Allergy Clin Immunol	A genome-wide meta-analysis of genetic variants associated with allergic rhinitis and grass sensitization and their interaction with birth order.	12898	3,933 European ancestry cases, 8,965 European ancestry controls	NA	20p11.21	20	25206654	ENTPD6	ENTPD6	NA	NA	955	NA	NA	rs1044573-A	UTR-3	0.51	1e-06	6	NA	1.15	[1.09-1.21]	Affymetrix & Illumina [2,217,510] (imputed)
rs6132819	20	1	2	PYGB	ABHD12	rs7267979	Plasma levels of liver enzymes (alkaline phosphatase)	22001757	Chambers, JC	Nat Genet	Genome-wide association study identifies loci influencing concentrations of liver enzymes in plasma.	61089	Up to 52,350 European ancestry individuals, up to 8,739 Indian Asian individuals	NA	20p11.21	20	25298087	ABHD12,GINS1, PYGB	ABHD12	NA	NA	26090	NA	NA	rs7267979-G	intron	0.57	7e-10	9.1549	NA	1.5	[0.90-2.0] % increase	Affymetrix, Illumina, and Perlegen [~2.6 million] (imputed)
rs6132819	20	1	2	PYGB	CGI-96	rs7267979	Plasma levels of liver enzymes (alkaline phosphatase)	22001757	Chambers, JC	Nat Genet	Genome-wide association study identifies loci influencing concentrations of liver enzymes in plasma.	61089	Up to 52,350 European ancestry individuals, up to 8,739 Indian Asian individuals	NA	20p11.21	20	25298087	ABHD12,GINS1, PYGB	ABHD12	NA	NA	26090	NA	NA	rs7267979-G	intron	0.57	7e-10	9.1549	NA	1.5	[0.90-2.0] % increase	Affymetrix, Illumina, and Perlegen [~2.6 million] (imputed)
rs6132819	20	1	2	PYGB	NANP	rs7267979	Plasma levels of liver enzymes (alkaline phosphatase)	22001757	Chambers, JC	Nat Genet	Genome-wide association study identifies loci influencing concentrations of liver enzymes in plasma.	61089	Up to 52,350 European ancestry individuals, up to 8,739 Indian Asian individuals	NA	20p11.21	20	25298087	ABHD12,GINS1, PYGB	ABHD12	NA	NA	26090	NA	NA	rs7267979-G	intron	0.57	7e-10	9.1549	NA	1.5	[0.90-2.0] % increase	Affymetrix, Illumina, and Perlegen [~2.6 million] (imputed)
rs6132819	20	1	2	PYGB	PYGB	rs7267979	Plasma levels of liver enzymes (alkaline phosphatase)	22001757	Chambers, JC	Nat Genet	Genome-wide association study identifies loci influencing concentrations of liver enzymes in plasma.	61089	Up to 52,350 European ancestry individuals, up to 8,739 Indian Asian individuals	NA	20p11.21	20	25298087	ABHD12,GINS1, PYGB	ABHD12	NA	NA	26090	NA	NA	rs7267979-G	intron	0.57	7e-10	9.1549	NA	1.5	[0.90-2.0] % increase	Affymetrix, Illumina, and Perlegen [~2.6 million] (imputed)
rs6060442	0	8	5	CPNE1	CPNE1	rs2236164	Height	20189936	Okada, Y	Hum Mol Genet	A genome-wide association study in 19 633 Japanese subjects identified LHX3-QSOX2 and IGF1 as adult height loci.	19633	19,633 Japanese individuals	NA	20q11.22	20	34097353	GDF5, UQCC	CEP250	NA	NA	11190	NA	NA	rs2236164-C	intron	0.22	2e-06	5.69897	NA	0.06	[0.04-0.08] cm increase	Illumina [420,885]
rs6060442	0	8	5	CPNE1	CEP250	rs2236164	Height	20189936	Okada, Y	Hum Mol Genet	A genome-wide association study in 19 633 Japanese subjects identified LHX3-QSOX2 and IGF1 as adult height loci.	19633	19,633 Japanese individuals	NA	20q11.22	20	34097353	GDF5, UQCC	CEP250	NA	NA	11190	NA	NA	rs2236164-C	intron	0.22	2e-06	5.69897	NA	0.06	[0.04-0.08] cm increase	Illumina [420,885]
rs6060442	0	8	5	CPNE1	UQCC	rs2236164	Height	20189936	Okada, Y	Hum Mol Genet	A genome-wide association study in 19 633 Japanese subjects identified LHX3-QSOX2 and IGF1 as adult height loci.	19633	19,633 Japanese individuals	NA	20q11.22	20	34097353	GDF5, UQCC	CEP250	NA	NA	11190	NA	NA	rs2236164-C	intron	0.22	2e-06	5.69897	NA	0.06	[0.04-0.08] cm increase	Illumina [420,885]
rs6060442	0	8	5	CPNE1	CPNE1	rs2236164	Height	20189936	Okada, Y	Hum Mol Genet	A genome-wide association study in 19 633 Japanese subjects identified LHX3-QSOX2 and IGF1 as adult height loci.	19633	19,633 Japanese individuals	NA	20q11.22	20	34097353	GDF5, UQCC	CEP250	NA	NA	11190	NA	NA	rs2236164-C	intron	0.22	2e-06	5.69897	NA	0.06	[0.04-0.08] cm increase	Illumina [420,885]
rs6060442	0	8	5	CPNE1	CEP250	rs2236164	Height	20189936	Okada, Y	Hum Mol Genet	A genome-wide association study in 19 633 Japanese subjects identified LHX3-QSOX2 and IGF1 as adult height loci.	19633	19,633 Japanese individuals	NA	20q11.22	20	34097353	GDF5, UQCC	CEP250	NA	NA	11190	NA	NA	rs2236164-C	intron	0.22	2e-06	5.69897	NA	0.06	[0.04-0.08] cm increase	Illumina [420,885]
rs6060442	0	8	5	CPNE1	UQCC	rs2236164	Height	20189936	Okada, Y	Hum Mol Genet	A genome-wide association study in 19 633 Japanese subjects identified LHX3-QSOX2 and IGF1 as adult height loci.	19633	19,633 Japanese individuals	NA	20q11.22	20	34097353	GDF5, UQCC	CEP250	NA	NA	11190	NA	NA	rs2236164-C	intron	0.22	2e-06	5.69897	NA	0.06	[0.04-0.08] cm increase	Illumina [420,885]
rs5751901	0	7	10	GGT1	GGT1	rs2073398	Plasma levels of liver enzymes (gamma-glutamyl transferase)	22001757	Chambers, JC	Nat Genet	Genome-wide association study identifies loci influencing concentrations of liver enzymes in plasma.	61089	Up to 52,350 European ancestry individuals, up to 8,739 Indian Asian individuals	NA	22q11.23	22	24999104	GGT1, GGTLC2	GGT1	NA	NA	2678	NA	NA	rs2073398-G	intron	0.34	1e-109	109	NA	12.3	[10.90-13.70] % increase	Affymetrix, Illumina, and Perlegen [~2.6 million] (imputed)
rs5751901	0	7	10	GGT1	GGT1	rs2073398	Plasma levels of liver enzymes (gamma-glutamyl transferase)	22001757	Chambers, JC	Nat Genet	Genome-wide association study identifies loci influencing concentrations of liver enzymes in plasma.	61089	Up to 52,350 European ancestry individuals, up to 8,739 Indian Asian individuals	NA	22q11.23	22	24999104	GGT1, GGTLC2	GGT1	NA	NA	2678	NA	NA	rs2073398-G	intron	0.34	1e-109	109	NA	12.3	[10.90-13.70] % increase	Affymetrix, Illumina, and Perlegen [~2.6 million] (imputed)
rs5751901	0	7	10	GGT1	GGT1	rs5751901	Protein quantitative trait loci	18464913	Melzer, D	PLoS Genet	A genome-wide association study identifies protein quantitative trait loci (pQTLs).	1200	1,200 individuals	NA	22q11.23	22	24992266	GGT1	GGT1	NA	NA	2678	NA	NA	rs5751901-?	intron	0.39	2e-07	6.69897	GGT1	NA	NA	Illumina[496,032]
rs713875	7	0	1	MTMR3	MTMR3	rs713875	Crohn's disease	21102463	Franke, A	Nat Genet	Genome-wide meta-analysis increases to 71 the number of confirmed Crohn's disease susceptibility loci.	21389	6,333 European descent cases, 15,056 European descent controls	15,694 European descent cases, 14,026 European descent controls, 414 European descent parent-offspring trios	22q12.2	22	30592487	MTMR3	RPS3AP51 - LIF	100271600	3976	NA	59.1	43.96	rs713875-C	Intergenic	0.47	7e-12	11.1549	NA	1.08	[1.04-1.13]	Affymetrix & Illumina [953,241] (imputed)
rs713875	7	0	1	MTMR3	MTMR3	rs2412971	Nephropathy	21399633	Gharavi, AG	Nat Genet	Genome-wide association study identifies susceptibility loci for IgA nephropathy.	2096	1,194 Chinese Han cases, 902 Chinese Han controls	712 Chinese Han cases, 748 Chinese Han controls, 1,238 European ancestry cases, 1,172 European ancestry controls	22q12.2	22	30494371	HORMAD2, MTMR3, LIF, OSM	HORMAD2	NA	NA	150280	NA	NA	rs2412971-?	intron	0.49 (EA)	2e-09	8.69897	NA	1.25	NA	Illumina [498,322]
rs713875	7	0	1	MTMR3	MTMR3	rs2412971	Nephropathy	21399633	Gharavi, AG	Nat Genet	Genome-wide association study identifies susceptibility loci for IgA nephropathy.	2096	1,194 Chinese Han cases, 902 Chinese Han controls	712 Chinese Han cases, 748 Chinese Han controls, 1,238 European ancestry cases, 1,172 European ancestry controls	22q12.2	22	30494371	HORMAD2, MTMR3, LIF, OSM	HORMAD2	NA	NA	150280	NA	NA	rs2412971-?	intron	0.49 (EA)	2e-09	8.69897	NA	1.25	NA	Illumina [498,322]
rs713875	7	0	1	MTMR3	MTMR3	rs2412973	Inflammatory bowel disease (early onset)	19915574	Imielinski, M	Nat Genet	Common variants at five new loci associated with early-onset inflammatory bowel disease.	8571	2,413 European ancestry cases, 6,158 European ancestry controls	1,013 European ancestry cases, 5,805 European ancestry controls	22q12.2	22	30529631	HORMAD2, MTMR3, LIF	HORMAD2	NA	NA	150280	NA	NA	rs2412973-?	intron	0.46	2e-09	8.69897	NA	1.15	[1.01-1.31]	Illumina [~500,000]
rs713875	7	0	1	MTMR3	MTMR3	rs2412973	Inflammatory bowel disease (early onset)	19915574	Imielinski, M	Nat Genet	Common variants at five new loci associated with early-onset inflammatory bowel disease.	8571	2,413 European ancestry cases, 6,158 European ancestry controls	1,013 European ancestry cases, 5,805 European ancestry controls	22q12.2	22	30529631	HORMAD2, MTMR3, LIF	HORMAD2	NA	NA	150280	NA	NA	rs2412973-?	intron	0.46	2e-09	8.69897	NA	1.15	[1.01-1.31]	Illumina [~500,000]
rs4820946	0	11	4	PIK3IP1	PIK3IP1	rs2106294	Diabetic nephropathy	21150874	McDonough, CW	Kidney Int	A genome-wide association study for diabetic nephropathy genes in African Americans.	1994	965 African American cases, 1,029 African American controls	709 African American cases, 690 African American controls	22q12.2	22	31645759	LIMK2	LIMK2	NA	NA	3985	NA	NA	rs2106294-T	intron	0.94	4e-06	5.39794	NA	1.75	[1.39-2.22]	Affymetrix [832,357]
rs4820946	0	11	4	PIK3IP1	PIK3IP1	rs2106294	Diabetic nephropathy	21150874	McDonough, CW	Kidney Int	A genome-wide association study for diabetic nephropathy genes in African Americans.	1994	965 African American cases, 1,029 African American controls	709 African American cases, 690 African American controls	22q12.2	22	31645759	LIMK2	LIMK2	NA	NA	3985	NA	NA	rs2106294-T	intron	0.94	4e-06	5.39794	NA	1.75	[1.39-2.22]	Affymetrix [832,357]
rs7395662	0	7	11	NA	MYBPC3	rs7395662	HDL cholesterol	19060911	Aulchenko, YS	Nat Genet	Loci influencing lipid levels and coronary heart disease risk in 16 European population cohorts.	21412	21,412 individuals	NA	11p11.2	11	48518893	MADD, FOLH1	OR4A46P	NA	NA	403252	NA	NA	rs7395662-G	NA	0.61	6e-11	10.2218	NA	0.07	NA	Illumina and Affymetrix [up to ~600,000]
rs7395662	0	7	11	NA	SPI1	rs7395662	HDL cholesterol	19060911	Aulchenko, YS	Nat Genet	Loci influencing lipid levels and coronary heart disease risk in 16 European population cohorts.	21412	21,412 individuals	NA	11p11.2	11	48518893	MADD, FOLH1	OR4A46P	NA	NA	403252	NA	NA	rs7395662-G	NA	0.61	6e-11	10.2218	NA	0.07	NA	Illumina and Affymetrix [up to ~600,000]
rs12365014	0	13	6	NA	MYBPC3	rs7395662	HDL cholesterol	19060911	Aulchenko, YS	Nat Genet	Loci influencing lipid levels and coronary heart disease risk in 16 European population cohorts.	21412	21,412 individuals	NA	11p11.2	11	48518893	MADD, FOLH1	OR4A46P	NA	NA	403252	NA	NA	rs7395662-G	NA	0.61	6e-11	10.2218	NA	0.07	NA	Illumina and Affymetrix [up to ~600,000]
rs12365014	0	13	6	NA	SPI1	rs7395662	HDL cholesterol	19060911	Aulchenko, YS	Nat Genet	Loci influencing lipid levels and coronary heart disease risk in 16 European population cohorts.	21412	21,412 individuals	NA	11p11.2	11	48518893	MADD, FOLH1	OR4A46P	NA	NA	403252	NA	NA	rs7395662-G	NA	0.61	6e-11	10.2218	NA	0.07	NA	Illumina and Affymetrix [up to ~600,000]
rs12365014	0	13	6	NA	MYBPC3	rs7395662	HDL cholesterol	19060911	Aulchenko, YS	Nat Genet	Loci influencing lipid levels and coronary heart disease risk in 16 European population cohorts.	21412	21,412 individuals	NA	11p11.2	11	48518893	MADD, FOLH1	OR4A46P	NA	NA	403252	NA	NA	rs7395662-G	NA	0.61	6e-11	10.2218	NA	0.07	NA	Illumina and Affymetrix [up to ~600,000]
rs12365014	0	13	6	NA	SPI1	rs7395662	HDL cholesterol	19060911	Aulchenko, YS	Nat Genet	Loci influencing lipid levels and coronary heart disease risk in 16 European population cohorts.	21412	21,412 individuals	NA	11p11.2	11	48518893	MADD, FOLH1	OR4A46P	NA	NA	403252	NA	NA	rs7395662-G	NA	0.61	6e-11	10.2218	NA	0.07	NA	Illumina and Affymetrix [up to ~600,000]
rs1751492	6	0	10	NA	LEPR	rs1751492	Soluble leptin receptor levels	20167575	Sun, Q	Hum Mol Genet	Genome-wide association study identifies polymorphisms in LEPR as determinants of plasma soluble leptin receptor levels.	1504	1,504 European ancestry women	875 Cypriot adolescent males	1p31.3	1	65992625	LEPR	LEPR	NA	NA	3953	NA	NA	rs1751492-C	intron	0.3	6e-13	12.2218	Nurses Health Study	7.6	[5.64-9.56] % decrease	Affymetrix [2,543,887] (imputed)
rs3806340	0	7	13	NA	CCBL2	rs12145922	Plasma levels of liver enzymes (gamma-glutamyl transferase)	22001757	Chambers, JC	Nat Genet	Genome-wide association study identifies loci influencing concentrations of liver enzymes in plasma.	61089	Up to 52,350 European ancestry individuals, up to 8,739 Indian Asian individuals	NA	1p22.2	1	89146234	CCBL2, PKN2	RPL36AP10 - PKN2	100271140	5586	NA	102.3	3.69	rs12145922-A	Intergenic	0.61	4e-11	10.3979	NA	2.8	[2.20-3.40] % increase	Affymetrix, Illumina, and Perlegen [~2.6 million] (imputed)
rs3806340	0	7	13	NA	CCBL2	rs12145922	Plasma levels of liver enzymes (gamma-glutamyl transferase)	22001757	Chambers, JC	Nat Genet	Genome-wide association study identifies loci influencing concentrations of liver enzymes in plasma.	61089	Up to 52,350 European ancestry individuals, up to 8,739 Indian Asian individuals	NA	1p22.2	1	89146234	CCBL2, PKN2	RPL36AP10 - PKN2	100271140	5586	NA	102.3	3.69	rs12145922-A	Intergenic	0.61	4e-11	10.3979	NA	2.8	[2.20-3.40] % increase	Affymetrix, Illumina, and Perlegen [~2.6 million] (imputed)
rs10920837	0	8	8	NA	PHLPP	rs2053302	Response to statin therapy	20339536	Barber, MJ	PLoS One	Genome-wide association of lipid-lowering response to statins in combined study populations.	3928	3,928 Caucasian individuals	NA	1q31.2	1	190841673	FAM5C,LOC647132	FAM5C - RGS18	339479	64407	NA	394.91	1285.92	rs2053302-T	Intergenic	0.18	4e-06	5.39794	chol sum	NA	NA	Illumina [~2.5 million](imputed)
rs10920837	0	8	8	NA	NDFIP2	rs2053302	Response to statin therapy	20339536	Barber, MJ	PLoS One	Genome-wide association of lipid-lowering response to statins in combined study populations.	3928	3,928 Caucasian individuals	NA	1q31.2	1	190841673	FAM5C,LOC647132	FAM5C - RGS18	339479	64407	NA	394.91	1285.92	rs2053302-T	Intergenic	0.18	4e-06	5.39794	chol sum	NA	NA	Illumina [~2.5 million](imputed)
rs10920837	0	8	8	NA	TMEM14A	rs2053302	Response to statin therapy	20339536	Barber, MJ	PLoS One	Genome-wide association of lipid-lowering response to statins in combined study populations.	3928	3,928 Caucasian individuals	NA	1q31.2	1	190841673	FAM5C,LOC647132	FAM5C - RGS18	339479	64407	NA	394.91	1285.92	rs2053302-T	Intergenic	0.18	4e-06	5.39794	chol sum	NA	NA	Illumina [~2.5 million](imputed)
rs10920837	0	8	8	NA	PHLPP	rs2053302	Response to statin therapy	20339536	Barber, MJ	PLoS One	Genome-wide association of lipid-lowering response to statins in combined study populations.	3928	3,928 Caucasian individuals	NA	1q31.2	1	190841673	FAM5C,LOC647132	FAM5C - RGS18	339479	64407	NA	394.91	1285.92	rs2053302-T	Intergenic	0.18	4e-06	5.39794	chol sum	NA	NA	Illumina [~2.5 million](imputed)
rs10920837	0	8	8	NA	NDFIP2	rs2053302	Response to statin therapy	20339536	Barber, MJ	PLoS One	Genome-wide association of lipid-lowering response to statins in combined study populations.	3928	3,928 Caucasian individuals	NA	1q31.2	1	190841673	FAM5C,LOC647132	FAM5C - RGS18	339479	64407	NA	394.91	1285.92	rs2053302-T	Intergenic	0.18	4e-06	5.39794	chol sum	NA	NA	Illumina [~2.5 million](imputed)
rs10920837	0	8	8	NA	TMEM14A	rs2053302	Response to statin therapy	20339536	Barber, MJ	PLoS One	Genome-wide association of lipid-lowering response to statins in combined study populations.	3928	3,928 Caucasian individuals	NA	1q31.2	1	190841673	FAM5C,LOC647132	FAM5C - RGS18	339479	64407	NA	394.91	1285.92	rs2053302-T	Intergenic	0.18	4e-06	5.39794	chol sum	NA	NA	Illumina [~2.5 million](imputed)
rs906868	0	7	17	NA	KRBA2	rs7579944	Celiac disease and Rheumatoid arthritis	21383967	Zhernakova, A	PLoS Genet	Meta-analysis of genome-wide association studies in celiac disease and rheumatoid arthritis identifies fourteen non-HLA shared loci.	38053	4,533 European ancestry celiac disease cases, 5,539 European ancestry rheumatoid arthritis cases, 27,981 European ancestry controls	2,169 celiac disease cases, 2,845 rheumatoid arthritis cases, 7,199 controls	2p23.1	2	30445026	LBH	YPEL5 - LBH	51646	81606	NA	61.63	9.37	rs7579944-?	Intergenic	NA	1e-08	8	NA	NA	NA	Illumina [472,854]
rs906868	0	7	17	NA	KRBA2	rs7579944	Celiac disease and Rheumatoid arthritis	21383967	Zhernakova, A	PLoS Genet	Meta-analysis of genome-wide association studies in celiac disease and rheumatoid arthritis identifies fourteen non-HLA shared loci.	38053	4,533 European ancestry celiac disease cases, 5,539 European ancestry rheumatoid arthritis cases, 27,981 European ancestry controls	2,169 celiac disease cases, 2,845 rheumatoid arthritis cases, 7,199 controls	2p23.1	2	30445026	LBH	YPEL5 - LBH	51646	81606	NA	61.63	9.37	rs7579944-?	Intergenic	NA	1e-08	8	NA	NA	NA	Illumina [472,854]
rs1344969	0	11	2	NA	PPM1A	rs10496262	Aging traits	17903295	Lunetta, KL	BMC Med Genet	Genetic correlates of longevity and selected age-related phenotypes: a genome-wide association study in the Framingham Study.	1345	1,345 individuals(Framingham)	NA	2p12	2	81751124	Intergenic	LRRTM1 - RPL37P10	347730	100271015	NA	1219.64	2070.98	rs10496262-?	Intergenic	NA	3e-07	6.52288	age at natural menopause	NA	NA	Affymetrix[70,897]
rs1344969	0	11	2	NA	PPM1A	rs10496262	Aging traits	17903295	Lunetta, KL	BMC Med Genet	Genetic correlates of longevity and selected age-related phenotypes: a genome-wide association study in the Framingham Study.	1345	1,345 individuals(Framingham)	NA	2p12	2	81751124	Intergenic	LRRTM1 - RPL37P10	347730	100271015	NA	1219.64	2070.98	rs10496262-?	Intergenic	NA	3e-07	6.52288	age at natural menopause	NA	NA	Affymetrix[70,897]
rs1344969	0	11	2	NA	PPM1A	rs10496265	Aging traits	17903295	Lunetta, KL	BMC Med Genet	Genetic correlates of longevity and selected age-related phenotypes: a genome-wide association study in the Framingham Study.	1345	1,345 individuals(Framingham)	NA	2p12	2	81668808	Intergenic	LRRTM1 - RPL37P10	347730	100271015	NA	1137.32	2153.3	rs10496265-?	Intergenic	NA	1e-08	8	age at natural menopause	NA	NA	Affymetrix[70,897]
rs1344969	0	11	2	NA	PPM1A	rs10496265	Aging traits	17903295	Lunetta, KL	BMC Med Genet	Genetic correlates of longevity and selected age-related phenotypes: a genome-wide association study in the Framingham Study.	1345	1,345 individuals(Framingham)	NA	2p12	2	81668808	Intergenic	LRRTM1 - RPL37P10	347730	100271015	NA	1137.32	2153.3	rs10496265-?	Intergenic	NA	1e-08	8	age at natural menopause	NA	NA	Affymetrix[70,897]
rs1596996	0	6	19	NA	SCN9A	rs13015447	Amyotrophic lateral sclerosis	19451621	Landers, JE	Proc Natl Acad Sci U S A	Reduced expression of the Kinesin-Associated Protein 3 (KIFAP3) gene increases survival in sporadic amyotrophic lateral sclerosis.	4079	1,821 cases, 2,258 controls	538 cases, 556 controls	2q24.3	2	167377978	SCN7A	SCN7A - XIRP2	6332	129446	NA	34.5	382	rs13015447-G	Intergenic	0.34	7e-06	5.1549	site of onset	1.41	NA	Illumina [288,357]
rs1596996	0	6	19	NA	SCN9A	rs13015447	Amyotrophic lateral sclerosis	19451621	Landers, JE	Proc Natl Acad Sci U S A	Reduced expression of the Kinesin-Associated Protein 3 (KIFAP3) gene increases survival in sporadic amyotrophic lateral sclerosis.	4079	1,821 cases, 2,258 controls	538 cases, 556 controls	2q24.3	2	167377978	SCN7A	SCN7A - XIRP2	6332	129446	NA	34.5	382	rs13015447-G	Intergenic	0.34	7e-06	5.1549	site of onset	1.41	NA	Illumina [288,357]
rs7603839	8	0	7	NA	PLCL1	rs6738825	Crohn's disease	21102463	Franke, A	Nat Genet	Genome-wide meta-analysis increases to 71 the number of confirmed Crohn's disease susceptibility loci.	21389	6,333 European descent cases, 15,056 European descent controls	15,694 European descent cases, 14,026 European descent controls, 414 European descent parent-offspring trios	2q33.1	2	198896895	PLCL1	PLCL1	NA	NA	5334	NA	NA	rs6738825-A	intron	0.47	4e-09	8.39794	NA	1.06	[1.02-1.11]	Affymetrix & Illumina [953,241] (imputed)
rs7603839	8	0	7	NA	PLCL1	rs6738825	Crohn's disease	21102463	Franke, A	Nat Genet	Genome-wide meta-analysis increases to 71 the number of confirmed Crohn's disease susceptibility loci.	21389	6,333 European descent cases, 15,056 European descent controls	15,694 European descent cases, 14,026 European descent controls, 414 European descent parent-offspring trios	2q33.1	2	198896895	PLCL1	PLCL1	NA	NA	5334	NA	NA	rs6738825-A	intron	0.47	4e-09	8.39794	NA	1.06	[1.02-1.11]	Affymetrix & Illumina [953,241] (imputed)
rs9311149	0	7	12	NA	LBA1	rs7631605	P-tau181p	20932310	Han, MR	BMC Neurol	Genome-wide association reveals genetic effects on human AŒ≤42 and œ? protein levels in cerebrospinal fluids: a case control study.	818	243 normal, 235 mild cognitive impaired, and 340 Alzheimer's Disease individuals	NA	3p22.2	3	37234589	Intergenic	UBE2D3P2 - RPS16P4	100130139	100271068	NA	57.99	3.14	rs7631605-T	Intergenic	NA	1e-06	6	MCI	NA	NA	Illumina [498,205]
rs9311149	0	7	12	NA	LRRFIP2	rs7631605	P-tau181p	20932310	Han, MR	BMC Neurol	Genome-wide association reveals genetic effects on human AŒ≤42 and œ? protein levels in cerebrospinal fluids: a case control study.	818	243 normal, 235 mild cognitive impaired, and 340 Alzheimer's Disease individuals	NA	3p22.2	3	37234589	Intergenic	UBE2D3P2 - RPS16P4	100130139	100271068	NA	57.99	3.14	rs7631605-T	Intergenic	NA	1e-06	6	MCI	NA	NA	Illumina [498,205]
rs9311149	0	7	12	NA	LBA1	rs7631605	P-tau181p	20932310	Han, MR	BMC Neurol	Genome-wide association reveals genetic effects on human AŒ≤42 and œ? protein levels in cerebrospinal fluids: a case control study.	818	243 normal, 235 mild cognitive impaired, and 340 Alzheimer's Disease individuals	NA	3p22.2	3	37234589	Intergenic	UBE2D3P2 - RPS16P4	100130139	100271068	NA	57.99	3.14	rs7631605-T	Intergenic	NA	1e-06	6	MCI	NA	NA	Illumina [498,205]
rs9311149	0	7	12	NA	LRRFIP2	rs7631605	P-tau181p	20932310	Han, MR	BMC Neurol	Genome-wide association reveals genetic effects on human AŒ≤42 and œ? protein levels in cerebrospinal fluids: a case control study.	818	243 normal, 235 mild cognitive impaired, and 340 Alzheimer's Disease individuals	NA	3p22.2	3	37234589	Intergenic	UBE2D3P2 - RPS16P4	100130139	100271068	NA	57.99	3.14	rs7631605-T	Intergenic	NA	1e-06	6	MCI	NA	NA	Illumina [498,205]
rs7616160	0	15	4	NA	LRRFIP2	rs7631605	P-tau181p	20932310	Han, MR	BMC Neurol	Genome-wide association reveals genetic effects on human AŒ≤42 and œ? protein levels in cerebrospinal fluids: a case control study.	818	243 normal, 235 mild cognitive impaired, and 340 Alzheimer's Disease individuals	NA	3p22.2	3	37234589	Intergenic	UBE2D3P2 - RPS16P4	100130139	100271068	NA	57.99	3.14	rs7631605-T	Intergenic	NA	1e-06	6	MCI	NA	NA	Illumina [498,205]
rs7616160	0	15	4	NA	LBA1	rs7631605	P-tau181p	20932310	Han, MR	BMC Neurol	Genome-wide association reveals genetic effects on human AŒ≤42 and œ? protein levels in cerebrospinal fluids: a case control study.	818	243 normal, 235 mild cognitive impaired, and 340 Alzheimer's Disease individuals	NA	3p22.2	3	37234589	Intergenic	UBE2D3P2 - RPS16P4	100130139	100271068	NA	57.99	3.14	rs7631605-T	Intergenic	NA	1e-06	6	MCI	NA	NA	Illumina [498,205]
rs7616160	0	15	4	NA	LRRFIP2	rs7631605	P-tau181p	20932310	Han, MR	BMC Neurol	Genome-wide association reveals genetic effects on human AŒ≤42 and œ? protein levels in cerebrospinal fluids: a case control study.	818	243 normal, 235 mild cognitive impaired, and 340 Alzheimer's Disease individuals	NA	3p22.2	3	37234589	Intergenic	UBE2D3P2 - RPS16P4	100130139	100271068	NA	57.99	3.14	rs7631605-T	Intergenic	NA	1e-06	6	MCI	NA	NA	Illumina [498,205]
rs7616160	0	15	4	NA	LBA1	rs7631605	P-tau181p	20932310	Han, MR	BMC Neurol	Genome-wide association reveals genetic effects on human AŒ≤42 and œ? protein levels in cerebrospinal fluids: a case control study.	818	243 normal, 235 mild cognitive impaired, and 340 Alzheimer's Disease individuals	NA	3p22.2	3	37234589	Intergenic	UBE2D3P2 - RPS16P4	100130139	100271068	NA	57.99	3.14	rs7631605-T	Intergenic	NA	1e-06	6	MCI	NA	NA	Illumina [498,205]
rs888192	0	12	18	NA	KCTD10	rs2338104	HDL cholesterol	19060906	Kathiresan, S	Nat Genet	Common variants at 30 loci contribute to polygenic dyslipidemia.	19840	19,840 individuals	Up to 20,623 individuals	12q24.11	12	109895168	MMAB,MVK	KCTD10	NA	NA	83892	NA	NA	rs2338104-C	intron	0.45	1e-10	10	NA	0.07	[0.03-0.11] s.d. decrease	Affymetrix and Illumina [~2,600,000] (imputed)
rs888192	0	12	18	NA	KCTD10	rs2338104	HDL cholesterol	18193043	Willer, CJ	Nat Genet	Newly identified loci that influence lipid concentrations and risk of coronary artery disease.	8656	8,656 individuals	11,399 individuals	12q24.11	12	109895168	MVK,MMAB	KCTD10	NA	NA	83892	NA	NA	rs2338104-G	intron	0.45	3e-08	7.52288	NA	0.48	NA	Illumina and Affymetrix[~2,261,000] (imputed)
rs888192	0	12	18	NA	KCTD10	rs2338104	HDL cholesterol	19060906	Kathiresan, S	Nat Genet	Common variants at 30 loci contribute to polygenic dyslipidemia.	19840	19,840 individuals	Up to 20,623 individuals	12q24.11	12	109895168	MMAB,MVK	KCTD10	NA	NA	83892	NA	NA	rs2338104-C	intron	0.45	1e-10	10	NA	0.07	[0.03-0.11] s.d. decrease	Affymetrix and Illumina [~2,600,000] (imputed)
rs888192	0	12	18	NA	KCTD10	rs2338104	HDL cholesterol	18193043	Willer, CJ	Nat Genet	Newly identified loci that influence lipid concentrations and risk of coronary artery disease.	8656	8,656 individuals	11,399 individuals	12q24.11	12	109895168	MVK,MMAB	KCTD10	NA	NA	83892	NA	NA	rs2338104-G	intron	0.45	3e-08	7.52288	NA	0.48	NA	Illumina and Affymetrix[~2,261,000] (imputed)
rs11727087	13	0	13	NA	SLC2A9	rs717615	Serum uric acid	21294900	Charles, BA	BMC Med Genomics	A genome-wide association study of serum uric acid in African Americans.	1017	1,017 African American individuals	NA	4p16.1	4	10104670	WDR1	WDR1	NA	NA	9948	NA	NA	rs717615-G	intron	0.35	5e-06	5.30103	NA	0.13	[0.08-0.18] unit decrease	Affymetrix [2,366,856] (imputed)
rs11727087	13	0	13	NA	SLC2A9	rs717615	Serum uric acid	21294900	Charles, BA	BMC Med Genomics	A genome-wide association study of serum uric acid in African Americans.	1017	1,017 African American individuals	NA	4p16.1	4	10104670	WDR1	WDR1	NA	NA	9948	NA	NA	rs717615-G	intron	0.35	5e-06	5.30103	NA	0.13	[0.08-0.18] unit decrease	Affymetrix [2,366,856] (imputed)
rs17489282	0	6	6	NA	LPL	rs2083637	HDL cholesterol	19060911	Aulchenko, YS	Nat Genet	Loci influencing lipid levels and coronary heart disease risk in 16 European population cohorts.	21412	21,412 individuals	NA	8p21.3	8	19865175	LPL	LPL - RPL30P9	4023	100270981	NA	40.41	105.67	rs2083637-G	Intergenic	0.26	6e-18	17.2218	NA	0.11	NA	Illumina and Affymetrix [up to ~600,000]
rs17489282	0	6	6	NA	TMPRSS4	rs2083637	HDL cholesterol	19060911	Aulchenko, YS	Nat Genet	Loci influencing lipid levels and coronary heart disease risk in 16 European population cohorts.	21412	21,412 individuals	NA	8p21.3	8	19865175	LPL	LPL - RPL30P9	4023	100270981	NA	40.41	105.67	rs2083637-G	Intergenic	0.26	6e-18	17.2218	NA	0.11	NA	Illumina and Affymetrix [up to ~600,000]
rs17489282	0	6	6	NA	LPL	rs2083637	Waist circumference and related phenotypes	18454146	Chambers, JC	Nat Genet	Common genetic variation near MC4R is associated with waist circumference and insulin resistance.	2684	2,684 Asian Indian men	11,955 Asian Indian and European individuals	8p21.3	8	19865175	LPL	LPL - RPL30P9	4023	100270981	NA	40.41	105.67	rs2083637-?	Intergenic	NA	5e-06	5.30103	HDL cholesterol	NA	NA	Illumina[308,067]
rs17489282	0	6	6	NA	TMPRSS4	rs2083637	Waist circumference and related phenotypes	18454146	Chambers, JC	Nat Genet	Common genetic variation near MC4R is associated with waist circumference and insulin resistance.	2684	2,684 Asian Indian men	11,955 Asian Indian and European individuals	8p21.3	8	19865175	LPL	LPL - RPL30P9	4023	100270981	NA	40.41	105.67	rs2083637-?	Intergenic	NA	5e-06	5.30103	HDL cholesterol	NA	NA	Illumina[308,067]
rs17489282	0	6	6	NA	LPL	rs13702	HDL Cholesterol - Triglycerides (HDLC-TG)	21386085	Kraja, AT	Diabetes	A bivariate genome-wide approach to metabolic syndrome: STAMPEED consortium.	22161	22,161 European ancestry individuals	NA	8p21.3	8	19824492	LPL	LPL	NA	NA	4023	NA	NA	rs13702-A	UTR-3	NA	1e-16	16	NA	0.29	[0.23-0.35] unit increase	Affymetrix & Illumina [~2.5 million] (imputed)
rs17489282	0	6	6	NA	TMPRSS4	rs13702	HDL Cholesterol - Triglycerides (HDLC-TG)	21386085	Kraja, AT	Diabetes	A bivariate genome-wide approach to metabolic syndrome: STAMPEED consortium.	22161	22,161 European ancestry individuals	NA	8p21.3	8	19824492	LPL	LPL	NA	NA	4023	NA	NA	rs13702-A	UTR-3	NA	1e-16	16	NA	0.29	[0.23-0.35] unit increase	Affymetrix & Illumina [~2.5 million] (imputed)
rs17489282	0	6	6	NA	LPL	rs301	Metabolic syndrome (bivariate traits)	21386085	Kraja, AT	Diabetes	A bivariate genome-wide approach to metabolic syndrome: STAMPEED consortium.	22161	22,161 European ancestry individuals	NA	8p21.3	8	19816934	LPL	LPL	NA	NA	4023	NA	NA	rs301-C	intron	NA	3e-11	10.5229	HDLC-WC	0.22	[0.16-0.28] unit decrease	Affymetrix & Illumina [~2.5 million] (imputed)
rs17489282	0	6	6	NA	TMPRSS4	rs301	Metabolic syndrome (bivariate traits)	21386085	Kraja, AT	Diabetes	A bivariate genome-wide approach to metabolic syndrome: STAMPEED consortium.	22161	22,161 European ancestry individuals	NA	8p21.3	8	19816934	LPL	LPL	NA	NA	4023	NA	NA	rs301-C	intron	NA	3e-11	10.5229	HDLC-WC	0.22	[0.16-0.28] unit decrease	Affymetrix & Illumina [~2.5 million] (imputed)
rs17489282	0	6	6	NA	LPL	rs326	Triglycerides	18193046	Kooner, JS	Nat Genet	Genome-wide scan identifies variation in MLXIPL associated with plasma triglycerides.	2011	2,011 individuals	10,536 individuals	8p21.3	8	19819439	LPL, C8orf35, SLC18A1	LPL	NA	NA	4023	NA	NA	rs326-A	intron	0.78	5e-12	11.301	NA	6.6	[3.66-9.54] % higher	Perlegen[up to 216,774]
rs17489282	0	6	6	NA	TMPRSS4	rs326	Triglycerides	18193046	Kooner, JS	Nat Genet	Genome-wide scan identifies variation in MLXIPL associated with plasma triglycerides.	2011	2,011 individuals	10,536 individuals	8p21.3	8	19819439	LPL, C8orf35, SLC18A1	LPL	NA	NA	4023	NA	NA	rs326-A	intron	0.78	5e-12	11.301	NA	6.6	[3.66-9.54] % higher	Perlegen[up to 216,774]
rs17489282	0	6	6	NA	LPL	rs326	Triglycerides	18193046	Kooner, JS	Nat Genet	Genome-wide scan identifies variation in MLXIPL associated with plasma triglycerides.	2011	2,011 individuals	10,536 individuals	8p21.3	8	19819439	LPL, C8orf35, SLC18A1	LPL	NA	NA	4023	NA	NA	rs326-A	intron	0.78	5e-12	11.301	NA	6.6	[3.66-9.54] % higher	Perlegen[up to 216,774]
rs17489282	0	6	6	NA	TMPRSS4	rs326	Triglycerides	18193046	Kooner, JS	Nat Genet	Genome-wide scan identifies variation in MLXIPL associated with plasma triglycerides.	2011	2,011 individuals	10,536 individuals	8p21.3	8	19819439	LPL, C8orf35, SLC18A1	LPL	NA	NA	4023	NA	NA	rs326-A	intron	0.78	5e-12	11.301	NA	6.6	[3.66-9.54] % higher	Perlegen[up to 216,774]
rs17489282	0	6	6	NA	LPL	rs2083637	Metabolic syndrome	20694148	Zabaneh, D	PLoS One	A genome-wide association study of the metabolic syndrome in Indian Asian men.	2554	2,554 Indian Asian men	2,240 Indian Asian men	8p21.3	8	19865175	LPL	LPL - RPL30P9	4023	100270981	NA	40.41	105.67	rs2083637-G	Intergenic	0.24	2e-10	9.69897	HDL	0.04	[0.02-0.05] mmol/l increase	Illumina [308,011]
rs17489282	0	6	6	NA	TMPRSS4	rs2083637	Metabolic syndrome	20694148	Zabaneh, D	PLoS One	A genome-wide association study of the metabolic syndrome in Indian Asian men.	2554	2,554 Indian Asian men	2,240 Indian Asian men	8p21.3	8	19865175	LPL	LPL - RPL30P9	4023	100270981	NA	40.41	105.67	rs2083637-G	Intergenic	0.24	2e-10	9.69897	HDL	0.04	[0.02-0.05] mmol/l increase	Illumina [308,011]
rs17489282	0	6	6	NA	LPL	rs2083637	HDL cholesterol	19060911	Aulchenko, YS	Nat Genet	Loci influencing lipid levels and coronary heart disease risk in 16 European population cohorts.	21412	21,412 individuals	NA	8p21.3	8	19865175	LPL	LPL - RPL30P9	4023	100270981	NA	40.41	105.67	rs2083637-G	Intergenic	0.26	6e-18	17.2218	NA	0.11	NA	Illumina and Affymetrix [up to ~600,000]
rs17489282	0	6	6	NA	TMPRSS4	rs2083637	HDL cholesterol	19060911	Aulchenko, YS	Nat Genet	Loci influencing lipid levels and coronary heart disease risk in 16 European population cohorts.	21412	21,412 individuals	NA	8p21.3	8	19865175	LPL	LPL - RPL30P9	4023	100270981	NA	40.41	105.67	rs2083637-G	Intergenic	0.26	6e-18	17.2218	NA	0.11	NA	Illumina and Affymetrix [up to ~600,000]
rs17489282	0	6	6	NA	LPL	rs1441756	Metabolic syndrome (bivariate traits)	21386085	Kraja, AT	Diabetes	A bivariate genome-wide approach to metabolic syndrome: STAMPEED consortium.	22161	22,161 European ancestry individuals	NA	8p21.3	8	19868386	LPL	LPL - RPL30P9	4023	100270981	NA	43.62	102.46	rs1441756-G	Intergenic	NA	3e-08	7.52288	BP-HDLC	0.18	[0.12-0.24] unit decrease	Affymetrix & Illumina [~2.5 million] (imputed)
rs17489282	0	6	6	NA	TMPRSS4	rs1441756	Metabolic syndrome (bivariate traits)	21386085	Kraja, AT	Diabetes	A bivariate genome-wide approach to metabolic syndrome: STAMPEED consortium.	22161	22,161 European ancestry individuals	NA	8p21.3	8	19868386	LPL	LPL - RPL30P9	4023	100270981	NA	43.62	102.46	rs1441756-G	Intergenic	NA	3e-08	7.52288	BP-HDLC	0.18	[0.12-0.24] unit decrease	Affymetrix & Illumina [~2.5 million] (imputed)
rs17489282	0	6	6	NA	LPL	rs1441756	Metabolic syndrome (bivariate traits)	21386085	Kraja, AT	Diabetes	A bivariate genome-wide approach to metabolic syndrome: STAMPEED consortium.	22161	22,161 European ancestry individuals	NA	8p21.3	8	19868386	LPL	LPL - RPL30P9	4023	100270981	NA	43.62	102.46	rs1441756-G	Intergenic	NA	3e-08	7.52288	BP-HDLC	0.18	[0.12-0.24] unit decrease	Affymetrix & Illumina [~2.5 million] (imputed)
rs17489282	0	6	6	NA	TMPRSS4	rs1441756	Metabolic syndrome (bivariate traits)	21386085	Kraja, AT	Diabetes	A bivariate genome-wide approach to metabolic syndrome: STAMPEED consortium.	22161	22,161 European ancestry individuals	NA	8p21.3	8	19868386	LPL	LPL - RPL30P9	4023	100270981	NA	43.62	102.46	rs1441756-G	Intergenic	NA	3e-08	7.52288	BP-HDLC	0.18	[0.12-0.24] unit decrease	Affymetrix & Illumina [~2.5 million] (imputed)
rs17489282	0	6	6	NA	LPL	rs295	Metabolic syndrome	21386085	Kraja, AT	Diabetes	A bivariate genome-wide approach to metabolic syndrome: STAMPEED consortium.	22161	22,161 European ancestry individuals	NA	8p21.3	8	19816238	LPL	LPL	NA	NA	4023	NA	NA	rs295-A	intron	NA	2e-09	8.69897	NA	0.17	[0.11-0.23] unit increase	Affymetrix & Illumina [~2.5 million] (imputed)
rs17489282	0	6	6	NA	TMPRSS4	rs295	Metabolic syndrome	21386085	Kraja, AT	Diabetes	A bivariate genome-wide approach to metabolic syndrome: STAMPEED consortium.	22161	22,161 European ancestry individuals	NA	8p21.3	8	19816238	LPL	LPL	NA	NA	4023	NA	NA	rs295-A	intron	NA	2e-09	8.69897	NA	0.17	[0.11-0.23] unit increase	Affymetrix & Illumina [~2.5 million] (imputed)
rs17489282	0	6	6	NA	LPL	rs2083637	Metabolic syndrome	20694148	Zabaneh, D	PLoS One	A genome-wide association study of the metabolic syndrome in Indian Asian men.	2554	2,554 Indian Asian men	2,240 Indian Asian men	8p21.3	8	19865175	LPL	LPL - RPL30P9	4023	100270981	NA	40.41	105.67	rs2083637-G	Intergenic	0.24	2e-10	9.69897	HDL	0.04	[0.02-0.05] mmol/l increase	Illumina [308,011]
rs17489282	0	6	6	NA	TMPRSS4	rs2083637	Metabolic syndrome	20694148	Zabaneh, D	PLoS One	A genome-wide association study of the metabolic syndrome in Indian Asian men.	2554	2,554 Indian Asian men	2,240 Indian Asian men	8p21.3	8	19865175	LPL	LPL - RPL30P9	4023	100270981	NA	40.41	105.67	rs2083637-G	Intergenic	0.24	2e-10	9.69897	HDL	0.04	[0.02-0.05] mmol/l increase	Illumina [308,011]
rs17489282	0	6	6	NA	LPL	rs2083637	Waist circumference and related phenotypes	18454146	Chambers, JC	Nat Genet	Common genetic variation near MC4R is associated with waist circumference and insulin resistance.	2684	2,684 Asian Indian men	11,955 Asian Indian and European individuals	8p21.3	8	19865175	LPL	LPL - RPL30P9	4023	100270981	NA	40.41	105.67	rs2083637-?	Intergenic	NA	5e-06	5.30103	HDL cholesterol	NA	NA	Illumina[308,067]
rs17489282	0	6	6	NA	TMPRSS4	rs2083637	Waist circumference and related phenotypes	18454146	Chambers, JC	Nat Genet	Common genetic variation near MC4R is associated with waist circumference and insulin resistance.	2684	2,684 Asian Indian men	11,955 Asian Indian and European individuals	8p21.3	8	19865175	LPL	LPL - RPL30P9	4023	100270981	NA	40.41	105.67	rs2083637-?	Intergenic	NA	5e-06	5.30103	HDL cholesterol	NA	NA	Illumina[308,067]
rs17489282	0	6	6	NA	LPL	rs13702	HDL Cholesterol - Triglycerides (HDLC-TG)	21386085	Kraja, AT	Diabetes	A bivariate genome-wide approach to metabolic syndrome: STAMPEED consortium.	22161	22,161 European ancestry individuals	NA	8p21.3	8	19824492	LPL	LPL	NA	NA	4023	NA	NA	rs13702-A	UTR-3	NA	1e-16	16	NA	0.29	[0.23-0.35] unit increase	Affymetrix & Illumina [~2.5 million] (imputed)
rs17489282	0	6	6	NA	TMPRSS4	rs13702	HDL Cholesterol - Triglycerides (HDLC-TG)	21386085	Kraja, AT	Diabetes	A bivariate genome-wide approach to metabolic syndrome: STAMPEED consortium.	22161	22,161 European ancestry individuals	NA	8p21.3	8	19824492	LPL	LPL	NA	NA	4023	NA	NA	rs13702-A	UTR-3	NA	1e-16	16	NA	0.29	[0.23-0.35] unit increase	Affymetrix & Illumina [~2.5 million] (imputed)
rs17489282	0	6	6	NA	LPL	rs301	Metabolic syndrome (bivariate traits)	21386085	Kraja, AT	Diabetes	A bivariate genome-wide approach to metabolic syndrome: STAMPEED consortium.	22161	22,161 European ancestry individuals	NA	8p21.3	8	19816934	LPL	LPL	NA	NA	4023	NA	NA	rs301-C	intron	NA	3e-11	10.5229	HDLC-WC	0.22	[0.16-0.28] unit decrease	Affymetrix & Illumina [~2.5 million] (imputed)
rs17489282	0	6	6	NA	TMPRSS4	rs301	Metabolic syndrome (bivariate traits)	21386085	Kraja, AT	Diabetes	A bivariate genome-wide approach to metabolic syndrome: STAMPEED consortium.	22161	22,161 European ancestry individuals	NA	8p21.3	8	19816934	LPL	LPL	NA	NA	4023	NA	NA	rs301-C	intron	NA	3e-11	10.5229	HDLC-WC	0.22	[0.16-0.28] unit decrease	Affymetrix & Illumina [~2.5 million] (imputed)
rs17489282	0	6	6	NA	LPL	rs295	Metabolic syndrome	21386085	Kraja, AT	Diabetes	A bivariate genome-wide approach to metabolic syndrome: STAMPEED consortium.	22161	22,161 European ancestry individuals	NA	8p21.3	8	19816238	LPL	LPL	NA	NA	4023	NA	NA	rs295-A	intron	NA	2e-09	8.69897	NA	0.17	[0.11-0.23] unit increase	Affymetrix & Illumina [~2.5 million] (imputed)
rs17489282	0	6	6	NA	TMPRSS4	rs295	Metabolic syndrome	21386085	Kraja, AT	Diabetes	A bivariate genome-wide approach to metabolic syndrome: STAMPEED consortium.	22161	22,161 European ancestry individuals	NA	8p21.3	8	19816238	LPL	LPL	NA	NA	4023	NA	NA	rs295-A	intron	NA	2e-09	8.69897	NA	0.17	[0.11-0.23] unit increase	Affymetrix & Illumina [~2.5 million] (imputed)
rs909349	0	21	0	NA	COL9A2	rs228614	Multiple sclerosis	21833088	Sawcer, S	Nature	Genetic risk and a primary role for cell-mediated immune mechanisms in multiple sclerosis.	26621	9,772 European ancestry cases, 16,849 European ancestry controls	4,218 European ancestry cases, 7,296 European ancestry controls	4q24	4	103578637	MANBA	MANBA	NA	NA	4126	NA	NA	rs228614-G	intron	NA	1e-07	7	NA	1.09	[1.07-1.10]	Illumina [465,434]
rs909349	0	21	0	NA	MANBA	rs228614	Multiple sclerosis	21833088	Sawcer, S	Nature	Genetic risk and a primary role for cell-mediated immune mechanisms in multiple sclerosis.	26621	9,772 European ancestry cases, 16,849 European ancestry controls	4,218 European ancestry cases, 7,296 European ancestry controls	4q24	4	103578637	MANBA	MANBA	NA	NA	4126	NA	NA	rs228614-G	intron	NA	1e-07	7	NA	1.09	[1.07-1.10]	Illumina [465,434]
rs909349	0	21	0	NA	NHEDC1	rs228614	Multiple sclerosis	21833088	Sawcer, S	Nature	Genetic risk and a primary role for cell-mediated immune mechanisms in multiple sclerosis.	26621	9,772 European ancestry cases, 16,849 European ancestry controls	4,218 European ancestry cases, 7,296 European ancestry controls	4q24	4	103578637	MANBA	MANBA	NA	NA	4126	NA	NA	rs228614-G	intron	NA	1e-07	7	NA	1.09	[1.07-1.10]	Illumina [465,434]
rs909349	0	21	0	NA	COL9A2	rs7665090	Primary biliary cirrhosis	21399635	Mells, GF	Nat Genet	Genome-wide association study identifies 12 new susceptibility loci for primary biliary cirrhosis.	12588	1,840 European ancestry cases, 5,163 European ancestry controls, ~453 Italian cases, ~945 Italian controls, ~481 Canadian cases, ~3,706 Canadian controls	620 European ancestry cases, 2,514 European ancestry controls	4q24	4	103551603	NFKB1	NFKB1 - MANBA	4790	4126	NA	13.14	1.04	rs7665090-C	Intergenic	0.52	4e-12	11.3979	NA	1.26	[1.18-1.34]	Illumina [507,467]
rs909349	0	21	0	NA	MANBA	rs7665090	Primary biliary cirrhosis	21399635	Mells, GF	Nat Genet	Genome-wide association study identifies 12 new susceptibility loci for primary biliary cirrhosis.	12588	1,840 European ancestry cases, 5,163 European ancestry controls, ~453 Italian cases, ~945 Italian controls, ~481 Canadian cases, ~3,706 Canadian controls	620 European ancestry cases, 2,514 European ancestry controls	4q24	4	103551603	NFKB1	NFKB1 - MANBA	4790	4126	NA	13.14	1.04	rs7665090-C	Intergenic	0.52	4e-12	11.3979	NA	1.26	[1.18-1.34]	Illumina [507,467]
rs909349	0	21	0	NA	NHEDC1	rs7665090	Primary biliary cirrhosis	21399635	Mells, GF	Nat Genet	Genome-wide association study identifies 12 new susceptibility loci for primary biliary cirrhosis.	12588	1,840 European ancestry cases, 5,163 European ancestry controls, ~453 Italian cases, ~945 Italian controls, ~481 Canadian cases, ~3,706 Canadian controls	620 European ancestry cases, 2,514 European ancestry controls	4q24	4	103551603	NFKB1	NFKB1 - MANBA	4790	4126	NA	13.14	1.04	rs7665090-C	Intergenic	0.52	4e-12	11.3979	NA	1.26	[1.18-1.34]	Illumina [507,467]
rs909349	0	21	0	NA	COL9A2	rs7665090	Primary biliary cirrhosis	21399635	Mells, GF	Nat Genet	Genome-wide association study identifies 12 new susceptibility loci for primary biliary cirrhosis.	12588	1,840 European ancestry cases, 5,163 European ancestry controls, ~453 Italian cases, ~945 Italian controls, ~481 Canadian cases, ~3,706 Canadian controls	620 European ancestry cases, 2,514 European ancestry controls	4q24	4	103551603	NFKB1	NFKB1 - MANBA	4790	4126	NA	13.14	1.04	rs7665090-C	Intergenic	0.52	4e-12	11.3979	NA	1.26	[1.18-1.34]	Illumina [507,467]
rs909349	0	21	0	NA	MANBA	rs7665090	Primary biliary cirrhosis	21399635	Mells, GF	Nat Genet	Genome-wide association study identifies 12 new susceptibility loci for primary biliary cirrhosis.	12588	1,840 European ancestry cases, 5,163 European ancestry controls, ~453 Italian cases, ~945 Italian controls, ~481 Canadian cases, ~3,706 Canadian controls	620 European ancestry cases, 2,514 European ancestry controls	4q24	4	103551603	NFKB1	NFKB1 - MANBA	4790	4126	NA	13.14	1.04	rs7665090-C	Intergenic	0.52	4e-12	11.3979	NA	1.26	[1.18-1.34]	Illumina [507,467]
rs909349	0	21	0	NA	NHEDC1	rs7665090	Primary biliary cirrhosis	21399635	Mells, GF	Nat Genet	Genome-wide association study identifies 12 new susceptibility loci for primary biliary cirrhosis.	12588	1,840 European ancestry cases, 5,163 European ancestry controls, ~453 Italian cases, ~945 Italian controls, ~481 Canadian cases, ~3,706 Canadian controls	620 European ancestry cases, 2,514 European ancestry controls	4q24	4	103551603	NFKB1	NFKB1 - MANBA	4790	4126	NA	13.14	1.04	rs7665090-C	Intergenic	0.52	4e-12	11.3979	NA	1.26	[1.18-1.34]	Illumina [507,467]
rs909349	0	21	0	NA	COL9A2	rs228614	Multiple sclerosis	21833088	Sawcer, S	Nature	Genetic risk and a primary role for cell-mediated immune mechanisms in multiple sclerosis.	26621	9,772 European ancestry cases, 16,849 European ancestry controls	4,218 European ancestry cases, 7,296 European ancestry controls	4q24	4	103578637	MANBA	MANBA	NA	NA	4126	NA	NA	rs228614-G	intron	NA	1e-07	7	NA	1.09	[1.07-1.10]	Illumina [465,434]
rs909349	0	21	0	NA	MANBA	rs228614	Multiple sclerosis	21833088	Sawcer, S	Nature	Genetic risk and a primary role for cell-mediated immune mechanisms in multiple sclerosis.	26621	9,772 European ancestry cases, 16,849 European ancestry controls	4,218 European ancestry cases, 7,296 European ancestry controls	4q24	4	103578637	MANBA	MANBA	NA	NA	4126	NA	NA	rs228614-G	intron	NA	1e-07	7	NA	1.09	[1.07-1.10]	Illumina [465,434]
rs909349	0	21	0	NA	NHEDC1	rs228614	Multiple sclerosis	21833088	Sawcer, S	Nature	Genetic risk and a primary role for cell-mediated immune mechanisms in multiple sclerosis.	26621	9,772 European ancestry cases, 16,849 European ancestry controls	4,218 European ancestry cases, 7,296 European ancestry controls	4q24	4	103578637	MANBA	MANBA	NA	NA	4126	NA	NA	rs228614-G	intron	NA	1e-07	7	NA	1.09	[1.07-1.10]	Illumina [465,434]
rs4586937	0	10	11	NA	MANBA	rs228614	Multiple sclerosis	21833088	Sawcer, S	Nature	Genetic risk and a primary role for cell-mediated immune mechanisms in multiple sclerosis.	26621	9,772 European ancestry cases, 16,849 European ancestry controls	4,218 European ancestry cases, 7,296 European ancestry controls	4q24	4	103578637	MANBA	MANBA	NA	NA	4126	NA	NA	rs228614-G	intron	NA	1e-07	7	NA	1.09	[1.07-1.10]	Illumina [465,434]
rs4586937	0	10	11	NA	COL9A2	rs228614	Multiple sclerosis	21833088	Sawcer, S	Nature	Genetic risk and a primary role for cell-mediated immune mechanisms in multiple sclerosis.	26621	9,772 European ancestry cases, 16,849 European ancestry controls	4,218 European ancestry cases, 7,296 European ancestry controls	4q24	4	103578637	MANBA	MANBA	NA	NA	4126	NA	NA	rs228614-G	intron	NA	1e-07	7	NA	1.09	[1.07-1.10]	Illumina [465,434]
rs4586937	0	10	11	NA	NHEDC1	rs228614	Multiple sclerosis	21833088	Sawcer, S	Nature	Genetic risk and a primary role for cell-mediated immune mechanisms in multiple sclerosis.	26621	9,772 European ancestry cases, 16,849 European ancestry controls	4,218 European ancestry cases, 7,296 European ancestry controls	4q24	4	103578637	MANBA	MANBA	NA	NA	4126	NA	NA	rs228614-G	intron	NA	1e-07	7	NA	1.09	[1.07-1.10]	Illumina [465,434]
rs4586937	0	10	11	NA	MANBA	rs228614	Multiple sclerosis	21833088	Sawcer, S	Nature	Genetic risk and a primary role for cell-mediated immune mechanisms in multiple sclerosis.	26621	9,772 European ancestry cases, 16,849 European ancestry controls	4,218 European ancestry cases, 7,296 European ancestry controls	4q24	4	103578637	MANBA	MANBA	NA	NA	4126	NA	NA	rs228614-G	intron	NA	1e-07	7	NA	1.09	[1.07-1.10]	Illumina [465,434]
rs4586937	0	10	11	NA	COL9A2	rs228614	Multiple sclerosis	21833088	Sawcer, S	Nature	Genetic risk and a primary role for cell-mediated immune mechanisms in multiple sclerosis.	26621	9,772 European ancestry cases, 16,849 European ancestry controls	4,218 European ancestry cases, 7,296 European ancestry controls	4q24	4	103578637	MANBA	MANBA	NA	NA	4126	NA	NA	rs228614-G	intron	NA	1e-07	7	NA	1.09	[1.07-1.10]	Illumina [465,434]
rs4586937	0	10	11	NA	NHEDC1	rs228614	Multiple sclerosis	21833088	Sawcer, S	Nature	Genetic risk and a primary role for cell-mediated immune mechanisms in multiple sclerosis.	26621	9,772 European ancestry cases, 16,849 European ancestry controls	4,218 European ancestry cases, 7,296 European ancestry controls	4q24	4	103578637	MANBA	MANBA	NA	NA	4126	NA	NA	rs228614-G	intron	NA	1e-07	7	NA	1.09	[1.07-1.10]	Illumina [465,434]
rs4586937	0	10	11	NA	MANBA	rs7665090	Primary biliary cirrhosis	21399635	Mells, GF	Nat Genet	Genome-wide association study identifies 12 new susceptibility loci for primary biliary cirrhosis.	12588	1,840 European ancestry cases, 5,163 European ancestry controls, ~453 Italian cases, ~945 Italian controls, ~481 Canadian cases, ~3,706 Canadian controls	620 European ancestry cases, 2,514 European ancestry controls	4q24	4	103551603	NFKB1	NFKB1 - MANBA	4790	4126	NA	13.14	1.04	rs7665090-C	Intergenic	0.52	4e-12	11.3979	NA	1.26	[1.18-1.34]	Illumina [507,467]
rs4586937	0	10	11	NA	COL9A2	rs7665090	Primary biliary cirrhosis	21399635	Mells, GF	Nat Genet	Genome-wide association study identifies 12 new susceptibility loci for primary biliary cirrhosis.	12588	1,840 European ancestry cases, 5,163 European ancestry controls, ~453 Italian cases, ~945 Italian controls, ~481 Canadian cases, ~3,706 Canadian controls	620 European ancestry cases, 2,514 European ancestry controls	4q24	4	103551603	NFKB1	NFKB1 - MANBA	4790	4126	NA	13.14	1.04	rs7665090-C	Intergenic	0.52	4e-12	11.3979	NA	1.26	[1.18-1.34]	Illumina [507,467]
rs4586937	0	10	11	NA	NHEDC1	rs7665090	Primary biliary cirrhosis	21399635	Mells, GF	Nat Genet	Genome-wide association study identifies 12 new susceptibility loci for primary biliary cirrhosis.	12588	1,840 European ancestry cases, 5,163 European ancestry controls, ~453 Italian cases, ~945 Italian controls, ~481 Canadian cases, ~3,706 Canadian controls	620 European ancestry cases, 2,514 European ancestry controls	4q24	4	103551603	NFKB1	NFKB1 - MANBA	4790	4126	NA	13.14	1.04	rs7665090-C	Intergenic	0.52	4e-12	11.3979	NA	1.26	[1.18-1.34]	Illumina [507,467]
rs4586937	0	10	11	NA	MANBA	rs7665090	Primary biliary cirrhosis	21399635	Mells, GF	Nat Genet	Genome-wide association study identifies 12 new susceptibility loci for primary biliary cirrhosis.	12588	1,840 European ancestry cases, 5,163 European ancestry controls, ~453 Italian cases, ~945 Italian controls, ~481 Canadian cases, ~3,706 Canadian controls	620 European ancestry cases, 2,514 European ancestry controls	4q24	4	103551603	NFKB1	NFKB1 - MANBA	4790	4126	NA	13.14	1.04	rs7665090-C	Intergenic	0.52	4e-12	11.3979	NA	1.26	[1.18-1.34]	Illumina [507,467]
rs4586937	0	10	11	NA	COL9A2	rs7665090	Primary biliary cirrhosis	21399635	Mells, GF	Nat Genet	Genome-wide association study identifies 12 new susceptibility loci for primary biliary cirrhosis.	12588	1,840 European ancestry cases, 5,163 European ancestry controls, ~453 Italian cases, ~945 Italian controls, ~481 Canadian cases, ~3,706 Canadian controls	620 European ancestry cases, 2,514 European ancestry controls	4q24	4	103551603	NFKB1	NFKB1 - MANBA	4790	4126	NA	13.14	1.04	rs7665090-C	Intergenic	0.52	4e-12	11.3979	NA	1.26	[1.18-1.34]	Illumina [507,467]
rs4586937	0	10	11	NA	NHEDC1	rs7665090	Primary biliary cirrhosis	21399635	Mells, GF	Nat Genet	Genome-wide association study identifies 12 new susceptibility loci for primary biliary cirrhosis.	12588	1,840 European ancestry cases, 5,163 European ancestry controls, ~453 Italian cases, ~945 Italian controls, ~481 Canadian cases, ~3,706 Canadian controls	620 European ancestry cases, 2,514 European ancestry controls	4q24	4	103551603	NFKB1	NFKB1 - MANBA	4790	4126	NA	13.14	1.04	rs7665090-C	Intergenic	0.52	4e-12	11.3979	NA	1.26	[1.18-1.34]	Illumina [507,467]
rs2086346	9	0	3	NA	MPZ	rs2069762	Type 1 diabetes autoantibodies	21829393	Plagnol, V	PLoS Genet	Genome-wide association analysis of autoantibody positivity in type 1 diabetes cases.	12501	12,501 European ancestry cases	3,598 affected siblings	4q27	4	123377980	IL2	IL2	NA	NA	3558	NA	NA	rs2069762-A	nearGene-5	NA	5e-07	6.30103	T1D	1.12	NA	Affymetrix and Illumina [NR]
rs2086346	9	0	3	NA	MPZ	rs6852535	Progressive supranuclear palsy	21685912	Hoglinger, GU	Nat Genet	Identification of common variants influencing risk of the tauopathy progressive supranuclear palsy.	4401	1,114 cases, 3,287 controls	1,051 European ancestry cases, 3,560 European ancestry controls	4q27	4	123478716	IL2, IL21	IL2 - IL21	3558	59067	NA	101.07	55.07	rs6852535-?	Intergenic	0.34	1e-07	7	NA	1.23	[1.13-1.32]	Illumina [531,451]
rs2086346	9	0	3	NA	MPZ	rs2069762	Type 1 diabetes autoantibodies	21829393	Plagnol, V	PLoS Genet	Genome-wide association analysis of autoantibody positivity in type 1 diabetes cases.	12501	12,501 European ancestry cases	3,598 affected siblings	4q27	4	123377980	IL2	IL2	NA	NA	3558	NA	NA	rs2069762-A	nearGene-5	NA	5e-07	6.30103	T1D	1.12	NA	Affymetrix and Illumina [NR]
rs2086346	9	0	3	NA	MPZ	rs6852535	Progressive supranuclear palsy	21685912	Hoglinger, GU	Nat Genet	Identification of common variants influencing risk of the tauopathy progressive supranuclear palsy.	4401	1,114 cases, 3,287 controls	1,051 European ancestry cases, 3,560 European ancestry controls	4q27	4	123478716	IL2, IL21	IL2 - IL21	3558	59067	NA	101.07	55.07	rs6852535-?	Intergenic	0.34	1e-07	7	NA	1.23	[1.13-1.32]	Illumina [531,451]
rs1588004	0	10	11	NA	RDM1	rs950063	Smoking behavior	19247474	Caporaso, N	PLoS One	Genome-wide and candidate gene association study of cigarette smoking behaviors.	4611	4,611 individuals (2,617 smokers)	NA	4q28.1	4	126431919	Intergenic	FAT4 - INTU	79633	27152	NA	17.83	2122.2	rs950063-?	Intergenic	0.39	9e-06	5.04576	SMKDU	0.08	NA	Illumina [~518,000]
rs1588004	0	10	11	NA	RDM1	rs950063	Smoking behavior	19247474	Caporaso, N	PLoS One	Genome-wide and candidate gene association study of cigarette smoking behaviors.	4611	4,611 individuals (2,617 smokers)	NA	4q28.1	4	126431919	Intergenic	FAT4 - INTU	79633	27152	NA	17.83	2122.2	rs950063-?	Intergenic	0.39	9e-06	5.04576	SMKDU	0.08	NA	Illumina [~518,000]
rs1588004	0	10	11	NA	RDM1	rs12639834	Cognitive performance	19734545	Need, AC	Hum Mol Genet	A genome-wide study of common SNPs and CNVs in cognitive performance in the CANTAB.	1295	1,295 individuals	NA	4q28.1	4	126426695	FAT4	FAT4 - INTU	79633	27152	NA	12.61	2127.43	rs12639834-?	Intergenic	0.36	6e-06	5.22185	SWM Strategy	NA	NA	Illumina [475,971]
rs1588004	0	10	11	NA	RDM1	rs12639834	Cognitive performance	19734545	Need, AC	Hum Mol Genet	A genome-wide study of common SNPs and CNVs in cognitive performance in the CANTAB.	1295	1,295 individuals	NA	4q28.1	4	126426695	FAT4	FAT4 - INTU	79633	27152	NA	12.61	2127.43	rs12639834-?	Intergenic	0.36	6e-06	5.22185	SWM Strategy	NA	NA	Illumina [475,971]
rs1911908	0	6	13	NA	ENPP1	rs11748327	Myocardial infarction	21107343	Aoki, A	J Hum Genet	SNPs on chromosome 5p15.3 associated with myocardial infarction in Japanese population.	1733	194 Japanese cases, 1,539 Japanese controls	5,177 Japanese cases, 6,220 Japanese controls	5p15.33	5	4029789	Intergenic	IRX1 - ADAMTS16	79192	170690	NA	428.27	1110.65	rs11748327-?	Intergenic	NA	5e-13	12.301	NA	1.25	[1.18-1.33]	Perlegen [210,785]
rs1911908	0	6	13	NA	ENPP1	rs11748327	Myocardial infarction	21107343	Aoki, A	J Hum Genet	SNPs on chromosome 5p15.3 associated with myocardial infarction in Japanese population.	1733	194 Japanese cases, 1,539 Japanese controls	5,177 Japanese cases, 6,220 Japanese controls	5p15.33	5	4029789	Intergenic	IRX1 - ADAMTS16	79192	170690	NA	428.27	1110.65	rs11748327-?	Intergenic	NA	5e-13	12.301	NA	1.25	[1.18-1.33]	Perlegen [210,785]
rs2184551	0	6	12	NA	MTAP	rs4636294	Cutaneous nevi	19578365	Falchi, M	Nat Genet	Genome-wide association study identifies variants at 9p21 and 22q13 associated with development of cutaneous nevi.	1524	1,524 European twins	4,107 European individuals	9p21.3	9	21747803	MTAP	IFNE - MTAP	338376	4507	NA	265.49	54.83	rs4636294-A	Intergenic	0.48	3e-15	14.5229	NA	0.2	[0.13-0.27] increase in log nevus count	Illumina [297,108]
rs2184551	0	6	12	NA	MTAP	rs4636294	Cutaneous nevi	19578365	Falchi, M	Nat Genet	Genome-wide association study identifies variants at 9p21 and 22q13 associated with development of cutaneous nevi.	1524	1,524 European twins	4,107 European individuals	9p21.3	9	21747803	MTAP	IFNE - MTAP	338376	4507	NA	265.49	54.83	rs4636294-A	Intergenic	0.48	3e-15	14.5229	NA	0.2	[0.13-0.27] increase in log nevus count	Illumina [297,108]
rs947474	7	0	2	NA	PRRT2	rs947474	Type 1 diabetes	18978792	Cooper, JD	Nat Genet	Meta-analysis of genome-wide association study data identifies additional type 1 diabetes risk loci.	8207	3,561 cases,4,646 controls	6,225 cases,6,946 controls, 3,064 trios	10p15.1	10	6390450	PRKCQ	DKFZp667F0711	NA	NA	399716	NA	NA	rs947474-G	nearGene-5	0.19	4e-09	8.39794	NA	1.1	[1.03-1.18]	Affymetrix[up to 335,565]
rs3858144	13	0	5	NA	SLC25A16	rs3858145	Optic disc size (disc)	20395239	Macgregor, S	Hum Mol Genet	Genome-wide association identifies ATOH7 as a major gene determining human optic disc size.	2216	1,368 Australian twins, 848 UK individuals	NA	10q21.3	10	70011838	ATOH7	ATOH7 - PBLD	220202	64081	NA	19.98	30.58	rs3858145-A	Intergenic	NA	3e-10	9.52288	NA	0.3	[0.20-0.39] unit increase	Illumina [~2.74 million] (imputed)
rs3858144	13	0	5	NA	SLC25A16	rs3858145	Optic disc size (cup)	20395239	Macgregor, S	Hum Mol Genet	Genome-wide association identifies ATOH7 as a major gene determining human optic disc size.	2216	1,368 Australian twins, 848 UK individuals	NA	10q21.3	10	70011838	ATOH7	ATOH7 - PBLD	220202	64081	NA	19.98	30.58	rs3858145-A	Intergenic	NA	2e-07	6.69897	NA	0.21	[0.12-0.30] unit increase	Illumina [~2.74 million] (imputed)
rs3858144	13	0	5	NA	SLC25A16	rs3858145	Optic disc size (disc)	20395239	Macgregor, S	Hum Mol Genet	Genome-wide association identifies ATOH7 as a major gene determining human optic disc size.	2216	1,368 Australian twins, 848 UK individuals	NA	10q21.3	10	70011838	ATOH7	ATOH7 - PBLD	220202	64081	NA	19.98	30.58	rs3858145-A	Intergenic	NA	3e-10	9.52288	NA	0.3	[0.20-0.39] unit increase	Illumina [~2.74 million] (imputed)
rs3858144	13	0	5	NA	SLC25A16	rs3858145	Optic disc size (cup)	20395239	Macgregor, S	Hum Mol Genet	Genome-wide association identifies ATOH7 as a major gene determining human optic disc size.	2216	1,368 Australian twins, 848 UK individuals	NA	10q21.3	10	70011838	ATOH7	ATOH7 - PBLD	220202	64081	NA	19.98	30.58	rs3858145-A	Intergenic	NA	2e-07	6.69897	NA	0.21	[0.12-0.30] unit increase	Illumina [~2.74 million] (imputed)
rs2021716	11	0	5	NA	CD1E	rs1847472	Crohn's disease	21102463	Franke, A	Nat Genet	Genome-wide meta-analysis increases to 71 the number of confirmed Crohn's disease susceptibility loci.	21389	6,333 European descent cases, 15,056 European descent controls	15,694 European descent cases, 14,026 European descent controls, 414 European descent parent-offspring trios	6q15	6	90973159	BACH2	BACH2	NA	NA	60468	NA	NA	rs1847472-G	intron	0.66	5e-09	8.30103	NA	1.07	[1.03-1.11]	Affymetrix & Illumina [953,241] (imputed)
rs2021716	11	0	5	NA	CD1E	rs10806425	Celiac disease	20190752	Dubois, PC	Nat Genet	Multiple common variants for celiac disease influencing immune gene expression.	15283	4,533 European descent cases, 10,750 European descent controls	4,918 European descent cases, 5,684 European descent controls	6q15	6	90926612	BACH2, MAP3K7	BACH2	NA	NA	60468	NA	NA	rs10806425-A	intron	0.4	4e-10	9.39794	NA	1.13	[1.09-1.17]	Illumina [292,387]
rs2021716	11	0	5	NA	CD1E	rs1847472	Crohn's disease	21102463	Franke, A	Nat Genet	Genome-wide meta-analysis increases to 71 the number of confirmed Crohn's disease susceptibility loci.	21389	6,333 European descent cases, 15,056 European descent controls	15,694 European descent cases, 14,026 European descent controls, 414 European descent parent-offspring trios	6q15	6	90973159	BACH2	BACH2	NA	NA	60468	NA	NA	rs1847472-G	intron	0.66	5e-09	8.30103	NA	1.07	[1.03-1.11]	Affymetrix & Illumina [953,241] (imputed)
rs2021716	11	0	5	NA	CD1E	rs10806425	Celiac disease	20190752	Dubois, PC	Nat Genet	Multiple common variants for celiac disease influencing immune gene expression.	15283	4,533 European descent cases, 10,750 European descent controls	4,918 European descent cases, 5,684 European descent controls	6q15	6	90926612	BACH2, MAP3K7	BACH2	NA	NA	60468	NA	NA	rs10806425-A	intron	0.4	4e-10	9.39794	NA	1.13	[1.09-1.17]	Illumina [292,387]
rs11191454	0	6	1	NA	USMG5	rs11191548	Blood pressure	21909110	Wain, LV	Nat Genet	Genome-wide association study identifies six new loci influencing pulse pressure and mean arterial pressure.	74064	74,064 European ancestry individuals	48,607 European ancestry individuals	10q24.32	10	104846178	CYP17A1, NT5C2	NT5C2	NA	NA	22978	NA	NA	rs11191548-T	UTR-3	0.94	8e-11	10.0969	Pulse Pressure	0.53	[0.37-0.69] mmHg increase	Affymetrix, Illumina, and Perlegen [NR] (imputed)
rs11191454	0	6	1	NA	TMEM180	rs11191548	Blood pressure	21909110	Wain, LV	Nat Genet	Genome-wide association study identifies six new loci influencing pulse pressure and mean arterial pressure.	74064	74,064 European ancestry individuals	48,607 European ancestry individuals	10q24.32	10	104846178	CYP17A1, NT5C2	NT5C2	NA	NA	22978	NA	NA	rs11191548-T	UTR-3	0.94	8e-11	10.0969	Pulse Pressure	0.53	[0.37-0.69] mmHg increase	Affymetrix, Illumina, and Perlegen [NR] (imputed)
rs11191454	0	6	1	NA	USMG5	rs11191548	Systolic blood pressure	21909115	Ehret, GB	Nature	Genetic variants in novel pathways influence blood pressure and cardiovascular disease risk.	69395	69,395 European ancestry individuals	Up to 133,361 European ancestry individuals	10q24.32	10	104846178	CYP17A1, NT5C2	NT5C2	NA	NA	22978	NA	NA	rs11191548-T	UTR-3	0.91	7e-26	25.1549	NA	1.1	NA	Affymetrix & Illumina [~2.5 million] (imputed)
rs11191454	0	6	1	NA	TMEM180	rs11191548	Systolic blood pressure	21909115	Ehret, GB	Nature	Genetic variants in novel pathways influence blood pressure and cardiovascular disease risk.	69395	69,395 European ancestry individuals	Up to 133,361 European ancestry individuals	10q24.32	10	104846178	CYP17A1, NT5C2	NT5C2	NA	NA	22978	NA	NA	rs11191548-T	UTR-3	0.91	7e-26	25.1549	NA	1.1	NA	Affymetrix & Illumina [~2.5 million] (imputed)
rs11191454	0	6	1	NA	USMG5	rs11191548	Systolic blood pressure	19430483	Newton-Cheh, C	Nat Genet	Genome-wide association study identifies eight loci associated with blood pressure.	34433	34,433 individuals	Up to 100,347 white individuals, up to 12,889 Indian Asian individuals	10q24.32	10	104846178	CYP17A1, AS3MT, CNNM2, NT5C2	NT5C2	NA	NA	22978	NA	NA	rs11191548-T	UTR-3	0.91	7e-24	23.1549	NA	1.16	[0.92-1.40] mm Hg increase	Affymetrix & Illumina [2,497,993] (imputed)
rs11191454	0	6	1	NA	TMEM180	rs11191548	Systolic blood pressure	19430483	Newton-Cheh, C	Nat Genet	Genome-wide association study identifies eight loci associated with blood pressure.	34433	34,433 individuals	Up to 100,347 white individuals, up to 12,889 Indian Asian individuals	10q24.32	10	104846178	CYP17A1, AS3MT, CNNM2, NT5C2	NT5C2	NA	NA	22978	NA	NA	rs11191548-T	UTR-3	0.91	7e-24	23.1549	NA	1.16	[0.92-1.40] mm Hg increase	Affymetrix & Illumina [2,497,993] (imputed)
rs11191454	0	6	1	NA	USMG5	rs17115100	Parkinson's disease	19915575	Simon-Sanchez, J	Nat Genet	Genome-wide association study reveals genetic risk underlying Parkinson's disease.	5691	1,713 European ancestry cases, 3,978 European ancestry controls	3,361 European ancestry cases, 4,573 European ancestry controls	10q24.32	10	104591393	CYP17A1, C10orf32, CNNM2, SFXN2	CYP17A1	NA	NA	1586	NA	NA	rs17115100-G	intron	0.91	7e-08	7.1549	NA	1.25	NA	Illumina [463,185]
rs11191454	0	6	1	NA	TMEM180	rs17115100	Parkinson's disease	19915575	Simon-Sanchez, J	Nat Genet	Genome-wide association study reveals genetic risk underlying Parkinson's disease.	5691	1,713 European ancestry cases, 3,978 European ancestry controls	3,361 European ancestry cases, 4,573 European ancestry controls	10q24.32	10	104591393	CYP17A1, C10orf32, CNNM2, SFXN2	CYP17A1	NA	NA	1586	NA	NA	rs17115100-G	intron	0.91	7e-08	7.1549	NA	1.25	NA	Illumina [463,185]
rs11191454	0	6	1	NA	USMG5	rs12413409	Coronary heart disease	21378990	Schunkert, H	Nat Genet	Large-scale association analysis identifies 13 new susceptibility loci for coronary artery disease.	86995	22,233 European ancestry cases, 64,762 European ancestry controls	28,834 cases, 27,674 controls, 2,115 individuals.	10q24.32	10	104719096	CYP17A1, CNNM2, NT5C2	CNNM2	NA	NA	54805	NA	NA	rs12413409-G	intron	0.89	1e-09	9	NA	1.12	[1.08-1.16]	Affymetrix & Illumina {~2.3 million] (imputed)
rs11191454	0	6	1	NA	TMEM180	rs12413409	Coronary heart disease	21378990	Schunkert, H	Nat Genet	Large-scale association analysis identifies 13 new susceptibility loci for coronary artery disease.	86995	22,233 European ancestry cases, 64,762 European ancestry controls	28,834 cases, 27,674 controls, 2,115 individuals.	10q24.32	10	104719096	CYP17A1, CNNM2, NT5C2	CNNM2	NA	NA	54805	NA	NA	rs12413409-G	intron	0.89	1e-09	9	NA	1.12	[1.08-1.16]	Affymetrix & Illumina {~2.3 million] (imputed)
rs11191454	0	6	1	NA	USMG5	rs12413409	Coronary heart disease	21378990	Schunkert, H	Nat Genet	Large-scale association analysis identifies 13 new susceptibility loci for coronary artery disease.	86995	22,233 European ancestry cases, 64,762 European ancestry controls	28,834 cases, 27,674 controls, 2,115 individuals.	10q24.32	10	104719096	CYP17A1, CNNM2, NT5C2	CNNM2	NA	NA	54805	NA	NA	rs12413409-G	intron	0.89	1e-09	9	NA	1.12	[1.08-1.16]	Affymetrix & Illumina {~2.3 million] (imputed)
rs11191454	0	6	1	NA	TMEM180	rs12413409	Coronary heart disease	21378990	Schunkert, H	Nat Genet	Large-scale association analysis identifies 13 new susceptibility loci for coronary artery disease.	86995	22,233 European ancestry cases, 64,762 European ancestry controls	28,834 cases, 27,674 controls, 2,115 individuals.	10q24.32	10	104719096	CYP17A1, CNNM2, NT5C2	CNNM2	NA	NA	54805	NA	NA	rs12413409-G	intron	0.89	1e-09	9	NA	1.12	[1.08-1.16]	Affymetrix & Illumina {~2.3 million] (imputed)
rs11191454	0	6	1	NA	USMG5	rs11191548	Blood pressure	21572416	Kato, N	Nat Genet	Meta-analysis of genome-wide association studies identifies common variants associated with blood pressure variation in east Asians.	19608	2,480 Japanese individuals, 5,767 Han Chinese individuals, 8,842 Korean individuals, 2,519 Malay individuals	27,062 Japanese individuals, 3,703 Korean individuals	10q24.32	10	104846178	CNNM2, NT5C2, CYP17A1	NT5C2	NA	NA	22978	NA	NA	rs11191548-T	UTR-3	0.74	7e-12	11.1549	Diastolic	0.58	[0.42-0.74] mm Hg increase	Affymetrix & Illumina [1.7 million] (imputed)
rs11191454	0	6	1	NA	TMEM180	rs11191548	Blood pressure	21572416	Kato, N	Nat Genet	Meta-analysis of genome-wide association studies identifies common variants associated with blood pressure variation in east Asians.	19608	2,480 Japanese individuals, 5,767 Han Chinese individuals, 8,842 Korean individuals, 2,519 Malay individuals	27,062 Japanese individuals, 3,703 Korean individuals	10q24.32	10	104846178	CNNM2, NT5C2, CYP17A1	NT5C2	NA	NA	22978	NA	NA	rs11191548-T	UTR-3	0.74	7e-12	11.1549	Diastolic	0.58	[0.42-0.74] mm Hg increase	Affymetrix & Illumina [1.7 million] (imputed)
rs11191454	0	6	1	NA	USMG5	rs12413409	Coronary heart disease	21378988	The, Coronary, Artery, Disease, (C4D), Genetics, Consortium	Nat Genet	A genome-wide association study in Europeans and South Asians identifies five new loci for coronary artery disease.	30482	8,424 European ancestry cases, 7,268 European ancestry controls, 6,996 South Asian cases, 7,794 South Asian controls	18,049 European ancestry cases, 16,357 European ancestry controls, 3,359 South Asian cases, 2,828 South Asian controls	10q24.32	10	104719096	Intergenic	CNNM2	NA	NA	54805	NA	NA	rs12413409-?	intron	NA	4e-06	5.39794	NA	NA	NA	Illumina [574,919]
rs11191454	0	6	1	NA	TMEM180	rs12413409	Coronary heart disease	21378988	The, Coronary, Artery, Disease, (C4D), Genetics, Consortium	Nat Genet	A genome-wide association study in Europeans and South Asians identifies five new loci for coronary artery disease.	30482	8,424 European ancestry cases, 7,268 European ancestry controls, 6,996 South Asian cases, 7,794 South Asian controls	18,049 European ancestry cases, 16,357 European ancestry controls, 3,359 South Asian cases, 2,828 South Asian controls	10q24.32	10	104719096	Intergenic	CNNM2	NA	NA	54805	NA	NA	rs12413409-?	intron	NA	4e-06	5.39794	NA	NA	NA	Illumina [574,919]
rs11191454	0	6	1	NA	USMG5	rs11191548	Systolic blood pressure	21909115	Ehret, GB	Nature	Genetic variants in novel pathways influence blood pressure and cardiovascular disease risk.	69395	69,395 European ancestry individuals	Up to 133,361 European ancestry individuals	10q24.32	10	104846178	CYP17A1, NT5C2	NT5C2	NA	NA	22978	NA	NA	rs11191548-T	UTR-3	0.91	7e-26	25.1549	NA	1.1	NA	Affymetrix & Illumina [~2.5 million] (imputed)
rs11191454	0	6	1	NA	TMEM180	rs11191548	Systolic blood pressure	21909115	Ehret, GB	Nature	Genetic variants in novel pathways influence blood pressure and cardiovascular disease risk.	69395	69,395 European ancestry individuals	Up to 133,361 European ancestry individuals	10q24.32	10	104846178	CYP17A1, NT5C2	NT5C2	NA	NA	22978	NA	NA	rs11191548-T	UTR-3	0.91	7e-26	25.1549	NA	1.1	NA	Affymetrix & Illumina [~2.5 million] (imputed)
rs11191454	0	6	1	NA	USMG5	rs12413409	Intracranial aneurysm	20364137	Yasuno, K	Nat Genet	Genome-wide association study of intracranial aneurysm identifies three new risk loci.	15295	2,780 European cases, 12,515 European controls	3,111 Japanese cases, 1,666 Japanese controls	10q24.32	10	104719096	CNNM2	CNNM2	NA	NA	54805	NA	NA	rs12413409-G	intron	0.91	1e-09	9	NA	1.29	[1.19-1.40]	Illumina [831,534] (imputed)
rs11191454	0	6	1	NA	TMEM180	rs12413409	Intracranial aneurysm	20364137	Yasuno, K	Nat Genet	Genome-wide association study of intracranial aneurysm identifies three new risk loci.	15295	2,780 European cases, 12,515 European controls	3,111 Japanese cases, 1,666 Japanese controls	10q24.32	10	104719096	CNNM2	CNNM2	NA	NA	54805	NA	NA	rs12413409-G	intron	0.91	1e-09	9	NA	1.29	[1.19-1.40]	Illumina [831,534] (imputed)
rs11191454	0	6	1	NA	USMG5	rs17115100	Parkinson's disease	19915575	Simon-Sanchez, J	Nat Genet	Genome-wide association study reveals genetic risk underlying Parkinson's disease.	5691	1,713 European ancestry cases, 3,978 European ancestry controls	3,361 European ancestry cases, 4,573 European ancestry controls	10q24.32	10	104591393	CYP17A1, C10orf32, CNNM2, SFXN2	CYP17A1	NA	NA	1586	NA	NA	rs17115100-G	intron	0.91	7e-08	7.1549	NA	1.25	NA	Illumina [463,185]
rs11191454	0	6	1	NA	TMEM180	rs17115100	Parkinson's disease	19915575	Simon-Sanchez, J	Nat Genet	Genome-wide association study reveals genetic risk underlying Parkinson's disease.	5691	1,713 European ancestry cases, 3,978 European ancestry controls	3,361 European ancestry cases, 4,573 European ancestry controls	10q24.32	10	104591393	CYP17A1, C10orf32, CNNM2, SFXN2	CYP17A1	NA	NA	1586	NA	NA	rs17115100-G	intron	0.91	7e-08	7.1549	NA	1.25	NA	Illumina [463,185]
rs11191454	0	6	1	NA	USMG5	rs11191548	Blood pressure	21909110	Wain, LV	Nat Genet	Genome-wide association study identifies six new loci influencing pulse pressure and mean arterial pressure.	74064	74,064 European ancestry individuals	48,607 European ancestry individuals	10q24.32	10	104846178	CYP17A1, NT5C2	NT5C2	NA	NA	22978	NA	NA	rs11191548-T	UTR-3	0.94	8e-11	10.0969	Pulse Pressure	0.53	[0.37-0.69] mmHg increase	Affymetrix, Illumina, and Perlegen [NR] (imputed)
rs11191454	0	6	1	NA	TMEM180	rs11191548	Blood pressure	21909110	Wain, LV	Nat Genet	Genome-wide association study identifies six new loci influencing pulse pressure and mean arterial pressure.	74064	74,064 European ancestry individuals	48,607 European ancestry individuals	10q24.32	10	104846178	CYP17A1, NT5C2	NT5C2	NA	NA	22978	NA	NA	rs11191548-T	UTR-3	0.94	8e-11	10.0969	Pulse Pressure	0.53	[0.37-0.69] mmHg increase	Affymetrix, Illumina, and Perlegen [NR] (imputed)
rs11191454	0	6	1	NA	USMG5	rs1004467	Systolic blood pressure	19430479	Levy, D	Nat Genet	Genome-wide association study of blood pressure and hypertension.	29136	29,136 individuals	34,433 individuals	10q24.32	10	104594507	CYP17A1	CYP17A1	NA	NA	1586	NA	NA	rs1004467-A	intron	0.9	1e-10	10	NA	1.05	[0.74-1.36] mm Hg increase	Affymetrix & Illumina [2,533,153](imputed)
rs11191454	0	6	1	NA	TMEM180	rs1004467	Systolic blood pressure	19430479	Levy, D	Nat Genet	Genome-wide association study of blood pressure and hypertension.	29136	29,136 individuals	34,433 individuals	10q24.32	10	104594507	CYP17A1	CYP17A1	NA	NA	1586	NA	NA	rs1004467-A	intron	0.9	1e-10	10	NA	1.05	[0.74-1.36] mm Hg increase	Affymetrix & Illumina [2,533,153](imputed)
rs11191454	0	6	1	NA	USMG5	rs11191593	Blood pressure	21909110	Wain, LV	Nat Genet	Genome-wide association study identifies six new loci influencing pulse pressure and mean arterial pressure.	74064	74,064 European ancestry individuals	48,607 European ancestry individuals	10q24.33	10	104939215	CYP17A1, NT5C2	NT5C2	NA	NA	22978	NA	NA	rs11191593-T	intron	0.94	1e-15	15	Mean Arterial Pressure	0.66	[0.50-0.82] mmHg increase	Affymetrix, Illumina, and Perlegen [NR] (imputed)
rs11191454	0	6	1	NA	TMEM180	rs11191593	Blood pressure	21909110	Wain, LV	Nat Genet	Genome-wide association study identifies six new loci influencing pulse pressure and mean arterial pressure.	74064	74,064 European ancestry individuals	48,607 European ancestry individuals	10q24.33	10	104939215	CYP17A1, NT5C2	NT5C2	NA	NA	22978	NA	NA	rs11191593-T	intron	0.94	1e-15	15	Mean Arterial Pressure	0.66	[0.50-0.82] mmHg increase	Affymetrix, Illumina, and Perlegen [NR] (imputed)
rs11191454	0	6	1	NA	USMG5	rs11191548	Blood pressure	21572416	Kato, N	Nat Genet	Meta-analysis of genome-wide association studies identifies common variants associated with blood pressure variation in east Asians.	19608	2,480 Japanese individuals, 5,767 Han Chinese individuals, 8,842 Korean individuals, 2,519 Malay individuals	27,062 Japanese individuals, 3,703 Korean individuals	10q24.32	10	104846178	CNNM2, NT5C2, CYP17A1	NT5C2	NA	NA	22978	NA	NA	rs11191548-T	UTR-3	0.74	4e-17	16.3979	Systolic	1.18	[0.91-1.45] mm Hg increase	Affymetrix & Illumina [1.7 million] (imputed)
rs11191454	0	6	1	NA	TMEM180	rs11191548	Blood pressure	21572416	Kato, N	Nat Genet	Meta-analysis of genome-wide association studies identifies common variants associated with blood pressure variation in east Asians.	19608	2,480 Japanese individuals, 5,767 Han Chinese individuals, 8,842 Korean individuals, 2,519 Malay individuals	27,062 Japanese individuals, 3,703 Korean individuals	10q24.32	10	104846178	CNNM2, NT5C2, CYP17A1	NT5C2	NA	NA	22978	NA	NA	rs11191548-T	UTR-3	0.74	4e-17	16.3979	Systolic	1.18	[0.91-1.45] mm Hg increase	Affymetrix & Illumina [1.7 million] (imputed)
rs11191454	0	6	1	NA	USMG5	rs11191548	Systolic blood pressure	19430483	Newton-Cheh, C	Nat Genet	Genome-wide association study identifies eight loci associated with blood pressure.	34433	34,433 individuals	Up to 100,347 white individuals, up to 12,889 Indian Asian individuals	10q24.32	10	104846178	CYP17A1, AS3MT, CNNM2, NT5C2	NT5C2	NA	NA	22978	NA	NA	rs11191548-T	UTR-3	0.91	7e-24	23.1549	NA	1.16	[0.92-1.40] mm Hg increase	Affymetrix & Illumina [2,497,993] (imputed)
rs11191454	0	6	1	NA	TMEM180	rs11191548	Systolic blood pressure	19430483	Newton-Cheh, C	Nat Genet	Genome-wide association study identifies eight loci associated with blood pressure.	34433	34,433 individuals	Up to 100,347 white individuals, up to 12,889 Indian Asian individuals	10q24.32	10	104846178	CYP17A1, AS3MT, CNNM2, NT5C2	NT5C2	NA	NA	22978	NA	NA	rs11191548-T	UTR-3	0.91	7e-24	23.1549	NA	1.16	[0.92-1.40] mm Hg increase	Affymetrix & Illumina [2,497,993] (imputed)
rs11191454	0	6	1	NA	USMG5	rs12413409	Coronary heart disease	21378988	The, Coronary, Artery, Disease, (C4D), Genetics, Consortium	Nat Genet	A genome-wide association study in Europeans and South Asians identifies five new loci for coronary artery disease.	30482	8,424 European ancestry cases, 7,268 European ancestry controls, 6,996 South Asian cases, 7,794 South Asian controls	18,049 European ancestry cases, 16,357 European ancestry controls, 3,359 South Asian cases, 2,828 South Asian controls	10q24.32	10	104719096	Intergenic	CNNM2	NA	NA	54805	NA	NA	rs12413409-?	intron	NA	4e-06	5.39794	NA	NA	NA	Illumina [574,919]
rs11191454	0	6	1	NA	TMEM180	rs12413409	Coronary heart disease	21378988	The, Coronary, Artery, Disease, (C4D), Genetics, Consortium	Nat Genet	A genome-wide association study in Europeans and South Asians identifies five new loci for coronary artery disease.	30482	8,424 European ancestry cases, 7,268 European ancestry controls, 6,996 South Asian cases, 7,794 South Asian controls	18,049 European ancestry cases, 16,357 European ancestry controls, 3,359 South Asian cases, 2,828 South Asian controls	10q24.32	10	104719096	Intergenic	CNNM2	NA	NA	54805	NA	NA	rs12413409-?	intron	NA	4e-06	5.39794	NA	NA	NA	Illumina [574,919]
rs11191454	0	6	1	NA	USMG5	rs12413409	Intracranial aneurysm	20364137	Yasuno, K	Nat Genet	Genome-wide association study of intracranial aneurysm identifies three new risk loci.	15295	2,780 European cases, 12,515 European controls	3,111 Japanese cases, 1,666 Japanese controls	10q24.32	10	104719096	CNNM2	CNNM2	NA	NA	54805	NA	NA	rs12413409-G	intron	0.91	1e-09	9	NA	1.29	[1.19-1.40]	Illumina [831,534] (imputed)
rs11191454	0	6	1	NA	TMEM180	rs12413409	Intracranial aneurysm	20364137	Yasuno, K	Nat Genet	Genome-wide association study of intracranial aneurysm identifies three new risk loci.	15295	2,780 European cases, 12,515 European controls	3,111 Japanese cases, 1,666 Japanese controls	10q24.32	10	104719096	CNNM2	CNNM2	NA	NA	54805	NA	NA	rs12413409-G	intron	0.91	1e-09	9	NA	1.29	[1.19-1.40]	Illumina [831,534] (imputed)
rs11191454	0	6	1	NA	USMG5	rs11191580	Schizophrenia	21926974	Ripke, S	Nat Genet	Genome-wide association study identifies five new schizophrenia loci.	21856	9,394 European ancestry cases, 12,462 European ancestry controls	8,442 European ancestry cases, 21,397 European ancestry controls	10q24.33	10	104906211	NT5C2	NT5C2	NA	NA	22978	NA	NA	rs11191580-T	intron	0.91	3e-08	7.52288	NA	1.2	[1.13-1.26]	Affymetrix & Illumina [1,252,901] (imputed)
rs11191454	0	6	1	NA	TMEM180	rs11191580	Schizophrenia	21926974	Ripke, S	Nat Genet	Genome-wide association study identifies five new schizophrenia loci.	21856	9,394 European ancestry cases, 12,462 European ancestry controls	8,442 European ancestry cases, 21,397 European ancestry controls	10q24.33	10	104906211	NT5C2	NT5C2	NA	NA	22978	NA	NA	rs11191580-T	intron	0.91	3e-08	7.52288	NA	1.2	[1.13-1.26]	Affymetrix & Illumina [1,252,901] (imputed)
rs11191454	0	6	1	NA	USMG5	rs1004467	Systolic blood pressure	19430479	Levy, D	Nat Genet	Genome-wide association study of blood pressure and hypertension.	29136	29,136 individuals	34,433 individuals	10q24.32	10	104594507	CYP17A1	CYP17A1	NA	NA	1586	NA	NA	rs1004467-A	intron	0.9	1e-10	10	NA	1.05	[0.74-1.36] mm Hg increase	Affymetrix & Illumina [2,533,153](imputed)
rs11191454	0	6	1	NA	TMEM180	rs1004467	Systolic blood pressure	19430479	Levy, D	Nat Genet	Genome-wide association study of blood pressure and hypertension.	29136	29,136 individuals	34,433 individuals	10q24.32	10	104594507	CYP17A1	CYP17A1	NA	NA	1586	NA	NA	rs1004467-A	intron	0.9	1e-10	10	NA	1.05	[0.74-1.36] mm Hg increase	Affymetrix & Illumina [2,533,153](imputed)
rs11191454	0	6	1	NA	USMG5	rs11191548	Blood pressure	21572416	Kato, N	Nat Genet	Meta-analysis of genome-wide association studies identifies common variants associated with blood pressure variation in east Asians.	19608	2,480 Japanese individuals, 5,767 Han Chinese individuals, 8,842 Korean individuals, 2,519 Malay individuals	27,062 Japanese individuals, 3,703 Korean individuals	10q24.32	10	104846178	CNNM2, NT5C2, CYP17A1	NT5C2	NA	NA	22978	NA	NA	rs11191548-T	UTR-3	0.74	4e-17	16.3979	Systolic	1.18	[0.91-1.45] mm Hg increase	Affymetrix & Illumina [1.7 million] (imputed)
rs11191454	0	6	1	NA	TMEM180	rs11191548	Blood pressure	21572416	Kato, N	Nat Genet	Meta-analysis of genome-wide association studies identifies common variants associated with blood pressure variation in east Asians.	19608	2,480 Japanese individuals, 5,767 Han Chinese individuals, 8,842 Korean individuals, 2,519 Malay individuals	27,062 Japanese individuals, 3,703 Korean individuals	10q24.32	10	104846178	CNNM2, NT5C2, CYP17A1	NT5C2	NA	NA	22978	NA	NA	rs11191548-T	UTR-3	0.74	4e-17	16.3979	Systolic	1.18	[0.91-1.45] mm Hg increase	Affymetrix & Illumina [1.7 million] (imputed)
rs11191454	0	6	1	NA	USMG5	rs11191580	Schizophrenia	21926974	Ripke, S	Nat Genet	Genome-wide association study identifies five new schizophrenia loci.	21856	9,394 European ancestry cases, 12,462 European ancestry controls	8,442 European ancestry cases, 21,397 European ancestry controls	10q24.33	10	104906211	NT5C2	NT5C2	NA	NA	22978	NA	NA	rs11191580-T	intron	0.91	3e-08	7.52288	NA	1.2	[1.13-1.26]	Affymetrix & Illumina [1,252,901] (imputed)
rs11191454	0	6	1	NA	TMEM180	rs11191580	Schizophrenia	21926974	Ripke, S	Nat Genet	Genome-wide association study identifies five new schizophrenia loci.	21856	9,394 European ancestry cases, 12,462 European ancestry controls	8,442 European ancestry cases, 21,397 European ancestry controls	10q24.33	10	104906211	NT5C2	NT5C2	NA	NA	22978	NA	NA	rs11191580-T	intron	0.91	3e-08	7.52288	NA	1.2	[1.13-1.26]	Affymetrix & Illumina [1,252,901] (imputed)
rs11191454	0	6	1	NA	USMG5	rs11191548	Blood pressure	21572416	Kato, N	Nat Genet	Meta-analysis of genome-wide association studies identifies common variants associated with blood pressure variation in east Asians.	19608	2,480 Japanese individuals, 5,767 Han Chinese individuals, 8,842 Korean individuals, 2,519 Malay individuals	27,062 Japanese individuals, 3,703 Korean individuals	10q24.32	10	104846178	CNNM2, NT5C2, CYP17A1	NT5C2	NA	NA	22978	NA	NA	rs11191548-T	UTR-3	0.74	7e-12	11.1549	Diastolic	0.58	[0.42-0.74] mm Hg increase	Affymetrix & Illumina [1.7 million] (imputed)
rs11191454	0	6	1	NA	TMEM180	rs11191548	Blood pressure	21572416	Kato, N	Nat Genet	Meta-analysis of genome-wide association studies identifies common variants associated with blood pressure variation in east Asians.	19608	2,480 Japanese individuals, 5,767 Han Chinese individuals, 8,842 Korean individuals, 2,519 Malay individuals	27,062 Japanese individuals, 3,703 Korean individuals	10q24.32	10	104846178	CNNM2, NT5C2, CYP17A1	NT5C2	NA	NA	22978	NA	NA	rs11191548-T	UTR-3	0.74	7e-12	11.1549	Diastolic	0.58	[0.42-0.74] mm Hg increase	Affymetrix & Illumina [1.7 million] (imputed)
rs11191454	0	6	1	NA	USMG5	rs11191593	Blood pressure	21909110	Wain, LV	Nat Genet	Genome-wide association study identifies six new loci influencing pulse pressure and mean arterial pressure.	74064	74,064 European ancestry individuals	48,607 European ancestry individuals	10q24.33	10	104939215	CYP17A1, NT5C2	NT5C2	NA	NA	22978	NA	NA	rs11191593-T	intron	0.94	1e-15	15	Mean Arterial Pressure	0.66	[0.50-0.82] mmHg increase	Affymetrix, Illumina, and Perlegen [NR] (imputed)
rs11191454	0	6	1	NA	TMEM180	rs11191593	Blood pressure	21909110	Wain, LV	Nat Genet	Genome-wide association study identifies six new loci influencing pulse pressure and mean arterial pressure.	74064	74,064 European ancestry individuals	48,607 European ancestry individuals	10q24.33	10	104939215	CYP17A1, NT5C2	NT5C2	NA	NA	22978	NA	NA	rs11191593-T	intron	0.94	1e-15	15	Mean Arterial Pressure	0.66	[0.50-0.82] mmHg increase	Affymetrix, Illumina, and Perlegen [NR] (imputed)
rs2834458	8	0	7	NA	TSPAN31	rs2834442	Height	20881960	Lango, Allen, H	Nature	Hundreds of variants clustered in genomic loci and biological pathways affect human height.	133653	133,653 Caucasian European ancestry individuals	50,074 Caucasian European ancestry individuals	21q22.11	21	35690786	KCNE2	C21orf82 - KCNE2	114036	9992	NA	128.57	45.54	rs2834442-A	Intergenic	0.65	5e-12	11.301	NA	0.03	NA	Affymetrix, Illumina & Perlegen [2,834,208] (imputed)
rs2834458	8	0	7	NA	TSPAN31	rs2834442	Height	20881960	Lango, Allen, H	Nature	Hundreds of variants clustered in genomic loci and biological pathways affect human height.	133653	133,653 Caucasian European ancestry individuals	50,074 Caucasian European ancestry individuals	21q22.11	21	35690786	KCNE2	C21orf82 - KCNE2	114036	9992	NA	128.57	45.54	rs2834442-A	Intergenic	0.65	5e-12	11.301	NA	0.03	NA	Affymetrix, Illumina & Perlegen [2,834,208] (imputed)
rs7772697	12	0	13	NA	PIGF	rs7772697	Diabetic retinopathy	21441570	Grassi, MA	Hum Mol Genet	Genome-wide meta-analysis for severe diabetic retinopathy.	2829	973 European ancestry cases, 1,856 European ancestry controls	NA	6q25.1	6	149435111	LOC729200, MAP3K7IP2	UST - TAB2	10090	23118	NA	36.99	255.93	rs7772697-T	Intergenic	0.58	3e-06	5.52288	NA	1.35	NA	Affymetrix & Illumina [2,543,887] (imputed)
rs7772697	12	0	13	NA	SENP2	rs7772697	Diabetic retinopathy	21441570	Grassi, MA	Hum Mol Genet	Genome-wide meta-analysis for severe diabetic retinopathy.	2829	973 European ancestry cases, 1,856 European ancestry controls	NA	6q25.1	6	149435111	LOC729200, MAP3K7IP2	UST - TAB2	10090	23118	NA	36.99	255.93	rs7772697-T	Intergenic	0.58	3e-06	5.52288	NA	1.35	NA	Affymetrix & Illumina [2,543,887] (imputed)
rs7772697	12	0	13	NA	RBM23	rs7772697	Diabetic retinopathy	21441570	Grassi, MA	Hum Mol Genet	Genome-wide meta-analysis for severe diabetic retinopathy.	2829	973 European ancestry cases, 1,856 European ancestry controls	NA	6q25.1	6	149435111	LOC729200, MAP3K7IP2	UST - TAB2	10090	23118	NA	36.99	255.93	rs7772697-T	Intergenic	0.58	3e-06	5.52288	NA	1.35	NA	Affymetrix & Illumina [2,543,887] (imputed)
rs7772697	12	0	13	NA	GORASP1	rs7772697	Diabetic retinopathy	21441570	Grassi, MA	Hum Mol Genet	Genome-wide meta-analysis for severe diabetic retinopathy.	2829	973 European ancestry cases, 1,856 European ancestry controls	NA	6q25.1	6	149435111	LOC729200, MAP3K7IP2	UST - TAB2	10090	23118	NA	36.99	255.93	rs7772697-T	Intergenic	0.58	3e-06	5.52288	NA	1.35	NA	Affymetrix & Illumina [2,543,887] (imputed)
rs7772697	12	0	13	NA	ILF2	rs7772697	Diabetic retinopathy	21441570	Grassi, MA	Hum Mol Genet	Genome-wide meta-analysis for severe diabetic retinopathy.	2829	973 European ancestry cases, 1,856 European ancestry controls	NA	6q25.1	6	149435111	LOC729200, MAP3K7IP2	UST - TAB2	10090	23118	NA	36.99	255.93	rs7772697-T	Intergenic	0.58	3e-06	5.52288	NA	1.35	NA	Affymetrix & Illumina [2,543,887] (imputed)
rs7772697	12	0	13	NA	YY1AP1	rs7772697	Diabetic retinopathy	21441570	Grassi, MA	Hum Mol Genet	Genome-wide meta-analysis for severe diabetic retinopathy.	2829	973 European ancestry cases, 1,856 European ancestry controls	NA	6q25.1	6	149435111	LOC729200, MAP3K7IP2	UST - TAB2	10090	23118	NA	36.99	255.93	rs7772697-T	Intergenic	0.58	3e-06	5.52288	NA	1.35	NA	Affymetrix & Illumina [2,543,887] (imputed)
rs7772697	12	0	13	NA	ANXA2	rs7772697	Diabetic retinopathy	21441570	Grassi, MA	Hum Mol Genet	Genome-wide meta-analysis for severe diabetic retinopathy.	2829	973 European ancestry cases, 1,856 European ancestry controls	NA	6q25.1	6	149435111	LOC729200, MAP3K7IP2	UST - TAB2	10090	23118	NA	36.99	255.93	rs7772697-T	Intergenic	0.58	3e-06	5.52288	NA	1.35	NA	Affymetrix & Illumina [2,543,887] (imputed)
rs7772697	12	0	13	NA	DHX33	rs7772697	Diabetic retinopathy	21441570	Grassi, MA	Hum Mol Genet	Genome-wide meta-analysis for severe diabetic retinopathy.	2829	973 European ancestry cases, 1,856 European ancestry controls	NA	6q25.1	6	149435111	LOC729200, MAP3K7IP2	UST - TAB2	10090	23118	NA	36.99	255.93	rs7772697-T	Intergenic	0.58	3e-06	5.52288	NA	1.35	NA	Affymetrix & Illumina [2,543,887] (imputed)
rs7772697	12	0	13	NA	PAN2	rs7772697	Diabetic retinopathy	21441570	Grassi, MA	Hum Mol Genet	Genome-wide meta-analysis for severe diabetic retinopathy.	2829	973 European ancestry cases, 1,856 European ancestry controls	NA	6q25.1	6	149435111	LOC729200, MAP3K7IP2	UST - TAB2	10090	23118	NA	36.99	255.93	rs7772697-T	Intergenic	0.58	3e-06	5.52288	NA	1.35	NA	Affymetrix & Illumina [2,543,887] (imputed)
rs7772697	12	0	13	NA	TRAF6	rs7772697	Diabetic retinopathy	21441570	Grassi, MA	Hum Mol Genet	Genome-wide meta-analysis for severe diabetic retinopathy.	2829	973 European ancestry cases, 1,856 European ancestry controls	NA	6q25.1	6	149435111	LOC729200, MAP3K7IP2	UST - TAB2	10090	23118	NA	36.99	255.93	rs7772697-T	Intergenic	0.58	3e-06	5.52288	NA	1.35	NA	Affymetrix & Illumina [2,543,887] (imputed)
rs7772697	12	0	13	NA	NUDT16	rs7772697	Diabetic retinopathy	21441570	Grassi, MA	Hum Mol Genet	Genome-wide meta-analysis for severe diabetic retinopathy.	2829	973 European ancestry cases, 1,856 European ancestry controls	NA	6q25.1	6	149435111	LOC729200, MAP3K7IP2	UST - TAB2	10090	23118	NA	36.99	255.93	rs7772697-T	Intergenic	0.58	3e-06	5.52288	NA	1.35	NA	Affymetrix & Illumina [2,543,887] (imputed)
rs7772697	12	0	13	NA	HDAC3	rs7772697	Diabetic retinopathy	21441570	Grassi, MA	Hum Mol Genet	Genome-wide meta-analysis for severe diabetic retinopathy.	2829	973 European ancestry cases, 1,856 European ancestry controls	NA	6q25.1	6	149435111	LOC729200, MAP3K7IP2	UST - TAB2	10090	23118	NA	36.99	255.93	rs7772697-T	Intergenic	0.58	3e-06	5.52288	NA	1.35	NA	Affymetrix & Illumina [2,543,887] (imputed)
rs7772697	12	0	13	NA	CDS2	rs7772697	Diabetic retinopathy	21441570	Grassi, MA	Hum Mol Genet	Genome-wide meta-analysis for severe diabetic retinopathy.	2829	973 European ancestry cases, 1,856 European ancestry controls	NA	6q25.1	6	149435111	LOC729200, MAP3K7IP2	UST - TAB2	10090	23118	NA	36.99	255.93	rs7772697-T	Intergenic	0.58	3e-06	5.52288	NA	1.35	NA	Affymetrix & Illumina [2,543,887] (imputed)
rs7772697	12	0	13	NA	DRG1	rs7772697	Diabetic retinopathy	21441570	Grassi, MA	Hum Mol Genet	Genome-wide meta-analysis for severe diabetic retinopathy.	2829	973 European ancestry cases, 1,856 European ancestry controls	NA	6q25.1	6	149435111	LOC729200, MAP3K7IP2	UST - TAB2	10090	23118	NA	36.99	255.93	rs7772697-T	Intergenic	0.58	3e-06	5.52288	NA	1.35	NA	Affymetrix & Illumina [2,543,887] (imputed)
rs7772697	12	0	13	NA	HTATIP2	rs7772697	Diabetic retinopathy	21441570	Grassi, MA	Hum Mol Genet	Genome-wide meta-analysis for severe diabetic retinopathy.	2829	973 European ancestry cases, 1,856 European ancestry controls	NA	6q25.1	6	149435111	LOC729200, MAP3K7IP2	UST - TAB2	10090	23118	NA	36.99	255.93	rs7772697-T	Intergenic	0.58	3e-06	5.52288	NA	1.35	NA	Affymetrix & Illumina [2,543,887] (imputed)
rs7772697	12	0	13	NA	VPS45	rs7772697	Diabetic retinopathy	21441570	Grassi, MA	Hum Mol Genet	Genome-wide meta-analysis for severe diabetic retinopathy.	2829	973 European ancestry cases, 1,856 European ancestry controls	NA	6q25.1	6	149435111	LOC729200, MAP3K7IP2	UST - TAB2	10090	23118	NA	36.99	255.93	rs7772697-T	Intergenic	0.58	3e-06	5.52288	NA	1.35	NA	Affymetrix & Illumina [2,543,887] (imputed)
rs7772697	12	0	13	NA	CA5B	rs7772697	Diabetic retinopathy	21441570	Grassi, MA	Hum Mol Genet	Genome-wide meta-analysis for severe diabetic retinopathy.	2829	973 European ancestry cases, 1,856 European ancestry controls	NA	6q25.1	6	149435111	LOC729200, MAP3K7IP2	UST - TAB2	10090	23118	NA	36.99	255.93	rs7772697-T	Intergenic	0.58	3e-06	5.52288	NA	1.35	NA	Affymetrix & Illumina [2,543,887] (imputed)
rs7772697	12	0	13	NA	NUDT5	rs7772697	Diabetic retinopathy	21441570	Grassi, MA	Hum Mol Genet	Genome-wide meta-analysis for severe diabetic retinopathy.	2829	973 European ancestry cases, 1,856 European ancestry controls	NA	6q25.1	6	149435111	LOC729200, MAP3K7IP2	UST - TAB2	10090	23118	NA	36.99	255.93	rs7772697-T	Intergenic	0.58	3e-06	5.52288	NA	1.35	NA	Affymetrix & Illumina [2,543,887] (imputed)
rs7772697	12	0	13	NA	SETDB1	rs7772697	Diabetic retinopathy	21441570	Grassi, MA	Hum Mol Genet	Genome-wide meta-analysis for severe diabetic retinopathy.	2829	973 European ancestry cases, 1,856 European ancestry controls	NA	6q25.1	6	149435111	LOC729200, MAP3K7IP2	UST - TAB2	10090	23118	NA	36.99	255.93	rs7772697-T	Intergenic	0.58	3e-06	5.52288	NA	1.35	NA	Affymetrix & Illumina [2,543,887] (imputed)
rs7772697	12	0	13	NA	SEH1L	rs7772697	Diabetic retinopathy	21441570	Grassi, MA	Hum Mol Genet	Genome-wide meta-analysis for severe diabetic retinopathy.	2829	973 European ancestry cases, 1,856 European ancestry controls	NA	6q25.1	6	149435111	LOC729200, MAP3K7IP2	UST - TAB2	10090	23118	NA	36.99	255.93	rs7772697-T	Intergenic	0.58	3e-06	5.52288	NA	1.35	NA	Affymetrix & Illumina [2,543,887] (imputed)
rs7772697	12	0	13	NA	COX7A2	rs7772697	Diabetic retinopathy	21441570	Grassi, MA	Hum Mol Genet	Genome-wide meta-analysis for severe diabetic retinopathy.	2829	973 European ancestry cases, 1,856 European ancestry controls	NA	6q25.1	6	149435111	LOC729200, MAP3K7IP2	UST - TAB2	10090	23118	NA	36.99	255.93	rs7772697-T	Intergenic	0.58	3e-06	5.52288	NA	1.35	NA	Affymetrix & Illumina [2,543,887] (imputed)
rs7772697	12	0	13	NA	SAP130	rs7772697	Diabetic retinopathy	21441570	Grassi, MA	Hum Mol Genet	Genome-wide meta-analysis for severe diabetic retinopathy.	2829	973 European ancestry cases, 1,856 European ancestry controls	NA	6q25.1	6	149435111	LOC729200, MAP3K7IP2	UST - TAB2	10090	23118	NA	36.99	255.93	rs7772697-T	Intergenic	0.58	3e-06	5.52288	NA	1.35	NA	Affymetrix & Illumina [2,543,887] (imputed)
rs7811759	0	14	11	NA	AKR1B1	rs4732038	Longevity	20834067	Yashin, AI	Aging (Albany NY)	Joint influence of small-effect genetic variants on human longevity.	1173	1,173 individuals	NA	7q33	7	134250322	AKR1B15	AKR1B15	NA	NA	441282	NA	NA	rs4732038-?	intron	NA	1e-06	6	less than or equal to	NA	NA	NA
rs7811759	0	14	11	NA	AKR1B1	rs4732038	Longevity	20834067	Yashin, AI	Aging (Albany NY)	Joint influence of small-effect genetic variants on human longevity.	1173	1,173 individuals	NA	7q33	7	134250322	AKR1B15	AKR1B15	NA	NA	441282	NA	NA	rs4732038-?	intron	NA	1e-06	6	less than or equal to	NA	NA	NA
rs2071047	9	1	10	NA	RGNEF	rs4444235	Colorectal cancer	19011631	Houlston, RS	Nat Genet	Meta-analysis of genome-wide association data identifies four new susceptibility loci for colorectal cancer.	3831	1,902 cases,1,929 controls	4,878 cases,4,914 controls	14q22.2	14	54410919	BMP4	RPS3AP46 - BMP4	100271596	652	NA	330.82	5.54	rs4444235-C	Intergenic	0.46	8e-10	9.09691	NA	1.11	[1.08-1.15]	Illumina[up to 548,586]
rs2071047	9	1	10	NA	RGNEF	rs4444235	Colorectal cancer	19011631	Houlston, RS	Nat Genet	Meta-analysis of genome-wide association data identifies four new susceptibility loci for colorectal cancer.	3831	1,902 cases,1,929 controls	4,878 cases,4,914 controls	14q22.2	14	54410919	BMP4	RPS3AP46 - BMP4	100271596	652	NA	330.82	5.54	rs4444235-C	Intergenic	0.46	8e-10	9.09691	NA	1.11	[1.08-1.15]	Illumina[up to 548,586]
rs1809498	0	8	16	NA	GFRA2	rs7843479	Hematological and biochemical traits	20139978	Kamatani, Y	Nat Genet	Genome-wide association study of hematological and biochemical traits in a Japanese population.	14700	Up to ~14,700 Japanese individuals	NA	8p21.3	8	21820813	DOK2,XPO7	XPO7	NA	NA	23039	NA	NA	rs7843479-A	intron	0.29	3e-08	7.52288	MCV	0.21	NA	Illumina [up to 566,430]
rs1809498	0	8	16	NA	GFRA2	rs7843479	Hematological and biochemical traits	20139978	Kamatani, Y	Nat Genet	Genome-wide association study of hematological and biochemical traits in a Japanese population.	14700	Up to ~14,700 Japanese individuals	NA	8p21.3	8	21820813	DOK2,XPO7	XPO7	NA	NA	23039	NA	NA	rs7843479-A	intron	0.29	3e-08	7.52288	MCV	0.21	NA	Illumina [up to 566,430]
rs1467246	10	0	19	NA	DGKE	rs4794665	Height	18391951	Gudbjartsson, DF	Nat Genet	Many sequence variants affecting diversity of adult human height.	30968	30,968 individuals	8,541 individuals	17q22	17	54850329	NOG, DGKE, TRIM25, COIL, RISK	NOG - C17orf67	9241	339210	NA	177.38	18.95	rs4794665-A	Intergenic	0.48	1e-07	7	NA	3.6	[2.23-4.97] % s.d. taller	Illumina and Affymetrix[up to 304,226]
rs1467246	10	0	19	NA	DGKE	rs4794665	Height	18391951	Gudbjartsson, DF	Nat Genet	Many sequence variants affecting diversity of adult human height.	30968	30,968 individuals	8,541 individuals	17q22	17	54850329	NOG, DGKE, TRIM25, COIL, RISK	NOG - C17orf67	9241	339210	NA	177.38	18.95	rs4794665-A	Intergenic	0.48	1e-07	7	NA	3.6	[2.23-4.97] % s.d. taller	Illumina and Affymetrix[up to 304,226]
rs2755238	0	6	0	NA	RAB3B	rs2721051	Central corneal thickness	20485516	Lu, Y	PLoS Genet	Common genetic variants near the Brittle Cornea Syndrome locus ZNF469 influence the blinding disease risk factor central corneal thickness.	4075	1,714 Australian twins and family members, 1,759 UK twins and family members, 249 Australian thin CCT individuals, 251 thin CCT individuals, 102 Australian individuals from extreme CCT quantiles	NA	13q14.11	13	41110884	FOXO1	LOC100289058	NA	NA	100289058	NA	NA	rs2721051-G	NA	NA	5e-10	9.30103	NA	0.24	[0.16-0.32] unit decrease	Illumina [~2.4 million] (pooled)
rs2755238	0	6	0	NA	RAB3B	rs2721051	Central corneal thickness	20485516	Lu, Y	PLoS Genet	Common genetic variants near the Brittle Cornea Syndrome locus ZNF469 influence the blinding disease risk factor central corneal thickness.	4075	1,714 Australian twins and family members, 1,759 UK twins and family members, 249 Australian thin CCT individuals, 251 thin CCT individuals, 102 Australian individuals from extreme CCT quantiles	NA	13q14.11	13	41110884	FOXO1	LOC100289058	NA	NA	100289058	NA	NA	rs2721051-G	NA	NA	5e-10	9.30103	NA	0.24	[0.16-0.32] unit decrease	Illumina [~2.4 million] (pooled)
rs10419408	7	0	10	NA	PRDX2	rs7255045	Mean corpuscular volume	19862010	Ganesh, SK	Nat Genet	Multiple loci influence erythrocyte phenotypes in the CHARGE Consortium.	24167	24,167 European ancestry individuals	9,456 European ancestry individuals	19p13.2	19	12932269	RTBDN	RNASEH2A - RTBDN	10535	83546	NA	7.81	4.03	rs7255045-A	Intergenic	NA	2e-12	11.699	NA	0	[0.002-0.004] fl decrease	Affymetrix & Illumina [~2.5 million](imputed)
rs10419408	7	0	10	NA	DNASE2	rs7255045	Mean corpuscular volume	19862010	Ganesh, SK	Nat Genet	Multiple loci influence erythrocyte phenotypes in the CHARGE Consortium.	24167	24,167 European ancestry individuals	9,456 European ancestry individuals	19p13.2	19	12932269	RTBDN	RNASEH2A - RTBDN	10535	83546	NA	7.81	4.03	rs7255045-A	Intergenic	NA	2e-12	11.699	NA	0	[0.002-0.004] fl decrease	Affymetrix & Illumina [~2.5 million](imputed)
rs10419408	7	0	10	NA	PRDX2	rs7255045	Mean corpuscular volume	19862010	Ganesh, SK	Nat Genet	Multiple loci influence erythrocyte phenotypes in the CHARGE Consortium.	24167	24,167 European ancestry individuals	9,456 European ancestry individuals	19p13.2	19	12932269	RTBDN	RNASEH2A - RTBDN	10535	83546	NA	7.81	4.03	rs7255045-A	Intergenic	NA	2e-12	11.699	NA	0	[0.002-0.004] fl decrease	Affymetrix & Illumina [~2.5 million](imputed)
rs10419408	7	0	10	NA	DNASE2	rs7255045	Mean corpuscular volume	19862010	Ganesh, SK	Nat Genet	Multiple loci influence erythrocyte phenotypes in the CHARGE Consortium.	24167	24,167 European ancestry individuals	9,456 European ancestry individuals	19p13.2	19	12932269	RTBDN	RNASEH2A - RTBDN	10535	83546	NA	7.81	4.03	rs7255045-A	Intergenic	NA	2e-12	11.699	NA	0	[0.002-0.004] fl decrease	Affymetrix & Illumina [~2.5 million](imputed)
rs2001217	12	0	5	NA	HDDC3	rs2677744	Attention deficit hyperactivity disorder	18839057	Lesch, KP	J Neural Transm	Molecular genetics of adult ADHD: converging evidence from genome-wide association and extended pedigree linkage studies.	647	343 cases, 304 controls	NA	15q26.1	15	91450441	MAN2A2	MAN2A2	NA	NA	4122	NA	NA	rs2677744-?	intron	NA	1e-06	6	NA	NA	NA	Affymetrix [504,219](pooled)
rs2001217	12	0	5	NA	RCCD1	rs2677744	Attention deficit hyperactivity disorder	18839057	Lesch, KP	J Neural Transm	Molecular genetics of adult ADHD: converging evidence from genome-wide association and extended pedigree linkage studies.	647	343 cases, 304 controls	NA	15q26.1	15	91450441	MAN2A2	MAN2A2	NA	NA	4122	NA	NA	rs2677744-?	intron	NA	1e-06	6	NA	NA	NA	Affymetrix [504,219](pooled)
rs2001217	12	0	5	NA	UNC45A	rs2677744	Attention deficit hyperactivity disorder	18839057	Lesch, KP	J Neural Transm	Molecular genetics of adult ADHD: converging evidence from genome-wide association and extended pedigree linkage studies.	647	343 cases, 304 controls	NA	15q26.1	15	91450441	MAN2A2	MAN2A2	NA	NA	4122	NA	NA	rs2677744-?	intron	NA	1e-06	6	NA	NA	NA	Affymetrix [504,219](pooled)
rs2001217	12	0	5	NA	HDDC3	rs2677744	Attention deficit hyperactivity disorder	18839057	Lesch, KP	J Neural Transm	Molecular genetics of adult ADHD: converging evidence from genome-wide association and extended pedigree linkage studies.	647	343 cases, 304 controls	NA	15q26.1	15	91450441	MAN2A2	MAN2A2	NA	NA	4122	NA	NA	rs2677744-?	intron	NA	1e-06	6	NA	NA	NA	Affymetrix [504,219](pooled)
rs2001217	12	0	5	NA	RCCD1	rs2677744	Attention deficit hyperactivity disorder	18839057	Lesch, KP	J Neural Transm	Molecular genetics of adult ADHD: converging evidence from genome-wide association and extended pedigree linkage studies.	647	343 cases, 304 controls	NA	15q26.1	15	91450441	MAN2A2	MAN2A2	NA	NA	4122	NA	NA	rs2677744-?	intron	NA	1e-06	6	NA	NA	NA	Affymetrix [504,219](pooled)
rs2001217	12	0	5	NA	UNC45A	rs2677744	Attention deficit hyperactivity disorder	18839057	Lesch, KP	J Neural Transm	Molecular genetics of adult ADHD: converging evidence from genome-wide association and extended pedigree linkage studies.	647	343 cases, 304 controls	NA	15q26.1	15	91450441	MAN2A2	MAN2A2	NA	NA	4122	NA	NA	rs2677744-?	intron	NA	1e-06	6	NA	NA	NA	Affymetrix [504,219](pooled)
rs8071941	7	0	16	NA	SH3GL2	rs1513670	Bone mineral density (hip)	19079262	Styrkarsdottir, U	Nat Genet	New sequence variants associated with bone mineral density.	6865	6,865 individuals	8,510 individuals	17q21.31	17	41807331	SOST	WHSC1L2P - SOST	100128016	50964	NA	9.53	23.77	rs1513670-A	Intergenic	0.37	2e-08	7.69897	NA	0.08	[0.05-0.10] s.d. decrease	Illumina [305,051]
rs8071941	7	0	16	NA	SH3GL2	rs1513670	Bone mineral density (hip)	19079262	Styrkarsdottir, U	Nat Genet	New sequence variants associated with bone mineral density.	6865	6,865 individuals	8,510 individuals	17q21.31	17	41807331	SOST	WHSC1L2P - SOST	100128016	50964	NA	9.53	23.77	rs1513670-A	Intergenic	0.37	2e-08	7.69897	NA	0.08	[0.05-0.10] s.d. decrease	Illumina [305,051]
rs243327	10	0	11	NA	CADM1	rs416603	Type 1 diabetes	18978792	Cooper, JD	Nat Genet	Meta-analysis of genome-wide association study data identifies additional type 1 diabetes risk loci.	8207	3,561 cases,4,646 controls	6,225 cases,6,946 controls, 3,064 trios	16p13.13	16	11364079	C16orf75, PRM3, TNP2	TNP2	NA	NA	7142	NA	NA	rs416603-T	nearGene-5	0.44	3e-06	5.52288	NA	1.06	[1.01-1.12]	Affymetrix[up to 335,565]
rs243327	10	0	11	NA	DEXI	rs416603	Type 1 diabetes	18978792	Cooper, JD	Nat Genet	Meta-analysis of genome-wide association study data identifies additional type 1 diabetes risk loci.	8207	3,561 cases,4,646 controls	6,225 cases,6,946 controls, 3,064 trios	16p13.13	16	11364079	C16orf75, PRM3, TNP2	TNP2	NA	NA	7142	NA	NA	rs416603-T	nearGene-5	0.44	3e-06	5.52288	NA	1.06	[1.01-1.12]	Affymetrix[up to 335,565]
rs243327	10	0	11	NA	CADM1	rs416603	Type 1 diabetes	18978792	Cooper, JD	Nat Genet	Meta-analysis of genome-wide association study data identifies additional type 1 diabetes risk loci.	8207	3,561 cases,4,646 controls	6,225 cases,6,946 controls, 3,064 trios	16p13.13	16	11364079	C16orf75, PRM3, TNP2	TNP2	NA	NA	7142	NA	NA	rs416603-T	nearGene-5	0.44	3e-06	5.52288	NA	1.06	[1.01-1.12]	Affymetrix[up to 335,565]
rs243327	10	0	11	NA	DEXI	rs416603	Type 1 diabetes	18978792	Cooper, JD	Nat Genet	Meta-analysis of genome-wide association study data identifies additional type 1 diabetes risk loci.	8207	3,561 cases,4,646 controls	6,225 cases,6,946 controls, 3,064 trios	16p13.13	16	11364079	C16orf75, PRM3, TNP2	TNP2	NA	NA	7142	NA	NA	rs416603-T	nearGene-5	0.44	3e-06	5.52288	NA	1.06	[1.01-1.12]	Affymetrix[up to 335,565]
rs11663602	20	0	1	NA	CNNM1	rs4799088	Amyotrophic lateral sclerosis	20801717	Shatunov, A	Lancet Neurol	Chromosome 9p21 in sporadic amyotrophic lateral sclerosis in the UK and seven other countries: a genome-wide association study.	13844	4,857 European ancestry cases, 8,987 European ancestry controls	NA	18q23	18	77573548	NA	CTDP1 - KCNG2	9150	26251	NA	59.04	50.12	rs4799088-?	Intergenic	NA	9e-06	5.04576	NA	1.15	NA	Illumina [227,475]
rs11663602	20	0	1	NA	CNNM1	rs4799088	Amyotrophic lateral sclerosis	20801717	Shatunov, A	Lancet Neurol	Chromosome 9p21 in sporadic amyotrophic lateral sclerosis in the UK and seven other countries: a genome-wide association study.	13844	4,857 European ancestry cases, 8,987 European ancestry controls	NA	18q23	18	77573548	NA	CTDP1 - KCNG2	9150	26251	NA	59.04	50.12	rs4799088-?	Intergenic	NA	9e-06	5.04576	NA	1.15	NA	Illumina [227,475]
rs2266966	0	25	3	NA	TOP3B	rs2283792	Multiple sclerosis	21833088	Sawcer, S	Nature	Genetic risk and a primary role for cell-mediated immune mechanisms in multiple sclerosis.	26621	9,772 European ancestry cases, 16,849 European ancestry controls	4,218 European ancestry cases, 7,296 European ancestry controls	22q11.21	22	22131125	MAPK1	MAPK1	NA	NA	5594	NA	NA	rs2283792-C	intron	NA	5e-09	8.30103	NA	1.1	[1.08-1.11]	Illumina [465,434]
rs2266966	0	25	3	NA	TOP3B	rs2283792	Multiple sclerosis	21833088	Sawcer, S	Nature	Genetic risk and a primary role for cell-mediated immune mechanisms in multiple sclerosis.	26621	9,772 European ancestry cases, 16,849 European ancestry controls	4,218 European ancestry cases, 7,296 European ancestry controls	22q11.21	22	22131125	MAPK1	MAPK1	NA	NA	5594	NA	NA	rs2283792-C	intron	NA	5e-09	8.30103	NA	1.1	[1.08-1.11]	Illumina [465,434]
rs11204998	12	0	0	NA	NA	rs3120665	Personality dimensions	20691247	Verweij, KJ	Biol Psychol	A genome-wide association study of Cloninger's temperament scales: implications for the evolutionary genetics of personality.	7684	5,117 individuals from 2,567 families	NA	1q21.3	1	152316590	Intergenic	FLG - FLG2	2312	388698	NA	18.91	4.62	rs3120665-G	Intergenic	0.16	4e-06	5.39794	Novelty Seeking	0.14	NA	Affymetrix & Illumina [1,252,387] (imputed)
rs6693105	1	11	11	NA	NA	rs4085613	Psoriasis	19169255	Zhang, XJ	Nat Genet	Psoriasis genome-wide association study identifies susceptibility variants within LCE gene cluster at 1q21.	2271	1,139 Chinese cases, 1,132 Chinese controls	5,721 Chinese cases, 7,340 Chinese controls	1q21.3	1	152550018	LCE3D, LCE3A	LCE3E - LCE3D	353145	84648	NA	10.77	1.84	rs4085613-A	Intergenic	0.43	7e-30	29.1549	NA	1.32	[1.25-1.39]	Illumina [494,902]
rs657149	10	0	0	NFYC	NA	rs4660456	Platelet counts	21507922	Ramsuran, V	Clin Infect Dis	Duffy-null-associated low neutrophil counts influence HIV-1 susceptibility in high-risk South African black women.	115	115 black HIV-negative individuals	NA	1p34.2	1	41239511	NFYC	NFYC - KCNQ4	4802	9132	NA	2.24	10.17	rs4660456-?	Intergenic	NA	4e-06	5.39794	NA	NA	NA	Illumina [874,956]
rs657149	10	0	0	NFYC	NA	rs4660456	Platelet counts	21507922	Ramsuran, V	Clin Infect Dis	Duffy-null-associated low neutrophil counts influence HIV-1 susceptibility in high-risk South African black women.	115	115 black HIV-negative individuals	NA	1p34.2	1	41239511	NFYC	NFYC - KCNQ4	4802	9132	NA	2.24	10.17	rs4660456-?	Intergenic	NA	4e-06	5.39794	NA	NA	NA	Illumina [874,956]
rs2284820	1	10	4	ACVR2B	NA	rs2070488	Electrocardiographic conduction measures	19389651	Smith, JG	Heart Rhythm	Genome-wide association study of electrocardiographic conduction measures in an isolated founder population: Kosrae.	1262	1,262 Kosraen individuals	NA	3p22.2	3	38442490	SCN5A	XYLB	NA	NA	9942	NA	NA	rs2070488-A	intron	0.33	4e-06	5.39794	PR interval	5	[2.84-7.16] ms decrease	Affymetrix [338,049]
rs2284820	1	10	4	EXOG	NA	rs2070488	Electrocardiographic conduction measures	19389651	Smith, JG	Heart Rhythm	Genome-wide association study of electrocardiographic conduction measures in an isolated founder population: Kosrae.	1262	1,262 Kosraen individuals	NA	3p22.2	3	38442490	SCN5A	XYLB	NA	NA	9942	NA	NA	rs2070488-A	intron	0.33	4e-06	5.39794	PR interval	5	[2.84-7.16] ms decrease	Affymetrix [338,049]
rs2284820	1	10	4	ACVR2B	NA	rs2070488	Electrocardiographic conduction measures	19389651	Smith, JG	Heart Rhythm	Genome-wide association study of electrocardiographic conduction measures in an isolated founder population: Kosrae.	1262	1,262 Kosraen individuals	NA	3p22.2	3	38442490	SCN5A	XYLB	NA	NA	9942	NA	NA	rs2070488-A	intron	0.33	4e-06	5.39794	PR interval	5	[2.84-7.16] ms decrease	Affymetrix [338,049]
rs2284820	1	10	4	EXOG	NA	rs2070488	Electrocardiographic conduction measures	19389651	Smith, JG	Heart Rhythm	Genome-wide association study of electrocardiographic conduction measures in an isolated founder population: Kosrae.	1262	1,262 Kosraen individuals	NA	3p22.2	3	38442490	SCN5A	XYLB	NA	NA	9942	NA	NA	rs2070488-A	intron	0.33	4e-06	5.39794	PR interval	5	[2.84-7.16] ms decrease	Affymetrix [338,049]
rs1717020	6	0	10	ULK4	NA	rs1052501	Multiple myeloma	22120009	Broderick, P	Nat Genet	Common variation at 3p22.1 and 7p15.3 influences multiple myeloma risk.	7578	1,675 European ancestry cases, 5,903 European ancestry controls	169 European ancestry cases, 927 European ancestry controls	3p22.1	3	41925398	ULK4	ULK4	NA	NA	54986	NA	NA	rs1052501-G	missense	0.16	2e-08	7.69897	NA	1.32	[1.20-1.45]	Illumina [422,839]
rs1717020	6	0	10	ULK4	NA	rs3774372	Blood pressure	21909110	Wain, LV	Nat Genet	Genome-wide association study identifies six new loci influencing pulse pressure and mean arterial pressure.	74064	74,064 European ancestry individuals	48,607 European ancestry individuals	3p22.1	3	41877414	ULK4	ULK4	NA	NA	54986	NA	NA	rs3774372-T	missense	0.78	8e-07	6.09691	Pulse Pressure	0.3	[0.18-0.42] mmHg increase	Affymetrix, Illumina, and Perlegen [NR] (imputed)
rs1717020	6	0	10	ULK4	NA	rs9815354	Diastolic blood pressure	19430479	Levy, D	Nat Genet	Genome-wide association study of blood pressure and hypertension.	29136	29,136 individuals	34,433 individuals	3p22.1	3	41912651	ULK4	ULK4	NA	NA	54986	NA	NA	rs9815354-A	intron	0.17	3e-09	8.52288	NA	0.49	[0.33-0.65] mm Hg increase	Affymetrix & Illumina [2,533,153](imputed)
rs1717020	6	0	10	ULK4	NA	rs3774372	Blood pressure	21909110	Wain, LV	Nat Genet	Genome-wide association study identifies six new loci influencing pulse pressure and mean arterial pressure.	74064	74,064 European ancestry individuals	48,607 European ancestry individuals	3p22.1	3	41877414	ULK4	ULK4	NA	NA	54986	NA	NA	rs3774372-T	missense	0.78	8e-07	6.09691	Pulse Pressure	0.3	[0.18-0.42] mmHg increase	Affymetrix, Illumina, and Perlegen [NR] (imputed)
rs1717020	6	0	10	ULK4	NA	rs1052501	Multiple myeloma	22120009	Broderick, P	Nat Genet	Common variation at 3p22.1 and 7p15.3 influences multiple myeloma risk.	7578	1,675 European ancestry cases, 5,903 European ancestry controls	169 European ancestry cases, 927 European ancestry controls	3p22.1	3	41925398	ULK4	ULK4	NA	NA	54986	NA	NA	rs1052501-G	missense	0.16	2e-08	7.69897	NA	1.32	[1.20-1.45]	Illumina [422,839]
rs1717020	6	0	10	ULK4	NA	rs9815354	Diastolic blood pressure	19430479	Levy, D	Nat Genet	Genome-wide association study of blood pressure and hypertension.	29136	29,136 individuals	34,433 individuals	3p22.1	3	41912651	ULK4	ULK4	NA	NA	54986	NA	NA	rs9815354-A	intron	0.17	3e-09	8.52288	NA	0.49	[0.33-0.65] mm Hg increase	Affymetrix & Illumina [2,533,153](imputed)
rs4845549	7	0	2	NA	NA	rs4845552	Hippocampal atrophy	19668339	Potkin, SG	PLoS One	Hippocampal atrophy as a quantitative trait in a genome-wide association study identifying novel susceptibility genes for Alzheimer's disease.	381	172 cases, 209 controls	NA	1q21.3	1	153479998	S100A5	S100A7 - S100A6	6278	6277	NA	46.86	27.08	rs4845552-?	Intergenic	NA	6e-06	5.22185	NA	NA	NA	Illumina [516,645]
rs10489849	7	0	8	NA	NA	rs10489849	Select biomarker traits	17903293	Benjamin, EJ	BMC Med Genet	Genome-wide association with select biomarker traits in the Framingham Heart Study.	1012	1,012 individuals(Framingham)	NA	1q23.2	1	159196765	IGSF4B	DARC - MPTX	2532	649458	NA	20.48	39.37	rs10489849-?	Intergenic	NA	1e-06	6	MCP1	NA	NA	Affymetrix[70,897]
rs11265187	8	0	4	NA	NA	rs4128725	Select biomarker traits	17903293	Benjamin, EJ	BMC Med Genet	Genome-wide association with select biomarker traits in the Framingham Heart Study.	1012	1,012 individuals(Framingham)	NA	1q23.2	1	159405959	OR10J1	OR10J4 - OR10J1	391121	26476	NA	2.93	3.59	rs4128725-?	Intergenic	NA	4e-12	11.3979	MCP1	NA	NA	Affymetrix[70,897]
rs182052	0	8	15	RFC4	NA	rs1648707	Adiponectin levels	20011104	Richards, JB	PLoS Genet	A genome-wide association study reveals variants in ARL15 that influence adiponectin levels.	8531	8,531 European ancestry individuals	6,202 European descent individuals	3q27.3	3	186551711	ADIPOQ	RFC4 - ADIPOQ	5984	9370	NA	27.23	8.75	rs1648707-C	Intergenic	0.07	3e-12	11.5229	NA	0.94	NA	Affymetrix & Illumina [~2.2 million] (imputed)
rs182052	0	8	15	RFC4	NA	rs1648707	Adiponectin levels	20011104	Richards, JB	PLoS Genet	A genome-wide association study reveals variants in ARL15 that influence adiponectin levels.	8531	8,531 European ancestry individuals	6,202 European descent individuals	3q27.3	3	186551711	ADIPOQ	RFC4 - ADIPOQ	5984	9370	NA	27.23	8.75	rs1648707-C	Intergenic	0.07	3e-12	11.5229	NA	0.94	NA	Affymetrix & Illumina [~2.2 million] (imputed)
rs1693476	0	6	11	TSPAN5	NA	rs1789924	Upper aerodigestive tract cancers	21437268	McKay, JD	PLoS Genet	A genome-wide association study of upper aerodigestive tract cancers conducted within the INHANCE consortium.	10425	2,091 European ancestry cases, 8,334 European ancestry controls	8,744 European ancestry cases, 11,982 European ancestry controls	4q23	4	100274286	ADH1C	ADH1C	NA	NA	126	NA	NA	rs1789924-C	nearGene-5	NA	3e-07	6.52288	NA	1.12	[1.07-1.17]	Illumina [294,620]
rs1693476	0	6	11	TSPAN5	NA	rs1789924	Upper aerodigestive tract cancers	21437268	McKay, JD	PLoS Genet	A genome-wide association study of upper aerodigestive tract cancers conducted within the INHANCE consortium.	10425	2,091 European ancestry cases, 8,334 European ancestry controls	8,744 European ancestry cases, 11,982 European ancestry controls	4q23	4	100274286	ADH1C	ADH1C	NA	NA	126	NA	NA	rs1789924-C	nearGene-5	NA	3e-07	6.52288	NA	1.12	[1.07-1.17]	Illumina [294,620]
rs10113485	0	6	13	NA	NA	rs7821565	Tuberculosis	20694014	Thye, T	Nat Genet	Genome-wide association analyses identifies a susceptibility locus for tuberculosis on chromosome 18q11.2.	5359	921 Ghanaian cases 1,740 Ghanaian controls, 1,316 Gambian cases, 1,382 Gambian controls	1,226 Ghanaian cases, 3,825 Ghanaian controls, 236 Malawian cases, 779 Malawian controls, 332 Ghana parent/child trios and duos	8q11.22	8	52216762	NA	CYCSP22 - PXDNL	360175	137902	NA	541.4	15.38	rs7821565-?	Intergenic	0.61	8e-06	5.09691	NA	1.2	[1.11-1.25]	Affymetrix [>333,754] (imputed)
rs606149	10	0	11	NA	NA	rs606149	Major depressive disorder	20516156	Lewis, CM	Am J Psychiatry	Genome-wide association study of major recurrent depression in the U.K. population.	3230	1,636 UK cases, 1,594 UK controls	926 German cases, 866 German controls, 492 Caucasian cases, 1,052 Caucasian controls	1q31.3	1	193921548	LOC647167	RPL23AP22 - EEF1A1P14	100271291	647167	NA	195.15	236.49	rs606149-?	Intergenic	0.46	3e-06	5.52288	NA	1.25	NA	Illumina [471,747]
rs434157	17	0	6	SRP19	NA	rs469727	Attention deficit hyperactivity disorder	18839057	Lesch, KP	J Neural Transm	Molecular genetics of adult ADHD: converging evidence from genome-wide association and extended pedigree linkage studies.	647	343 cases, 304 controls	NA	5q22.2	5	112242968	REEP5	REEP5	NA	NA	7905	NA	NA	rs469727-?	intron	NA	8e-06	5.09691	NA	NA	NA	Affymetrix [504,219](pooled)
rs434157	17	0	6	REEP5	NA	rs469727	Attention deficit hyperactivity disorder	18839057	Lesch, KP	J Neural Transm	Molecular genetics of adult ADHD: converging evidence from genome-wide association and extended pedigree linkage studies.	647	343 cases, 304 controls	NA	5q22.2	5	112242968	REEP5	REEP5	NA	NA	7905	NA	NA	rs469727-?	intron	NA	8e-06	5.09691	NA	NA	NA	Affymetrix [504,219](pooled)
rs434157	17	0	6	SRP19	NA	rs469727	Attention deficit hyperactivity disorder	18839057	Lesch, KP	J Neural Transm	Molecular genetics of adult ADHD: converging evidence from genome-wide association and extended pedigree linkage studies.	647	343 cases, 304 controls	NA	5q22.2	5	112242968	REEP5	REEP5	NA	NA	7905	NA	NA	rs469727-?	intron	NA	8e-06	5.09691	NA	NA	NA	Affymetrix [504,219](pooled)
rs434157	17	0	6	REEP5	NA	rs469727	Attention deficit hyperactivity disorder	18839057	Lesch, KP	J Neural Transm	Molecular genetics of adult ADHD: converging evidence from genome-wide association and extended pedigree linkage studies.	647	343 cases, 304 controls	NA	5q22.2	5	112242968	REEP5	REEP5	NA	NA	7905	NA	NA	rs469727-?	intron	NA	8e-06	5.09691	NA	NA	NA	Affymetrix [504,219](pooled)
rs12187537	0	15	0	RAD50	NA	rs2040704	Serum IgE levels	18846228	Weidinger, S	PLoS Genet	Genome-wide scan on total serum IgE levels identifies FCER1A as novel susceptibility locus.	1530	1,530 individuals	9,769 individuals	5q31.1	5	131973177	RAD50	RAD50	NA	NA	10111	NA	NA	rs2040704-?	intron	0.23	4e-08	7.39794	NA	13.9	NA	Affymetrix[353,569]
rs12187537	0	15	0	RAD50	NA	rs2244012	Asthma	20159242	Li, X	J Allergy Clin Immunol	Genome-wide association study of asthma identifies RAD50-IL13 and HLA-DR/DQ regions.	3901	607 cases, 3,294 white controls	NA	5q31.1	5	131901225	RAD50	RAD50	NA	NA	10111	NA	NA	rs2244012-C	intron	0.21	3e-07	6.52288	NA	1.64	[1.36-1.97]	Illumina [292,443]
rs12187537	0	15	0	RAD50	NA	rs2040704	Serum IgE levels	18846228	Weidinger, S	PLoS Genet	Genome-wide scan on total serum IgE levels identifies FCER1A as novel susceptibility locus.	1530	1,530 individuals	9,769 individuals	5q31.1	5	131973177	RAD50	RAD50	NA	NA	10111	NA	NA	rs2040704-?	intron	0.23	4e-08	7.39794	NA	13.9	NA	Affymetrix[353,569]
rs12187537	0	15	0	RAD50	NA	rs2244012	Asthma	20159242	Li, X	J Allergy Clin Immunol	Genome-wide association study of asthma identifies RAD50-IL13 and HLA-DR/DQ regions.	3901	607 cases, 3,294 white controls	NA	5q31.1	5	131901225	RAD50	RAD50	NA	NA	10111	NA	NA	rs2244012-C	intron	0.21	3e-07	6.52288	NA	1.64	[1.36-1.97]	Illumina [292,443]
rs7832552	12	1	7	NA	NA	rs7832552	Body mass (lean)	19268274	Liu, XG	Am J Hum Genet	Genome-wide association and replication studies identified TRHR as an important gene for lean body mass.	1000	1,000 individuals	1,488 individuals, 1,972 family members, 2,955 Chinese individuals	8q23.1	8	110115676	TRHR	TRHR	NA	NA	7201	NA	NA	rs7832552-T	intron	0.32	4e-10	9.39794	NA	0.1	[0.04-0.16] kg increase	Affymetrix [379,319]
rs10057967	0	6	10	NA	NA	rs2112347	Body mass index	20935630	Speliotes, EK	Nat Genet	Association analyses of 249,796 individuals reveal 18 new loci associated with body mass index.	123865	Up to 123,865 European ancestry individuals	Up to 125,931 European ancestry individuals	5q13.3	5	75015242	FLJ35779, HMGCR	POC5	NA	NA	134359	NA	NA	rs2112347-T	nearGene-5	0.63	2e-13	12.699	NA	0.1	[0.06-0.14] kg/m2 increase	Affymetrix, Illumina and Perlegen [~2.8 million] (imputed)
rs2540913	1	11	2	NA	NA	rs2540917	Mean corpuscular volume	19862010	Ganesh, SK	Nat Genet	Multiple loci influence erythrocyte phenotypes in the CHARGE Consortium.	24167	24,167 European ancestry individuals	9,456 European ancestry individuals	2p16.1	2	60608759	BCL11A	EIF3FP3 - BCL11A	339799	53335	NA	2128.94	69.54	rs2540917-C	Intergenic	NA	1e-14	14	NA	0	[0.002-0.004] fl decrease	Affymetrix & Illumina [~2.5 million](imputed)
rs2540913	1	11	2	NA	NA	rs2540917	Mean corpuscular volume	19862010	Ganesh, SK	Nat Genet	Multiple loci influence erythrocyte phenotypes in the CHARGE Consortium.	24167	24,167 European ancestry individuals	9,456 European ancestry individuals	2p16.1	2	60608759	BCL11A	EIF3FP3 - BCL11A	339799	53335	NA	2128.94	69.54	rs2540917-C	Intergenic	NA	1e-14	14	NA	0	[0.002-0.004] fl decrease	Affymetrix & Illumina [~2.5 million](imputed)
rs17534670	7	0	12	NA	NA	rs934734	Rheumatoid arthritis	20453842	Stahl, EA	Nat Genet	Genome-wide association study meta-analysis identifies seven new rheumatoid arthritis risk loci.	25708	5,539 European ancestry cases, 20,169 European ancestry controls	6,768 European ancestry cases, 8,806 European ancestry controls	2p14	2	65595586	SPRED2	SPRED2	NA	NA	200734	NA	NA	rs934734-G	intron	0.49	5e-10	9.30103	NA	1.13	NA	Affymetrix & Illumina [~2,716,259] (imputed)
rs17534670	7	0	12	NA	NA	rs934734	Rheumatoid arthritis	20453842	Stahl, EA	Nat Genet	Genome-wide association study meta-analysis identifies seven new rheumatoid arthritis risk loci.	25708	5,539 European ancestry cases, 20,169 European ancestry controls	6,768 European ancestry cases, 8,806 European ancestry controls	2p14	2	65595586	SPRED2	SPRED2	NA	NA	200734	NA	NA	rs934734-G	intron	0.49	5e-10	9.30103	NA	1.13	NA	Affymetrix & Illumina [~2,716,259] (imputed)
rs450419	0	7	5	NA	NA	rs454305	Neutrophil count	21507922	Ramsuran, V	Clin Infect Dis	Duffy-null-associated low neutrophil counts influence HIV-1 susceptibility in high-risk South African black women.	115	115 black HIV-negative individuals	NA	2p13.3	2	70736219	TGFA	TGFA	NA	NA	7039	NA	NA	rs454305-?	intron	NA	5e-06	5.30103	NA	NA	NA	Illumina [874,956]
rs450419	0	7	5	NA	NA	rs454305	Neutrophil count	21507922	Ramsuran, V	Clin Infect Dis	Duffy-null-associated low neutrophil counts influence HIV-1 susceptibility in high-risk South African black women.	115	115 black HIV-negative individuals	NA	2p13.3	2	70736219	TGFA	TGFA	NA	NA	7039	NA	NA	rs454305-?	intron	NA	5e-06	5.30103	NA	NA	NA	Illumina [874,956]
rs1421085	0	9	11	NA	NA	rs8050136	Body mass index	19079260	Thorleifsson, G	Nat Genet	Genome-wide association yields new sequence variants at seven loci that associate with measures of obesity.	80969	80,969 individuals	11,036 individuals	16q12.2	16	53816275	FTO	FTO	NA	NA	79068	NA	NA	rs8050136-A	intron	0.41	1e-47	47	NA	8.04	[6.96-9.12] % SD	Illumina [305,846]
rs1421085	0	9	11	NA	NA	rs8050136	Weight	19079260	Thorleifsson, G	Nat Genet	Genome-wide association yields new sequence variants at seven loci that associate with measures of obesity.	80969	80,969 individuals	11,036 individuals	16q12.2	16	53816275	FTO	FTO	NA	NA	79068	NA	NA	rs8050136-A	intron	0.41	5e-36	35.301	NA	7.05	[5.95-8.15] % SD	Illumina [305,846]
rs1118644	10	0	14	NA	NA	rs2769967	Inattentive symptoms	18821565	Lasky-Su, J	Am J Med Genet B Neuropsychiatr Genet	Genome-wide association scan of quantitative traits for attention deficit hyperactivity disorder identifies novel associations and confirms candidate gene associations.	2727	909 trios	NA	9q21.31	9	81889358	Intergenic	KRT18P24 - CHCHD9	340460	645345	NA	236.69	116.82	rs2769967-?	Intergenic	NA	3e-06	5.52288	count	NA	NA	Perlegen [429,981]
rs1118644	10	0	14	NA	NA	rs2769967	Inattentive symptoms	18821565	Lasky-Su, J	Am J Med Genet B Neuropsychiatr Genet	Genome-wide association scan of quantitative traits for attention deficit hyperactivity disorder identifies novel associations and confirms candidate gene associations.	2727	909 trios	NA	9q21.31	9	81889358	Intergenic	KRT18P24 - CHCHD9	340460	645345	NA	236.69	116.82	rs2769967-?	Intergenic	NA	3e-06	5.52288	count	NA	NA	Perlegen [429,981]
rs2744972	0	7	4	UHRF1BP1	NA	rs2814993	Height	18391952	Weedon, MN	Nat Genet	Genome-wide association analysis identifies 20 loci that influence adult height.	13665	13,665 individuals	16,482 individuals	6p21.31	6	34618893	C6orf106	C6orf106	NA	NA	64771	NA	NA	rs2814993-A	intron	0.15	4e-12	11.3979	NA	0.09	[0.05-0.13] s.d. taller - among males	Affymetrix[402,951]
rs2744972	0	7	4	FKBP5	NA	rs2814993	Height	18391952	Weedon, MN	Nat Genet	Genome-wide association analysis identifies 20 loci that influence adult height.	13665	13,665 individuals	16,482 individuals	6p21.31	6	34618893	C6orf106	C6orf106	NA	NA	64771	NA	NA	rs2814993-A	intron	0.15	4e-12	11.3979	NA	0.09	[0.05-0.13] s.d. taller - among males	Affymetrix[402,951]
rs2744972	0	7	4	C6orf106	NA	rs2814993	Height	18391952	Weedon, MN	Nat Genet	Genome-wide association analysis identifies 20 loci that influence adult height.	13665	13,665 individuals	16,482 individuals	6p21.31	6	34618893	C6orf106	C6orf106	NA	NA	64771	NA	NA	rs2814993-A	intron	0.15	4e-12	11.3979	NA	0.09	[0.05-0.13] s.d. taller - among males	Affymetrix[402,951]
rs2744972	0	7	4	UHRF1BP1	NA	rs2814993	Height	18391952	Weedon, MN	Nat Genet	Genome-wide association analysis identifies 20 loci that influence adult height.	13665	13,665 individuals	16,482 individuals	6p21.31	6	34618893	C6orf106	C6orf106	NA	NA	64771	NA	NA	rs2814993-A	intron	0.15	4e-12	11.3979	NA	0.09	[0.05-0.13] s.d. taller - among males	Affymetrix[402,951]
rs2744972	0	7	4	FKBP5	NA	rs2814993	Height	18391952	Weedon, MN	Nat Genet	Genome-wide association analysis identifies 20 loci that influence adult height.	13665	13,665 individuals	16,482 individuals	6p21.31	6	34618893	C6orf106	C6orf106	NA	NA	64771	NA	NA	rs2814993-A	intron	0.15	4e-12	11.3979	NA	0.09	[0.05-0.13] s.d. taller - among males	Affymetrix[402,951]
rs2744972	0	7	4	C6orf106	NA	rs2814993	Height	18391952	Weedon, MN	Nat Genet	Genome-wide association analysis identifies 20 loci that influence adult height.	13665	13,665 individuals	16,482 individuals	6p21.31	6	34618893	C6orf106	C6orf106	NA	NA	64771	NA	NA	rs2814993-A	intron	0.15	4e-12	11.3979	NA	0.09	[0.05-0.13] s.d. taller - among males	Affymetrix[402,951]
rs1516136	0	9	11	NA	NA	rs10427255	Common traits (Other)	20585627	Eriksson, N	PLoS Genet	Web-based, participant-driven studies yield novel genetic associations for common traits.	9126	9,126 Northern European ancestry individuals	NA	2q22.3	2	146125523	Intergenic	RPL6P5 - RNU7-2P	100270844	100147745	NA	29.89	777.1	rs10427255-C	Intergenic	0.46	1e-11	11	sneeze	1.32	NA	Illumina [535,076]
rs1516136	0	9	11	NA	NA	rs10427255	Common traits (Other)	20585627	Eriksson, N	PLoS Genet	Web-based, participant-driven studies yield novel genetic associations for common traits.	9126	9,126 Northern European ancestry individuals	NA	2q22.3	2	146125523	Intergenic	RPL6P5 - RNU7-2P	100270844	100147745	NA	29.89	777.1	rs10427255-C	Intergenic	0.46	1e-11	11	sneeze	1.32	NA	Illumina [535,076]
rs799793	0	6	15	NA	NA	rs707040	Sudden cardiac arrest	21658281	Aouizerat, BE	BMC Cardiovasc Disord	GWAS for discovery and replication of genetic loci associated with sudden cardiac arrest in patients with coronary artery disease.	609	89 European ancestry non-Hispanic cases, 520 European ancestry controls	NA	2q24.1	2	155226677	Intergenic	GALNT13	NA	NA	114805	NA	NA	rs707040-?	intron	0.38	6e-06	5.22185	Recessive	1.17	[1.10-1.26]	Affymetrix [319,222]
rs799793	0	6	15	NA	NA	rs707040	Sudden cardiac arrest	21658281	Aouizerat, BE	BMC Cardiovasc Disord	GWAS for discovery and replication of genetic loci associated with sudden cardiac arrest in patients with coronary artery disease.	609	89 European ancestry non-Hispanic cases, 520 European ancestry controls	NA	2q24.1	2	155226677	Intergenic	GALNT13	NA	NA	114805	NA	NA	rs707040-?	intron	0.38	6e-06	5.22185	Recessive	1.17	[1.10-1.26]	Affymetrix [319,222]
rs799793	0	6	15	NA	NA	rs707040	Sudden cardiac arrest	21658281	Aouizerat, BE	BMC Cardiovasc Disord	GWAS for discovery and replication of genetic loci associated with sudden cardiac arrest in patients with coronary artery disease.	609	89 European ancestry non-Hispanic cases, 520 European ancestry controls	NA	2q24.1	2	155226677	Intergenic	GALNT13	NA	NA	114805	NA	NA	rs707040-?	intron	0.38	6e-06	5.22185	Recessive	1.17	[1.10-1.26]	Affymetrix [319,222]
rs799793	0	6	15	NA	NA	rs707040	Sudden cardiac arrest	21658281	Aouizerat, BE	BMC Cardiovasc Disord	GWAS for discovery and replication of genetic loci associated with sudden cardiac arrest in patients with coronary artery disease.	609	89 European ancestry non-Hispanic cases, 520 European ancestry controls	NA	2q24.1	2	155226677	Intergenic	GALNT13	NA	NA	114805	NA	NA	rs707040-?	intron	0.38	6e-06	5.22185	Recessive	1.17	[1.10-1.26]	Affymetrix [319,222]
rs10221833	0	7	1	NA	NA	rs10221833	Response to statin therapy	20339536	Barber, MJ	PLoS One	Genome-wide association of lipid-lowering response to statins in combined study populations.	3928	3,928 Caucasian individuals	NA	2q24.3	2	165577164	COBLL1, LOC728184, GRB14	COBLL1	NA	NA	22837	NA	NA	rs10221833-C	intron	0.09	6e-06	5.22185	Triglyceride sum	NA	NA	Illumina [~2.5 million](imputed)
rs6726821	0	6	15	NA	NA	rs6710518	Bone mineral density	21533022	Duncan, EL	PLoS Genet	Genome-wide association study using extreme truncate selection identifies novel genes affecting bone mineral density and fracture risk.	1955	900 European ancestry women with low hip bone mineral density, 1,055 European ancestry women with high hip bone mineral density	20,898 European ancestry women	2q24.3	2	166583244	GALNT3	CSRNP3 - GALNT3	80034	2591	NA	46.03	21.07	rs6710518-T	Intergenic	NA	5e-10	9.30103	femoral neck	0.06	NA	Illumina [2,543,887] (imputed)
rs6726821	0	6	15	NA	NA	rs6710518	Bone mineral density	21533022	Duncan, EL	PLoS Genet	Genome-wide association study using extreme truncate selection identifies novel genes affecting bone mineral density and fracture risk.	1955	900 European ancestry women with low hip bone mineral density, 1,055 European ancestry women with high hip bone mineral density	20,898 European ancestry women	2q24.3	2	166583244	GALNT3	CSRNP3 - GALNT3	80034	2591	NA	46.03	21.07	rs6710518-T	Intergenic	NA	5e-10	9.30103	femoral neck	0.06	NA	Illumina [2,543,887] (imputed)
rs12214778	0	11	15	NA	NA	rs3799977	Attention deficit hyperactivity disorder	18839057	Lesch, KP	J Neural Transm	Molecular genetics of adult ADHD: converging evidence from genome-wide association and extended pedigree linkage studies.	647	343 cases, 304 controls	NA	6p21.1	6	44837356	SUPT3H	SUPT3H	NA	NA	8464	NA	NA	rs3799977-?	intron	NA	5e-06	5.30103	NA	NA	NA	Affymetrix [504,219](pooled)
rs12214778	0	11	15	NA	NA	rs10948197	Height	19893584	Kim, JJ	J Hum Genet	Identification of 15 loci influencing height in a Korean population.	8842	8,842 Korean individuals	NA	6p21.1	6	44967490	SUPT3H	SUPT3H	NA	NA	8464	NA	NA	rs10948197-C	intron	0.34	8e-06	5.09691	NA	0.51	NA	Affymetrix [334,546]
rs6433232	6	0	7	NA	NA	rs2080401	Coronary heart disease	21347282	Lettre, G	PLoS Genet	Genome-wide association study of coronary heart disease and its risk factors in 8,090 African Americans: the NHLBI CARe Project.	8090	8,090 African American individuals	8,849 African American or African-Caribbean individuals	2q31.1	2	171540823	Intergenic	HMGB1L4 - SP5	10355	389058	NA	82.09	31.03	rs2080401-A	Intergenic	0.62	7e-06	5.1549	LDL-C	0.72	[0.69-0.75] SD decrease	Affymetrix [~2.74 million] (imputed)
rs6433232	6	0	7	NA	NA	rs2080401	Coronary heart disease	21347282	Lettre, G	PLoS Genet	Genome-wide association study of coronary heart disease and its risk factors in 8,090 African Americans: the NHLBI CARe Project.	8090	8,090 African American individuals	8,849 African American or African-Caribbean individuals	2q31.1	2	171540823	Intergenic	HMGB1L4 - SP5	10355	389058	NA	82.09	31.03	rs2080401-A	Intergenic	0.62	7e-06	5.1549	LDL-C	0.72	[0.69-0.75] SD decrease	Affymetrix [~2.74 million] (imputed)
rs16863235	6	0	4	NA	NA	rs2461751	Electrocardiographic conduction measures	19389651	Smith, JG	Heart Rhythm	Genome-wide association study of electrocardiographic conduction measures in an isolated founder population: Kosrae.	1262	1,262 Kosraen individuals	NA	2q31.1	2	176289319	Intergenic	RPS15AP14 - EXTL2P1	100127924	100287682	NA	239.94	418.31	rs2461751-G	Intergenic	0.44	8e-06	5.09691	PR interval	4.54	[2.58-6.50] ms increase	Affymetrix [338,049]
rs6723304	0	7	3	NA	NA	rs2461751	Electrocardiographic conduction measures	19389651	Smith, JG	Heart Rhythm	Genome-wide association study of electrocardiographic conduction measures in an isolated founder population: Kosrae.	1262	1,262 Kosraen individuals	NA	2q31.1	2	176289319	Intergenic	RPS15AP14 - EXTL2P1	100127924	100287682	NA	239.94	418.31	rs2461751-G	Intergenic	0.44	8e-06	5.09691	PR interval	4.54	[2.58-6.50] ms increase	Affymetrix [338,049]
rs16863235	6	0	4	NA	NA	rs2461751	Electrocardiographic conduction measures	19389651	Smith, JG	Heart Rhythm	Genome-wide association study of electrocardiographic conduction measures in an isolated founder population: Kosrae.	1262	1,262 Kosraen individuals	NA	2q31.1	2	176289319	Intergenic	RPS15AP14 - EXTL2P1	100127924	100287682	NA	239.94	418.31	rs2461751-G	Intergenic	0.44	8e-06	5.09691	PR interval	4.54	[2.58-6.50] ms increase	Affymetrix [338,049]
rs6723304	0	7	3	NA	NA	rs2461751	Electrocardiographic conduction measures	19389651	Smith, JG	Heart Rhythm	Genome-wide association study of electrocardiographic conduction measures in an isolated founder population: Kosrae.	1262	1,262 Kosraen individuals	NA	2q31.1	2	176289319	Intergenic	RPS15AP14 - EXTL2P1	100127924	100287682	NA	239.94	418.31	rs2461751-G	Intergenic	0.44	8e-06	5.09691	PR interval	4.54	[2.58-6.50] ms increase	Affymetrix [338,049]
rs11655097	6	0	13	NA	NA	rs11650066	Coronary heart disease	21378988	The, Coronary, Artery, Disease, (C4D), Genetics, Consortium	Nat Genet	A genome-wide association study in Europeans and South Asians identifies five new loci for coronary artery disease.	30482	8,424 European ancestry cases, 7,268 European ancestry controls, 6,996 South Asian cases, 7,794 South Asian controls	18,049 European ancestry cases, 16,357 European ancestry controls, 3,359 South Asian cases, 2,828 South Asian controls	17q12	17	32287449	Intergenic	ACCN1	NA	NA	40	NA	NA	rs11650066-?	intron	NA	6e-06	5.22185	NA	NA	NA	Illumina [574,919]
rs2401173	0	7	14	NA	NA	rs10906982	Height	18391952	Weedon, MN	Nat Genet	Genome-wide association analysis identifies 20 loci that influence adult height.	13665	13,665 individuals	16,482 individuals	15q25.2	15	84568158	ADAMTSL3	ADAMTSL3	NA	NA	57188	NA	NA	rs10906982-A	intron	0.52	2e-08	7.69897	NA	0.05	[0.02-0.07] s.d. taller - among males	Affymetrix[402,951]
rs10497836	8	0	7	NA	NA	rs1992950	Ulcerative colitis	20228799	McGovern, DP	Nat Genet	Genome-wide association identifies multiple ulcerative colitis susceptibility loci.	9484	2,693 European descent cases, 6,791 European descent controls	2,009 European descent cases, 1,580 European descent controls	2q33.1	2	200290359	SATB2	SATB2	NA	NA	23314	NA	NA	rs1992950-A	intron	NA	5e-06	5.30103	NA	1.1	NA	Affymetrix [266,047]
rs10497836	8	0	7	NA	NA	rs1992950	Ulcerative colitis	20228799	McGovern, DP	Nat Genet	Genome-wide association identifies multiple ulcerative colitis susceptibility loci.	9484	2,693 European descent cases, 6,791 European descent controls	2,009 European descent cases, 1,580 European descent controls	2q33.1	2	200290359	SATB2	SATB2	NA	NA	23314	NA	NA	rs1992950-A	intron	NA	5e-06	5.30103	NA	1.1	NA	Affymetrix [266,047]
rs2286963	10	1	12	NA	NA	rs2286963	Serum metabolites	20037589	Illig, T	Nat Genet	A genome-wide perspective of genetic variation in human metabolism.	1809	1,809 European individuals	422 European females	2q34	2	211060050	ACADL	ACADL	NA	NA	33	NA	NA	rs2286963-T	missense	0.37	3e-60	59.5229	C9/C10:2	13.8	NA	Illumina [517,480]
rs895780	6	0	1	NA	NA	rs1440072	Body mass index	20966902	Croteau-Chonka, DC	Obesity (Silver Spring)	Genome-wide association study of anthropometric traits and evidence of interactions with age and study year in Filipino women.	1792	1,792 Filipino women	NA	2q36.1	2	223936738	KCNE4	KCNE4 - TRNAK39P	23704	100189504	NA	16.38	249.58	rs1440072-C	Intergenic	0.06	4e-06	5.39794	NA	0.06	[0.04-0.08] unit increase	Affymetrix [2,073,674] (imputed)
rs895780	6	0	1	NA	NA	rs1440072	Waist circumference	20966902	Croteau-Chonka, DC	Obesity (Silver Spring)	Genome-wide association study of anthropometric traits and evidence of interactions with age and study year in Filipino women.	1792	1,792 Filipino women	NA	2q36.1	2	223936738	KCNE4	KCNE4 - TRNAK39P	23704	100189504	NA	16.38	249.58	rs1440072-C	Intergenic	0.06	8e-07	6.09691	NA	3.66	[2.21-5.11] cm increase	Affymetrix [2,073,674](imputed)
rs895779	0	6	1	NA	NA	rs1440072	Body mass index	20966902	Croteau-Chonka, DC	Obesity (Silver Spring)	Genome-wide association study of anthropometric traits and evidence of interactions with age and study year in Filipino women.	1792	1,792 Filipino women	NA	2q36.1	2	223936738	KCNE4	KCNE4 - TRNAK39P	23704	100189504	NA	16.38	249.58	rs1440072-C	Intergenic	0.06	4e-06	5.39794	NA	0.06	[0.04-0.08] unit increase	Affymetrix [2,073,674] (imputed)
rs895779	0	6	1	NA	NA	rs1440072	Waist circumference	20966902	Croteau-Chonka, DC	Obesity (Silver Spring)	Genome-wide association study of anthropometric traits and evidence of interactions with age and study year in Filipino women.	1792	1,792 Filipino women	NA	2q36.1	2	223936738	KCNE4	KCNE4 - TRNAK39P	23704	100189504	NA	16.38	249.58	rs1440072-C	Intergenic	0.06	8e-07	6.09691	NA	3.66	[2.21-5.11] cm increase	Affymetrix [2,073,674](imputed)
rs895780	6	0	1	NA	NA	rs1440072	Body mass index	20966902	Croteau-Chonka, DC	Obesity (Silver Spring)	Genome-wide association study of anthropometric traits and evidence of interactions with age and study year in Filipino women.	1792	1,792 Filipino women	NA	2q36.1	2	223936738	KCNE4	KCNE4 - TRNAK39P	23704	100189504	NA	16.38	249.58	rs1440072-C	Intergenic	0.06	4e-06	5.39794	NA	0.06	[0.04-0.08] unit increase	Affymetrix [2,073,674] (imputed)
rs895780	6	0	1	NA	NA	rs1440072	Waist circumference	20966902	Croteau-Chonka, DC	Obesity (Silver Spring)	Genome-wide association study of anthropometric traits and evidence of interactions with age and study year in Filipino women.	1792	1,792 Filipino women	NA	2q36.1	2	223936738	KCNE4	KCNE4 - TRNAK39P	23704	100189504	NA	16.38	249.58	rs1440072-C	Intergenic	0.06	8e-07	6.09691	NA	3.66	[2.21-5.11] cm increase	Affymetrix [2,073,674](imputed)
rs7013189	6	0	9	ASPH	NA	rs903027	MRI atrophy measures	21116278	Furney, SJ	Mol Psychiatry	Genome-wide association with MRI atrophy measures as a quantitative trait locus for Alzheimer's disease.	954	Up to 434 Caucasian MCI cases, 236 Caucasian AD cases, 284 Caucasian controls	NA	8q12.3	8	62409428	RLBP1L1	CLVS1	NA	NA	157807	NA	NA	rs903027-?	intron	NA	6e-06	5.22185	whole-brain volume	0.01	NA	Illumina [488,911]
rs7013189	6	0	9	ASPH	NA	rs903027	MRI atrophy measures	21116278	Furney, SJ	Mol Psychiatry	Genome-wide association with MRI atrophy measures as a quantitative trait locus for Alzheimer's disease.	954	Up to 434 Caucasian MCI cases, 236 Caucasian AD cases, 284 Caucasian controls	NA	8q12.3	8	62409428	RLBP1L1	CLVS1	NA	NA	157807	NA	NA	rs903027-?	intron	NA	6e-06	5.22185	whole-brain volume	0.01	NA	Illumina [488,911]
rs884488	0	7	12	YWHAZ	NA	rs931812	Attention deficit hyperactivity disorder and conduct disorder	18951430	Anney, RJ	Am J Med Genet B Neuropsychiatr Genet	Conduct disorder and ADHD: evaluation of conduct problems as a categorical and quantitative trait in the international multicentre ADHD genetics study.	2814	938 affected trios	NA	8q22.3	8	101919321	YWHAZ	RPS26P6 - YWHAZ	392256	7534	NA	10.89	11.48	rs931812-C	Intergenic	0.74	5e-06	5.30103	NA	NA	NA	Perlegen[378,332]
rs884488	0	7	12	YWHAZ	NA	rs931812	Attention deficit hyperactivity disorder and conduct disorder	18951430	Anney, RJ	Am J Med Genet B Neuropsychiatr Genet	Conduct disorder and ADHD: evaluation of conduct problems as a categorical and quantitative trait in the international multicentre ADHD genetics study.	2814	938 affected trios	NA	8q22.3	8	101919321	YWHAZ	RPS26P6 - YWHAZ	392256	7534	NA	10.89	11.48	rs931812-C	Intergenic	0.74	5e-06	5.30103	NA	NA	NA	Perlegen[378,332]
rs10818580	9	0	9	PTGS1	NA	rs7025486	Abdominal aortic aneurysm	20622881	Gretarsdottir, S	Nat Genet	Genome-wide association study identifies a sequence variant within the DAB2IP gene conferring susceptibility to abdominal aortic aneurysm.	31795	452 Icelandic cases, 27,712 Icelandic controls, 840 Dutch cases, 2,791 Dutch controls	7,451 European ancestry cases, 3,267 European ancestry controls	9q33.2	9	124422403	DAB2IP	DAB2IP	NA	NA	153090	NA	NA	rs7025486-A	intron	0.23	5e-10	9.30103	NA	1.21	[1.14-1.28]	Illumina [293,677]
rs10818580	9	0	9	PTGS1	NA	rs7025486	Abdominal aortic aneurysm	20622881	Gretarsdottir, S	Nat Genet	Genome-wide association study identifies a sequence variant within the DAB2IP gene conferring susceptibility to abdominal aortic aneurysm.	31795	452 Icelandic cases, 27,712 Icelandic controls, 840 Dutch cases, 2,791 Dutch controls	7,451 European ancestry cases, 3,267 European ancestry controls	9q33.2	9	124422403	DAB2IP	DAB2IP	NA	NA	153090	NA	NA	rs7025486-A	intron	0.23	5e-10	9.30103	NA	1.21	[1.14-1.28]	Illumina [293,677]
rs3749380	0	16	7	NA	NA	rs3749380	Panic disorder	19165232	Otowa, T	J Hum Genet	Genome-wide association study of panic disorder in the Japanese population.	400	200 Japanese cases, 200 Japanese controls	NA	3p26.1	3	6903297	GRM7	GRM7	NA	NA	2917	NA	NA	rs3749380-?	cds-synon	0.25	2e-06	5.69897	NA	NA	NA	Affymetrix [253,903]
rs11129640	7	0	13	NA	NA	rs11129640	Entorhinal cortical thickness	21116278	Furney, SJ	Mol Psychiatry	Genome-wide association with MRI atrophy measures as a quantitative trait locus for Alzheimer's disease.	954	Up to 434 Caucasian MCI cases, 236 Caucasian AD cases, 284 Caucasian controls	NA	3p22.3	3	35142511	ARPP-21	FECHP1 - KRT8P18	2236	442078	NA	225.8	114.49	rs11129640-?	Intergenic	NA	6e-08	7.22185	NA	0.12	NA	Illumina [488,911]
rs9388486	0	15	12	NA	NA	rs1361108	Menarche (age at onset)	21102462	Elks, CE	Nat Genet	Thirty new loci for age at menarche identified by a meta-analysis of genome-wide association studies.	87802	87,802 European ancestry women	Up to 14,731 women	6q22.32	6	126767600	C6orf173, TRMT11	CENPW - RPS4XP9	387103	442257	NA	97.85	236.56	rs1361108-T	Intergenic	0.46	2e-08	7.69897	NA	2.1	[1.32-2.88] week decrease	Affymetrix & Illumina [~2.5 million] (imputed)
rs7101471	0	13	5	TRIM66	NA	rs4929949	Body mass index	20935630	Speliotes, EK	Nat Genet	Association analyses of 249,796 individuals reveal 18 new loci associated with body mass index.	123865	Up to 123,865 European ancestry individuals	Up to 125,931 European ancestry individuals	11p15.4	11	8604593	RPL27A, TUB	STK33	NA	NA	65975	NA	NA	rs4929949-C	intron	0.52	3e-09	8.52288	NA	0.06	[0.02-0.10] kg/m2 increase	Affymetrix, Illumina and Perlegen [~2.8 million] (imputed)
rs7101471	0	13	5	TRIM66	NA	rs10769908	Body mass index	19079261	Willer, CJ	Nat Genet	Six new loci associated with body mass index highlight a neuronal influence on body weight regulation.	32387	32,387 individuals	59,092 individuals	11p15.4	11	8484089	STK33	STK33	NA	NA	65975	NA	NA	rs10769908-C	intron	0.53	1e-06	6	NA	NA	NA	Illumina and Affymetrix[2,399,588](imputed)
rs7101471	0	13	5	TRIM66	NA	rs10769908	Body mass index	19079261	Willer, CJ	Nat Genet	Six new loci associated with body mass index highlight a neuronal influence on body weight regulation.	32387	32,387 individuals	59,092 individuals	11p15.4	11	8484089	STK33	STK33	NA	NA	65975	NA	NA	rs10769908-C	intron	0.53	1e-06	6	NA	NA	NA	Illumina and Affymetrix[2,399,588](imputed)
rs7101471	0	13	5	TRIM66	NA	rs4929949	Body mass index	20935630	Speliotes, EK	Nat Genet	Association analyses of 249,796 individuals reveal 18 new loci associated with body mass index.	123865	Up to 123,865 European ancestry individuals	Up to 125,931 European ancestry individuals	11p15.4	11	8604593	RPL27A, TUB	STK33	NA	NA	65975	NA	NA	rs4929949-C	intron	0.52	3e-09	8.52288	NA	0.06	[0.02-0.10] kg/m2 increase	Affymetrix, Illumina and Perlegen [~2.8 million] (imputed)
rs10766969	0	9	14	SVIP	NA	rs712022	Dialysis-related mortality	21546767	Murea, M	Am J Nephrol	Genome-wide association scan for survival on dialysis in African-Americans with type 2 diabetes.	612	610 African American type 2 diabetics	NA	11p14.3	11	22843155	SVIP	SVIP	NA	NA	258010	NA	NA	rs712022-?	nearGene-3	0.53	6e-06	5.22185	NA	1.61	[1.32-1.96]	Affymetrix [832,357]
rs10766969	0	9	14	SVIP	NA	rs712022	Dialysis-related mortality	21546767	Murea, M	Am J Nephrol	Genome-wide association scan for survival on dialysis in African-Americans with type 2 diabetes.	612	610 African American type 2 diabetics	NA	11p14.3	11	22843155	SVIP	SVIP	NA	NA	258010	NA	NA	rs712022-?	nearGene-3	0.53	6e-06	5.22185	NA	1.61	[1.32-1.96]	Affymetrix [832,357]
rs3942852	0	9	9	FNBP4	NA	rs3942852	Acute lymphoblastic leukemia (childhood)	22076464	Ellinghaus, E	Leukemia	Identification of germline susceptibility loci in ETV6-RUNX1-rearranged childhood acute lymphoblastic leukemia.	893	419 European ancestry cases, 474 European ancestry controls	Up to 1,277 European ancestry cases and 3,061 European ancestry controls	11p11.2	11	48115089	PTPRJ	PTPRJ	NA	NA	5795	NA	NA	rs3942852-?	intron	NA	1e-06	6	ETV6-RUNX1-positive	NA	NA	Affymetrix [355,750]
rs12297194	12	0	6	ALG10B	NA	rs6582630	Drug-induced liver injury (flucloxacillin)	19483685	Daly, AK	Nat Genet	HLA-B*5701 genotype is a major determinant of drug-induced liver injury due to flucloxacillin.	340	58 cases, 282 controls	NA	12q12	12	38743508	ALG10B	ALG10B - CPNE8	144245	144402	NA	19.98	302.49	rs6582630-?	Intergenic	0.38	1e-06	6	NA	2.82	NA	Illumina [866,399]
rs12297194	12	0	6	ALG10B	NA	rs6582630	Drug-induced liver injury (flucloxacillin)	19483685	Daly, AK	Nat Genet	HLA-B*5701 genotype is a major determinant of drug-induced liver injury due to flucloxacillin.	340	58 cases, 282 controls	NA	12q12	12	38743508	ALG10B	ALG10B - CPNE8	144245	144402	NA	19.98	302.49	rs6582630-?	Intergenic	0.38	1e-06	6	NA	2.82	NA	Illumina [866,399]
rs6599250	0	6	19	NA	NA	rs6795970	Electrocardiographic traits	20062063	Holm, H	Nat Genet	Several common variants modulate heart rate, PR interval and QRS duration.	12670	Up to 12,670 Icelandic individuals	Up to 10,352 Icelandic individuals	3p22.2	3	38766675	SCN10A	SCN10A	NA	NA	6336	NA	NA	rs6795970-A	missense	0.36	1e-58	58	PR interval	14.81	[13.01-16.60] % s.d. increase	Illumina [306,060]
rs6599250	0	6	19	NA	NA	rs6795970	Electrocardiographic traits	20062063	Holm, H	Nat Genet	Several common variants modulate heart rate, PR interval and QRS duration.	12670	Up to 12,670 Icelandic individuals	Up to 10,352 Icelandic individuals	3p22.2	3	38766675	SCN10A	SCN10A	NA	NA	6336	NA	NA	rs6795970-A	missense	0.36	4e-09	8.39794	QRS duration	5.17	[3.46-6.89] % s.d. increase	Illumina [306,060]
rs6599250	0	6	19	NA	NA	rs6801957	Ventricular conduction	21076409	Sotoodehnia, N	Nat Genet	Common variants in 22 loci are associated with QRS duration and cardiac ventricular conduction.	40407	40,407 European ancestry individuals	7,170 European ancestry individuals	3p22.2	3	38767315	SCN10A	SCN10A	NA	NA	6336	NA	NA	rs6801957-T	intron	0.41	3e-14	13.5229	NA	0.54	NA	Affymetrix & Illumina [~2.5 million] (imputed)
rs6599250	0	6	19	NA	NA	rs6801957	Ventricular conduction	21076409	Sotoodehnia, N	Nat Genet	Common variants in 22 loci are associated with QRS duration and cardiac ventricular conduction.	40407	40,407 European ancestry individuals	7,170 European ancestry individuals	3p22.2	3	38767315	SCN10A	SCN10A	NA	NA	6336	NA	NA	rs6801957-T	intron	0.41	3e-14	13.5229	NA	0.54	NA	Affymetrix & Illumina [~2.5 million] (imputed)
rs6599250	0	6	19	NA	NA	rs6800541	Atrioventricular conduction	21041692	Denny, JC	Circulation	Identification of genomic predictors of atrioventricular conduction: using electronic medical records as a tool for genome science.	2334	2,334 European American individuals	NA	3p22.2	3	38774832	SCN10A	SCN10A	NA	NA	6336	NA	NA	rs6800541-C	intron	0.41	5e-07	6.30103	NA	2.6	[1.62-3.70] ms increase	Illumina [514,999]
rs6599250	0	6	19	NA	NA	rs6800541	PR interval	20062060	Pfeufer, A	Nat Genet	Genome-wide association study of PR interval.	28517	28,517 European descent individuals	NA	3p22.2	3	38774832	SCN10A	SCN10A	NA	NA	6336	NA	NA	rs6800541-C	intron	0.4	2e-74	73.699	NA	3.77	[3.37-4.17] ms increase	Affymetrix & Illumina [~2.5 million] (imputed)
rs6599250	0	6	19	NA	NA	rs6800541	Atrioventricular conduction	21041692	Denny, JC	Circulation	Identification of genomic predictors of atrioventricular conduction: using electronic medical records as a tool for genome science.	2334	2,334 European American individuals	NA	3p22.2	3	38774832	SCN10A	SCN10A	NA	NA	6336	NA	NA	rs6800541-C	intron	0.41	5e-07	6.30103	NA	2.6	[1.62-3.70] ms increase	Illumina [514,999]
rs6599250	0	6	19	NA	NA	rs6800541	PR interval	20062060	Pfeufer, A	Nat Genet	Genome-wide association study of PR interval.	28517	28,517 European descent individuals	NA	3p22.2	3	38774832	SCN10A	SCN10A	NA	NA	6336	NA	NA	rs6800541-C	intron	0.4	2e-74	73.699	NA	3.77	[3.37-4.17] ms increase	Affymetrix & Illumina [~2.5 million] (imputed)
rs1421085	0	9	11	NA	NA	rs9930506	Obesity-related traits	17658951	Scuteri, A	PLoS Genet	Genome-wide association scan shows genetic variants in the FTO gene are associated with obesity-related traits.	4741	4,741 individuals	3,205 individuals	16q12.2	16	53830465	FTO	FTO	NA	NA	79068	NA	NA	rs9930506-A	intron	0.54	3e-08	7.52288	hip	0.16	NA	Affymetrix[362,129]
rs1421085	0	9	11	NA	NA	rs9930506	Obesity-related traits	17658951	Scuteri, A	PLoS Genet	Genome-wide association scan shows genetic variants in the FTO gene are associated with obesity-related traits.	4741	4,741 individuals	3,205 individuals	16q12.2	16	53830465	FTO	FTO	NA	NA	79068	NA	NA	rs9930506-A	intron	0.54	9e-07	6.04576	BMI	0.13	NA	Affymetrix[362,129]
rs1421085	0	9	11	NA	NA	rs9930506	Obesity-related traits	17658951	Scuteri, A	PLoS Genet	Genome-wide association scan shows genetic variants in the FTO gene are associated with obesity-related traits.	4741	4,741 individuals	3,205 individuals	16q12.2	16	53830465	FTO	FTO	NA	NA	79068	NA	NA	rs9930506-A	intron	0.54	9e-07	6.04576	weight	0.12	NA	Affymetrix[362,129]
rs17172722	7	0	16	NA	NA	rs7784776	Ventricular conduction	21076409	Sotoodehnia, N	Nat Genet	Common variants in 22 loci are associated with QRS duration and cardiac ventricular conduction.	40407	40,407 European ancestry individuals	7,170 European ancestry individuals	7p12.3	7	46620145	IGFBP3	TTC4P1 - EPS15L2	222052	55380	NA	579.77	201.44	rs7784776-G	Intergenic	0.43	1e-09	9	NA	0.39	[0.25-0.53] ms increase	Affymetrix & Illumina [~2.5 million] (imputed)
rs7549701	13	1	8	NA	NA	rs2367725	Aging (time to event)	21782286	Walter, S	Neurobiol Aging	A genome-wide association study of aging.	16995	16,995 European ancestry individuals	NA	1p34.1	1	44215828	ST3GAL3	ST3GAL3	NA	NA	6487	NA	NA	rs2367725-T	intron	0.42	9e-06	5.04576	NA	1.08	NA	Affymetrix & Illumina [~2.5 million] (imputed)
rs7549701	13	1	8	NA	NA	rs2367725	Aging (time to event)	21782286	Walter, S	Neurobiol Aging	A genome-wide association study of aging.	16995	16,995 European ancestry individuals	NA	1p34.1	1	44215828	ST3GAL3	ST3GAL3	NA	NA	6487	NA	NA	rs2367725-T	intron	0.42	9e-06	5.04576	NA	1.08	NA	Affymetrix & Illumina [~2.5 million] (imputed)
rs2742417	8	0	9	NA	NA	rs2742417	Response to antidepressant treatment	22041458	Clark, SL	Psychol Med	Pharmacogenomic study of side-effects for antidepressant treatment options in STAR*D.	1439	1,439 non-psychotic major depressive disorder cases	NA	3p21.31	3	45731451	SACM1L	SACM1L	NA	NA	22908	NA	NA	rs2742417-T	intron	0.49	5e-07	6.30103	Bupropion sex	NA	NA	Affymetrix [421,789]
rs569619	6	0	7	NA	NA	rs2179965	Cognitive test performance	17903297	Seshadri, S	BMC Med Genet	Genetic correlates of brain aging on MRI and cognitive test measures: a genome-wide association and linkage analysis in the Framingham Study.	705	705 individuals(Framingham)	NA	1p22.2	1	88802012	Intergenic	LMO4 - RPL36AP10	8543	100271140	NA	987.41	241.52	rs2179965-?	Intergenic	NA	1e-06	6	F3	NA	NA	Affymetrix[70,897]
rs569619	6	0	7	NA	NA	rs2179965	Cognitive test performance	17903297	Seshadri, S	BMC Med Genet	Genetic correlates of brain aging on MRI and cognitive test measures: a genome-wide association and linkage analysis in the Framingham Study.	705	705 individuals(Framingham)	NA	1p22.2	1	88802012	Intergenic	LMO4 - RPL36AP10	8543	100271140	NA	987.41	241.52	rs2179965-?	Intergenic	NA	1e-06	6	F3	NA	NA	Affymetrix[70,897]
rs2401173	0	7	14	NA	NA	rs4842838	Height	19343178	Soranzo, N	PLoS Genet	Meta-analysis of genome-wide scans for human adult stature identifies novel Loci and associations with measures of skeletal frame size.	12611	12,611 individuals	7,187 individuals	15q25.2	15	84582124	ADAMTSL3	ADAMTSL3	NA	NA	57188	NA	NA	rs4842838-?	missense	0.32	3e-08	7.52288	NA	0.06	[0.04-0.07] s.d. decrease	Illumina [229,216]
rs17282884	0	9	8	NA	NA	rs800082	Smoking behavior	19247474	Caporaso, N	PLoS One	Genome-wide and candidate gene association study of cigarette smoking behaviors.	4611	4,611 individuals (2,617 smokers)	NA	3q24	3	144340205	Intergenic	C3orf58 - GM2AP1	205428	2761	NA	629	1062.07	rs800082-?	Intergenic	0.42	3e-06	5.52288	PKYRS	0.12	NA	Illumina [~518,000]
rs6702619	6	0	12	NA	NA	rs7543130	Aortic root size	19584346	Vasan, RS	JAMA	Genetic variants associated with cardiac structure and function: a meta-analysis and replication of genome-wide association data.	12612	12,612 European ancestry individuals	4,094 European ancestry individuals	1p21.2	1	100049785	PALMD	LPPR4 - PALMD	9890	54873	NA	274.65	61.65	rs7543130-A	Intergenic	0.49	1e-07	7	NA	0.03	[0.02-0.04] cm increase	Affymetrix & Illumina [~2.5 million] (imputed)
rs6702619	6	0	12	NA	NA	rs7543130	Aortic root size	19584346	Vasan, RS	JAMA	Genetic variants associated with cardiac structure and function: a meta-analysis and replication of genome-wide association data.	12612	12,612 European ancestry individuals	4,094 European ancestry individuals	1p21.2	1	100049785	PALMD	LPPR4 - PALMD	9890	54873	NA	274.65	61.65	rs7543130-A	Intergenic	0.49	1e-07	7	NA	0.03	[0.02-0.04] cm increase	Affymetrix & Illumina [~2.5 million] (imputed)
rs12733192	0	7	12	NA	NA	rs11590090	Hyperactive-impulsive symptoms	18821565	Lasky-Su, J	Am J Med Genet B Neuropsychiatr Genet	Genome-wide association scan of quantitative traits for attention deficit hyperactivity disorder identifies novel associations and confirms candidate gene associations.	2727	909 trios	NA	1p13.2	1	113313563	Intergenic	FAM19A3 - RPL39P8	284467	100270893	NA	43.71	119.65	rs11590090-?	Intergenic	NA	3e-06	5.52288	count	NA	NA	Perlegen [429,981]
[truncated: 271 more rows]
