# Supplementary material for: Allele-Specific Methylation Occurs at Genetic Variants Associated with Complex Disease
Source: PLoS One. 2014 Jun 9;9(6):e98464. doi: 10.1371/journal.pone.0098464 (PMC4049588; doi:10.1371/journal.pone.0098464)
Supplement: Table S3 — Detailed confirmation of ASM by sequencing in a subset of candidate cis-regulated ASM variants. Results from microarray and next-generation bisulfite sequencing ASM assays of ten variant-containing regions. For each amplicon region the table shows the variant and its categorization. Autoimmune variants that exhibited ASM in the microarray study are labeled “AI ASM”, similar non-autoimmune NHGRI variants are labeled “NHGRI ASM”. “Known ASM” variants have been previously shown to exhibit ASM. “Non ASM” variants did not exhibit ASM in the microarray study. For the bisulfite next generation sequencing analyses, the table shows the CpG position within the amplicon and whether it is found within an MSRE site; the reference and alternate allele sequences after bisulfite conversion; the number of methylated and unmethylated CpGs associated with the reference and alternate alleles and the unadjusted and Bonferroni adjusted Chi-square p-values of those associations. The allele with the highest number percentage of methylated reads was designated the most frequently methylated allele (REF = reference, ALT = alternate). For the microarray data, the number of heterozygotes that were observed with ASM associated with either the “A” or “B” alleles were used to determine the identity of the most frequently methylated allele which was matched against the most frequently methylated allele in the sequencing data. within the microarray and next-generation studies. For all CpGs that were within MSRE sites and showed significant association of methylation with an allele in the sequencing assay, the methylated allele matched that of the microarray assay. (XLSX) [file pone.0098464.s020.xlsx]

## Sheet: ASM.analysis.results.CpG.tab
				Bisulfite Sequencing											Microarray
SNPid	Category	CpG Genomic Position	MSRE CpG	Post-Bisulfite Reference Allele	Post-Bisulfite Alternate Allele	Methylated Reference	Unmethylated Reference	Methylated Alternate	Unmethylated Alternate	p-value	Bonferroni Adjusted p-value	Percent Methylated Reference	Percent Methylated Alternate	Methylated Allele	ProbesetID	ASM Allele-A	ASM Allele-B	Biallelic	Allele A	Allele B	Methylated Allele	Assays Consistent
rs10491434	AI ASM	chr5:35877849	NO	A	G	2885	189	80	212	8.27558e-153	8.27558e-152	93.8517	27.3973	REF	SNP_A-1981258	8	0	6	REF	ALT	REF	YES
	AI ASM	chr5:35877849	YES	A	G	2939	134	275	18	0.182663	1.82663	95.6394	93.8567	REF	SNP_A-1981258	8	0	6	REF	ALT	REF	YES
rs2021716	AI ASM	chr6:90940976	NO	A	G	2410	271	4518	643	0.00206633	0.0206633	89.8918	87.5412	REF	SNP_A-8428835	11	0	5	ALT	REF	ALT	NO
	AI ASM	chr6:90941090	YES	A	G	382	27	719	72	0.150603	1.50603	93.3985	90.8976	REF	SNP_A-8428835	11	0	5	ALT	REF	ALT	NO
rs2564921	NHGRI ASM	chr3:53125238	NO	A	G	528	29	959	76	0.112439	1.12439	94.7935	92.657	REF	SNP_A-1815659	0	8	14	ALT	REF	REF	YES
	NHGRI ASM	chr3:53125256	NO	A	G	524	25	942	72	0.0482989	0.482989	95.4463	92.8994	REF	SNP_A-1815659	0	8	14	ALT	REF	REF	YES
	NHGRI ASM	chr3:53125274	YES	A	G	470	67	870	124	1	10	87.5233	87.5252	ALT	SNP_A-1815659	0	8	14	ALT	REF	REF	NO
	NHGRI ASM	chr3:53125271	YES	A	G	508	14	938	27	1	10	97.318	97.2021	REF	SNP_A-1815659	0	8	14	ALT	REF	REF	YES
	NHGRI ASM	chr3:53125164	YES	A	G	211	5	359	2	0.108994	1.08994	97.6852	99.446	ALT	SNP_A-1815659	0	8	14	ALT	REF	REF	NO
rs2762051	AI ASM	chr13:50835759	YES	A	G	338	135	773	1203	3.35317e-37	3.35317e-36	71.4588	39.1194	REF	SNP_A-2203780	0	15	5	ALT	REF	REF	YES
	AI ASM	chr13:50835802	NO	A	G	7	462	1688	279	9.13724e-287	9.13724e-286	1.49254	85.816	ALT	SNP_A-2203780	0	15	5	ALT	REF	REF	NO
rs6569648	NHGRI ASM	chr6:130349122	YES	A	G	737	938	96	364	1.84913e-20	1.84913e-19	44	20.8696	REF	SNP_A-2157404	0	10	4	ALT	REF	REF	YES
rs713875	AI ASM	chr22:30592463	NO	T	G	42	1003	81	1017	0.000804215	0.00804215	4.01914	7.37705	ALT	SNP_A-8523452	7	0	1	ALT	REF	ALT	YES
	AI ASM	chr22:30592475	NO	T	G	20	1068	50	1091	0.000593731	0.00593731	1.83824	4.38212	ALT	SNP_A-8523452	7	0	1	ALT	REF	ALT	YES
	AI ASM	chr22:30592477	YES	T	G	26	1068	54	1089	0.00293913	0.0293913	2.3766	4.72441	ALT	SNP_A-8523452	7	0	1	ALT	REF	ALT	YES
	AI ASM	chr22:30592487	NO	T	G	NA	1099	NA	NA	NA	NA	NA	NA	ALT	SNP_A-8523452	7	0	1	ALT	REF	ALT	YES
	AI ASM	chr22:30592493	NO	T	G	22	1077	56	1098	0.000198785	0.00198785	2.00182	4.85269	ALT	SNP_A-8523452	7	0	1	ALT	REF	ALT	YES
	AI ASM	chr22:30592871	YES	T	G	6	38	2	35	0.279418	2.79418	13.6364	5.40541	REF	SNP_A-8523452	7	0	1	ALT	REF	ALT	NO
	AI ASM	chr22:30592946	YES	T	G	1	8	1	8	1	10	11.1111	11.1111	ALT	SNP_A-8523452	7	0	1	ALT	REF	ALT	YES
rs884488	NHGRI ASM	chr8:101898369	YES	T	G	457	71	927	143	1	10	86.553	86.6355	ALT	SNP_A-2217503	0	7	12	ALT	REF	REF	NO
	NHGRI ASM	chr8:101898533	YES	T	G	260	359	530	735	1	10	42.0032	41.8972	REF	SNP_A-2217503	0	7	12	ALT	REF	REF	YES
	NHGRI ASM	chr8:101898673	YES	T	G	472	34	961	69	1	10	93.2806	93.301	ALT	SNP_A-2217503	0	7	12	ALT	REF	REF	NO
rs9366927	Known ASM	chr6:37027391	YES	A	G	481	228	818	123	1.36563e-20	1.36563e-19	67.842	86.9288	ALT	SNP_A-4250374	0	20	1	REF	ALT	ALT	YES
	Known ASM	chr6:37027403	NO	A	G	587	171	969	44	1.17049e-31	1.17049e-30	77.4406	95.6565	ALT	SNP_A-4250374	0	20	1	REF	ALT	ALT	YES
	Known ASM	chr6:37027415	NO	A	G	411	346	933	82	9.41923e-77	9.41923e-76	54.2933	91.9212	ALT	SNP_A-4250374	0	20	1	REF	ALT	ALT	YES
	Known ASM	chr6:37027424	NO	A	G	415	343	960	55	2.60726e-92	2.60726e-91	54.7493	94.5813	ALT	SNP_A-4250374	0	20	1	REF	ALT	ALT	YES
	Known ASM	chr6:37027426	NO	A	G	318	440	910	106	9.48686e-106	9.48686e-105	41.9525	89.5669	ALT	SNP_A-4250374	0	20	1	REF	ALT	ALT	YES
	Known ASM	chr6:37027315	YES	A	G	55	700	504	509	2.31197e-90	2.31197e-89	7.28477	49.7532	ALT	SNP_A-4250374	0	20	1	REF	ALT	ALT	YES
	Known ASM	chr6:37027178	YES	A	G	84	447	496	234	4.77195e-80	4.77195e-79	15.8192	67.9452	ALT	SNP_A-4250374	0	20	1	REF	ALT	ALT	YES
rs943049	Known ASM	chr13:25180346	YES	A	G	1332	47	1683	103	0.00228856	0.0228856	96.5917	94.2329	REF	SNP_A-2065646	0	21	0	ALT	REF	REF	YES
	Known ASM	chr13:25180279	YES	A	G	1255	130	529	1266	9.52931e-289	9.52931e-288	90.6137	29.4708	REF	SNP_A-2065646	0	21	0	ALT	REF	REF	YES
	Known ASM	chr13:25180422	NO	A	G	1238	147	292	1502	0	0	89.3863	16.2765	REF	SNP_A-2065646	0	21	0	ALT	REF	REF	YES
	Known ASM	chr13:25180228	YES	A	G	1254	138	220	1580	0	0	90.0862	12.2222	REF	SNP_A-2065646	0	21	0	ALT	REF	REF	YES
	Known ASM	chr13:25180624	NO	A	G	270	12	279	97	6.71886e-15	6.71886e-14	95.7447	74.2021	REF	SNP_A-2065646	0	21	0	ALT	REF	REF	YES
rs3738154	Non-ASM	chr1:205064133	YES	A	G	2786	52	4372	81	1	10	98.1677	98.181	ALT	SNP_A-8663690	0	0	34	ALT	REF	REF	NA
	Non-ASM	chr1:205064179	NO	A	G	2823	45	4447	61	0.482654	4.82654	98.431	98.6469	ALT	SNP_A-8663690	0	0	34	ALT	REF	REF	NA
	Non-ASM	chr1:205064224	NO	A	G	2846	45	4485	56	0.25868	2.5868	98.4434	98.7668	ALT	SNP_A-8663690	0	0	34	ALT	REF	REF	NA
	Non-ASM	chr1:205064024	YES	A	G	2848	44	4487	56	0.302787	3.02787	98.4786	98.7673	ALT	SNP_A-8663690	0	0	34	ALT	REF	REF	NA
	Non-ASM	chr1:205064301	NO	A	G	2806	82	4417	125	0.82854	8.2854	97.1607	97.2479	ALT	SNP_A-8663690	0	0	34	ALT	REF	REF	NA

## Sheet: Sheet1
	Seque	Bisulfite Sequencing													Microarray
				Reference Allele		Alternate Allele				Allele after Conversion		Percent Methylation
SNPid	Category	CpG Amplicon Position	MSRE CpG	Methylated	Unmethylated	Methylated	Unmethylated	pvalue	Adjusted pvalue	Reference	Alternate	Reference	Alternate	Methylated Allele	probeID	Allele A	Allele B	Converted Allele-A	Converted Allele-B	ASM Allele-A	ASM Allele-B	Biallelic	Methylated Allele After Conversion	Strand corrected Methylated Allele After Converions	Methylated Allele Concordance between Sequencing and Microarray	Notes
rs10491434	AI ASM	29	NO	2885	189	80	212	8.27558e-153	8.27558e-152	A	G	0.938517	0.273973	A	SNP_A-1981258	A	G	A	G	8	0	6	A	A	YES
	AI ASM	38	YES	2939	134	275	18	0.182663	1.82663	A	G	0.956394	0.938567	A	SNP_A-1981258	A	G	A	G	8	0	6	A	A	YES
rs2021716	AI ASM	111	NO	2410	271	4518	643	0.00206633	0.0206633	A	G	0.898918	0.875412	A	SNP_A-8428835	C	T	G	A	11	0	5	G	G	NO
	AI ASM	225	YES	382	27	719	72	0.150603	1.50603	A	G	0.933985	0.908976	A	SNP_A-8428835	C	T	G	A	11	0	5	G	G	NO
rs2564921	NHGRI ASM	311	NO	528	29	959	76	0.112439	1.12439	A	G	0.947935	0.92657	A	SNP_A-1815659	C	T	G	A	0	8	14	A	A	YES
	NHGRI ASM	329	NO	524	25	942	72	0.0482989	0.482989	A	G	0.954463	0.928994	A	SNP_A-1815659	C	T	G	A	0	8	14	A	A	YES
	NHGRI ASM	347	YES	470	67	870	124	1	10	A	G	0.875233	0.875252	G	SNP_A-1815659	C	T	G	A	0	8	14	A	A	NO
	NHGRI ASM	350	YES	508	14	938	27	1	10	A	G	0.97318	0.972021	A	SNP_A-1815659	C	T	G	A	0	8	14	A	A	YES
	NHGRI ASM	457	YES	211	5	359	2	0.108994	1.08994	A	G	0.976852	0.99446	G	SNP_A-1815659	C	T	G	A	0	8	14	A	A	NO
rs2762051	AI ASM	101	YES	338	135	773	1203	3.35317e-37	3.35317e-36	A	G	0.714588	0.391194	A	SNP_A-2203780	C	T	G	A	0	15	5	A	A	YES
	AI ASM	144	NO	7	462	1688	279	9.13724e-287	9.13724e-286	A	G	0.0149254	0.85816	G	SNP_A-2203780	C	T	G	A	0	15	5	A	A	NO
rs6569648	NHGRI ASM	141	YES	737	938	96	364	1.84913e-20	1.84913e-19	A	G	0.44	0.208696	A	SNP_A-2157404	C	T	G	A	0	10	4	A	A	YES
rs713875	AI ASM	27	NO	42	1003	81	1017	0.000804215	0.00804215	T	G	0.0401914	0.0737705	G	SNP_A-8523452	C	G	T	G	7	0	1	T	G	NO	assays reverse strand
	AI ASM	39	NO	20	1068	50	1091	0.000593731	0.00593731	T	G	0.0183824	0.0438212	G	SNP_A-8523452	C	G	T	G	7	0	1	T	G	NO	assays reverse strand
	AI ASM	41	YES	26	1068	54	1089	0.00293913	0.0293913	T	G	0.023766	0.0472441	G	SNP_A-8523452	C	G	T	G	7	0	1	T	G	NO	assays reverse strand
	AI ASM	51	NO	NA	1099	NA	NA	NA	NA	T	G	NA	NA	G	SNP_A-8523452	C	G	T	G	7	0	1	T	G	NO	assays reverse strand
	AI ASM	57	NO	22	1077	56	1098	0.000198785	0.00198785	T	G	0.0200182	0.0485269	G	SNP_A-8523452	C	G	T	G	7	0	1	T	G	NO	assays reverse strand
	AI ASM	435	YES	6	38	2	35	0.279418	2.79418	T	G	0.136364	0.0540541	T	SNP_A-8523452	C	G	T	G	7	0	1	T	G	YES	assays reverse strand
	AI ASM	510	YES	1	8	1	8	1	10	T	G	0.111111	0.111111	G	SNP_A-8523452	C	G	T	G	7	0	1	T	G	NO	assays reverse strand
ic	NHGRI ASM	61	YES	457	71	927	143	1	10	T	G	0.86553	0.866355	G	SNP_A-2217503	C	G	T	G	0	7	12	G	G	YES
	NHGRI ASM	225	YES	260	359	530	735	1	10	T	G	0.420032	0.418972	T	SNP_A-2217503	C	G	T	G	0	7	12	G	G	NO
	NHGRI ASM	365	YES	472	34	961	69	1	10	T	G	0.932806	0.93301	G	SNP_A-2217503	C	G	T	G	0	7	12	G	G	YES
rs9366927	Known ASM	25	YES	481	228	818	123	1.36563e-20	1.36563e-19	A	G	0.67842	0.869288	G	SNP_A-4250374	A|T	G|C	A	G	0	20	1	G	G	YES
	Known ASM	37	NO	587	171	969	44	1.17049e-31	1.17049e-30	A	G	0.774406	0.956565	G	SNP_A-4250374	A|T	G|C	A	G	0	20	1	G	G	YES
	Known ASM	49	NO	411	346	933	82	9.41923e-77	9.41923e-76	A	G	0.542933	0.919212	G	SNP_A-4250374	A|T	G|C	A	G	0	20	1	G	G	YES
	Known ASM	58	NO	415	343	960	55	2.60726e-92	2.60726e-91	A	G	0.547493	0.945813	G	SNP_A-4250374	A|T	G|C	A	G	0	20	1	G	G	YES
	Known ASM	60	NO	318	440	910	106	9.48686e-106	9.48686e-105	A	G	0.419525	0.895669	G	SNP_A-4250374	A|T	G|C	A	G	0	20	1	G	G	YES
	Known ASM	101	YES	55	700	504	509	2.31197e-90	2.31197e-89	A	G	0.0728477	0.497532	G	SNP_A-4250374	A|T	G|C	A	G	0	20	1	G	G	YES
	Known ASM	238	YES	84	447	496	234	4.77195e-80	4.77195e-79	A	G	0.158192	0.679452	G	SNP_A-4250374	A|T	G|C	A	G	0	20	1	G	G	YES
rs943049	Known ASM	72	YES	1332	47	1683	103	0.00228856	0.0228856	A	G	0.965917	0.942329	A	SNP_A-2065646	C|G	T|A	G	A	0	21	0	A	A	YES
	Known ASM	139	YES	1255	130	529	1266	9.52931e-289	9.52931e-288	A	G	0.906137	0.294708	A	SNP_A-2065646	C|G	T|A	G	A	0	21	0	A	A	YES
	Known ASM	148	NO	1238	147	292	1502	0	0	A	G	0.893863	0.162765	A	SNP_A-2065646	C|G	T|A	G	A	0	21	0	A	A	YES
	Known ASM	190	YES	1254	138	220	1580	0	0	A	G	0.900862	0.122222	A	SNP_A-2065646	C|G	T|A	G	A	0	21	0	A	A	YES
	Known ASM	350	NO	270	12	279	97	6.71886e-15	6.71886e-14	A	G	0.957447	0.742021	A	SNP_A-2065646	C|G	T|A	G	A	0	21	0	A	A	YES
rs3738154	Non-ASM	27	YES	2786	52	4372	81	1	10	A	G	0.981677	0.98181	G	SNP_A-8663690	C	T	G	A	0	0	34	biallelic	biallelic	NA
	Non-ASM	73	NO	2823	45	4447	61	0.482654	4.82654	A	G	0.98431	0.986469	G	SNP_A-8663690	C	T	G	A	0	0	34	biallelic	biallelic	NA
	Non-ASM	118	NO	2846	45	4485	56	0.25868	2.5868	A	G	0.984434	0.987668	G	SNP_A-8663690	C	T	G	A	0	0	34	biallelic	biallelic	NA
	Non-ASM	136	YES	2848	44	4487	56	0.302787	3.02787	A	G	0.984786	0.987673	G	SNP_A-8663690	C	T	G	A	0	0	34	biallelic	biallelic	NA
	Non-ASM	195	NO	2806	82	4417	125	0.82854	8.2854	A	G	0.971607	0.972479	G	SNP_A-8663690	C	T	G	A	0	0	34	biallelic	biallelic	NA
									<0.01 in bold
