# Supplementary material for: Allele-Specific Methylation Occurs at Genetic Variants Associated with Complex Disease
Source: PLoS One. 2014 Jun 9;9(6):e98464. doi: 10.1371/journal.pone.0098464 (PMC4049588; doi:10.1371/journal.pone.0098464)
Supplement: Table S4 — MNR properties. Details about the genomic location and MSRE sites present on MNR NspI and StyI based amplicons are shown. For each of the NspI and StyI amplicons, the genomic location and amplicon size are presented. The number of each of the 5 potential MSRE types (AciI, BsaHI, HhaI, HpaII and HpyCH4IV) within the amplicon are shown before the bracket. Within the bracket, the first number denotes the number of dbSNP-derived variants that could add an MSRE site while the second number denotes the number, which could remove an MSRE site. (XLSX) [file pone.0098464.s021.xlsx]

## Sheet: Supplemental Table 3 - USNP pro
probeset_id	Chr	Nsp_amplicon_start	Nsp_amplicon_end	Nsp_amplicon_size	Nsp_amplicon_AciI	Nsp_amplicon_BsaHI	Nsp_amplicon_HhaI	Nsp_amplicon_HpaII	Nsp_amplicon_HpyCH4IV	Nsp_amplicon_NspI	Sty_amplicon_start	Sty_amplicon_end	Sty_amplicon_size	Sty_amplicon_AciI	Sty_amplicon_BsaHI	Sty_amplicon_HhaI	Sty_amplicon_HpaII	Sty_amplicon_HpyCH4IV	Sty_amplicon_StyI
SNP_A-8709646	1	710941	711425	485	0 (0, 0)	0 (0, 0)	0 (0, 0)	0 (0, 0)	0 (0, 0)	2 (0, 0)	711148	711439	292	0 (0, 0)	0 (0, 0)	0 (0, 0)	0 (0, 0)	0 (0, 0)	2 (0, 0)
SNP_A-2108356	1	2497408	2503715	6308	32 (1, 1)	1 (0, 0)	7 (0, 1)	16 (1, 2)	6 (0, 0)	2 (0, 0)	2502705	2503004	300	0 (0, 0)	0 (0, 0)	0 (0, 0)	0 (0, 0)	0 (0, 0)	2 (0, 0)
SNP_A-4207031	1	2535709	2536170	462	0 (0, 0)	0 (0, 0)	0 (0, 0)	0 (0, 0)	0 (0, 0)	2 (0, 0)	2535985	2538202	2218	1 (0, 0)	0 (0, 0)	1 (0, 0)	1 (1, 0)	0 (0, 0)	2 (0, 0)
SNP_A-2171380	1	2947090	2947666	577	0 (0, 0)	0 (0, 0)	0 (0, 0)	0 (0, 0)	0 (0, 0)	2 (0, 0)	2947135	2948673	1539	1 (1, 0)	0 (0, 0)	0 (0, 0)	0 (0, 0)	1 (0, 0)	2 (0, 0)
SNP_A-1897613	1	3014581	3017262	2682	6 (3, 0)	0 (0, 0)	0 (0, 0)	5 (0, 1)	5 (0, 0)	2 (0, 0)	3015067	3015646	580	0 (0, 0)	0 (0, 0)	0 (0, 0)	0 (0, 0)	0 (0, 0)	2 (0, 0)
SNP_A-1873347	1	3733066	3733581	516	0 (0, 0)	0 (0, 0)	0 (0, 0)	0 (0, 0)	0 (0, 0)	2 (0, 0)	3733336	3733687	352	0 (0, 0)	0 (0, 0)	0 (0, 0)	0 (0, 0)	0 (0, 0)	2 (0, 0)
SNP_A-8441216	1	3761752	3766798	5047	59 (6, 1)	9 (0, 1)	29 (0, 1)	30 (3, 2)	2 (1, 0)	2 (0, 0)	3762143	3762392	250	0 (0, 0)	0 (0, 0)	0 (0, 0)	0 (0, 0)	0 (0, 0)	2 (0, 0)
SNP_A-2288864	1	3929462	3930090	629	0 (0, 0)	0 (0, 0)	0 (0, 0)	0 (0, 0)	0 (0, 0)	2 (0, 0)	3929521	3929915	395	0 (0, 0)	0 (0, 0)	0 (0, 0)	0 (0, 0)	0 (0, 0)	2 (0, 0)
SNP_A-4204421	1	3988677	3989307	631	0 (0, 0)	0 (0, 0)	0 (0, 0)	0 (0, 0)	0 (0, 0)	2 (0, 0)	3988936	3990668	1733	1 (0, 0)	1 (0, 0)	2 (0, 0)	0 (0, 0)	1 (0, 1)	2 (0, 0)
SNP_A-8638170	1	3992133	3998835	6703	4 (2, 1)	1 (0, 0)	4 (0, 2)	8 (1, 0)	4 (0, 1)	2 (0, 0)	3995576	3996613	1038	0 (0, 0)	0 (0, 0)	0 (0, 0)	0 (0, 0)	0 (0, 0)	2 (0, 0)
SNP_A-4273789	1	4162898	4165260	2363	0 (0, 0)	0 (0, 0)	0 (0, 0)	0 (0, 0)	1 (0, 0)	2 (0, 0)	4163683	4164451	769	0 (0, 0)	0 (0, 0)	0 (0, 0)	0 (0, 0)	0 (0, 0)	2 (0, 0)
SNP_A-1939114	1	4220670	4221561	892	0 (0, 0)	0 (0, 0)	0 (0, 0)	0 (0, 0)	0 (0, 0)	2 (0, 0)	4219555	4221477	1923	0 (0, 0)	0 (0, 0)	0 (0, 0)	0 (0, 0)	0 (0, 0)	2 (0, 0)
SNP_A-8288532	1	4240324	4242474	2151	3 (0, 0)	0 (0, 0)	0 (0, 0)	3 (0, 0)	0 (0, 0)	2 (0, 0)	4242452	4242934	483	0 (0, 0)	0 (0, 0)	0 (0, 0)	0 (0, 0)	0 (0, 0)	2 (0, 0)
SNP_A-8701360	1	4249886	4251276	1391	0 (0, 0)	0 (0, 0)	0 (0, 0)	0 (0, 0)	0 (0, 0)	2 (0, 0)	4250442	4250912	471	0 (0, 0)	0 (0, 0)	0 (0, 0)	0 (0, 0)	0 (0, 0)	2 (0, 0)
SNP_A-8557163	1	4266997	4267473	477	0 (0, 0)	0 (0, 0)	0 (0, 0)	0 (0, 0)	0 (0, 0)	2 (0, 0)	4266769	4267422	654	0 (0, 0)	0 (0, 0)	0 (0, 0)	0 (0, 0)	0 (0, 0)	2 (0, 0)
SNP_A-1814581	1	4266997	4267473	477	0 (0, 0)	0 (0, 0)	0 (0, 0)	0 (0, 0)	0 (0, 0)	2 (0, 0)	4266769	4267422	654	0 (0, 0)	0 (0, 0)	0 (0, 0)	0 (0, 0)	0 (0, 0)	2 (0, 0)
SNP_A-2255224	1	4280479	4281326	848	0 (0, 0)	0 (0, 0)	0 (0, 0)	0 (0, 0)	0 (0, 0)	2 (0, 0)	4280727	4281733	1007	0 (0, 0)	0 (0, 0)	0 (0, 0)	0 (0, 0)	0 (0, 0)	2 (0, 0)
SNP_A-4197846	1	4284959	4285205	247	0 (0, 0)	0 (0, 0)	0 (0, 0)	0 (0, 0)	0 (0, 0)	2 (0, 0)	4282621	4285309	2689	9 (0, 2)	1 (0, 0)	2 (0, 0)	2 (0, 0)	3 (0, 0)	2 (0, 0)
SNP_A-8685192	1	4332524	4335278	2755	1 (0, 0)	0 (0, 0)	0 (1, 0)	1 (0, 1)	3 (0, 0)	2 (0, 0)	4334657	4335177	521	0 (0, 0)	0 (0, 0)	0 (0, 0)	0 (0, 0)	0 (0, 0)	2 (0, 0)
SNP_A-1873010	1	4332524	4335278	2755	1 (0, 0)	0 (0, 0)	0 (1, 0)	1 (0, 1)	3 (0, 0)	2 (0, 0)	4334657	4335177	521	0 (0, 0)	0 (0, 0)	0 (0, 0)	0 (0, 0)	0 (0, 0)	2 (0, 0)
SNP_A-2294390	1	4375428	4380345	4918	6 (0, 1)	0 (0, 0)	2 (0, 0)	2 (0, 0)	4 (0, 0)	2 (0, 0)	4375795	4376584	790	0 (0, 0)	0 (0, 0)	0 (0, 0)	0 (0, 0)	0 (0, 0)	2 (0, 0)
SNP_A-4247181	1	4394968	4396943	1976	2 (0, 1)	0 (0, 0)	0 (0, 0)	0 (0, 0)	0 (1, 0)	2 (0, 0)	4396449	4396894	446	0 (0, 0)	0 (0, 0)	0 (0, 0)	0 (0, 0)	0 (0, 0)	2 (0, 0)
SNP_A-2202111	1	4394968	4396943	1976	2 (0, 1)	0 (0, 0)	0 (0, 0)	0 (0, 0)	0 (1, 0)	2 (0, 0)	4396449	4396894	446	0 (0, 0)	0 (0, 0)	0 (0, 0)	0 (0, 0)	0 (0, 0)	2 (0, 0)
SNP_A-2248619	1	4401746	4402022	277	0 (0, 0)	0 (0, 0)	0 (0, 0)	0 (0, 0)	0 (0, 0)	2 (0, 0)	4400399	4403567	3169	1 (0, 0)	0 (0, 0)	3 (0, 1)	4 (0, 0)	3 (0, 1)	2 (0, 0)
SNP_A-1882059	1	4436290	4437063	774	0 (0, 0)	0 (0, 0)	0 (0, 0)	0 (0, 0)	0 (0, 0)	2 (0, 0)	4434900	4436852	1953	1 (0, 0)	0 (0, 0)	0 (0, 0)	0 (0, 0)	0 (0, 0)	2 (0, 0)
SNP_A-1915912	1	4449996	4452017	2022	1 (0, 0)	0 (0, 0)	0 (0, 0)	1 (0, 0)	0 (0, 0)	2 (0, 0)	4450512	4450880	369	0 (0, 0)	0 (0, 0)	0 (0, 0)	0 (0, 0)	0 (0, 0)	2 (0, 0)
SNP_A-2004249	1	4460651	4462002	1352	0 (0, 0)	0 (0, 0)	0 (0, 0)	0 (0, 0)	0 (0, 0)	2 (0, 0)	4460725	4461058	334	0 (0, 0)	0 (0, 0)	0 (0, 0)	0 (0, 0)	0 (0, 0)	2 (0, 0)
SNP_A-8288378	1	4460651	4462002	1352	0 (0, 0)	0 (0, 0)	0 (0, 0)	0 (0, 0)	0 (0, 0)	2 (0, 0)	4461277	4461556	280	0 (0, 0)	0 (0, 0)	0 (0, 0)	0 (0, 0)	0 (0, 0)	2 (0, 0)
SNP_A-8446169	1	4479629	4481612	1984	2 (3, 1)	0 (0, 0)	1 (0, 0)	3 (0, 0)	2 (0, 0)	2 (0, 0)	4481102	4481574	473	0 (0, 0)	0 (0, 0)	0 (0, 0)	0 (0, 0)	0 (0, 0)	2 (0, 0)
SNP_A-2025576	1	4479629	4481612	1984	2 (3, 1)	0 (0, 0)	1 (0, 0)	3 (0, 0)	2 (0, 0)	2 (0, 0)	4481102	4481574	473	0 (0, 0)	0 (0, 0)	0 (0, 0)	0 (0, 0)	0 (0, 0)	2 (0, 0)
SNP_A-2219621	1	4479629	4481612	1984	2 (3, 1)	0 (0, 0)	1 (0, 0)	3 (0, 0)	2 (0, 0)	2 (0, 0)	4481102	4481574	473	0 (0, 0)	0 (0, 0)	0 (0, 0)	0 (0, 0)	0 (0, 0)	2 (0, 0)
SNP_A-8516784	1	4540659	4542277	1619	2 (0, 0)	0 (0, 0)	1 (0, 1)	1 (0, 0)	1 (0, 0)	2 (0, 0)	4540033	4540826	794	0 (0, 0)	0 (0, 0)	0 (0, 0)	0 (0, 0)	0 (0, 0)	2 (0, 0)
SNP_A-1943561	1	4638414	4638707	294	0 (0, 0)	0 (0, 0)	0 (0, 0)	0 (0, 0)	0 (0, 0)	2 (0, 0)	4637535	4639150	1616	3 (0, 2)	0 (0, 0)	0 (0, 0)	1 (0, 1)	1 (0, 0)	2 (0, 0)
SNP_A-1794810	1	4713637	4715238	1602	2 (0, 0)	0 (0, 0)	1 (0, 0)	0 (0, 0)	2 (0, 0)	2 (0, 0)	4714006	4714459	454	0 (0, 0)	0 (0, 0)	0 (0, 0)	0 (0, 0)	0 (0, 0)	2 (0, 0)
SNP_A-2153739	1	4723295	4726458	3164	5 (0, 0)	0 (0, 0)	0 (0, 0)	1 (0, 0)	7 (0, 1)	2 (0, 0)	4724764	4725159	396	0 (0, 0)	0 (0, 0)	0 (0, 0)	0 (0, 0)	0 (0, 0)	2 (0, 0)
SNP_A-2135522	1	4767335	4767917	583	0 (0, 0)	0 (0, 0)	0 (0, 0)	0 (0, 0)	0 (0, 0)	2 (0, 0)	4766820	4768339	1520	1 (0, 0)	0 (0, 0)	0 (0, 0)	0 (0, 0)	0 (0, 0)	2 (0, 0)
SNP_A-8560724	1	4767335	4767917	583	0 (0, 0)	0 (0, 0)	0 (0, 0)	0 (0, 0)	0 (0, 0)	2 (0, 0)	4766820	4768339	1520	1 (0, 0)	0 (0, 0)	0 (0, 0)	0 (0, 0)	0 (0, 0)	2 (0, 0)
SNP_A-8332662	1	4767335	4767917	583	0 (0, 0)	0 (0, 0)	0 (0, 0)	0 (0, 0)	0 (0, 0)	2 (0, 0)	4766820	4768339	1520	1 (0, 0)	0 (0, 0)	0 (0, 0)	0 (0, 0)	0 (0, 0)	2 (0, 0)
SNP_A-8336483	1	4778419	4779139	721	0 (0, 0)	0 (0, 0)	0 (0, 0)	0 (0, 0)	0 (0, 0)	2 (0, 0)	4778213	4778817	605	0 (0, 0)	0 (0, 0)	0 (0, 0)	0 (0, 0)	0 (0, 0)	2 (0, 0)
SNP_A-1823672	1	4801346	4801775	430	0 (0, 0)	0 (0, 0)	0 (0, 0)	0 (0, 0)	0 (0, 0)	2 (0, 0)	4801317	4802764	1448	1 (0, 0)	0 (0, 0)	0 (0, 0)	1 (0, 0)	0 (0, 0)	2 (0, 0)
SNP_A-1914565	1	4863195	4863763	569	0 (0, 0)	0 (0, 0)	0 (0, 0)	0 (0, 0)	0 (0, 0)	2 (0, 0)	4863337	4865219	1883	1 (0, 0)	0 (0, 0)	0 (0, 0)	0 (0, 0)	3 (0, 0)	2 (0, 0)
SNP_A-2259430	1	4875248	4875524	277	0 (0, 0)	0 (0, 0)	0 (0, 0)	0 (0, 0)	0 (0, 0)	2 (0, 0)	4875095	4878686	3592	2 (1, 0)	1 (0, 0)	1 (0, 0)	0 (0, 0)	2 (0, 0)	2 (0, 0)
SNP_A-1946478	1	4883057	4883480	424	0 (0, 0)	0 (0, 0)	0 (0, 0)	0 (0, 0)	0 (0, 0)	2 (0, 0)	4880648	4883272	2625	3 (0, 0)	0 (0, 0)	0 (0, 0)	0 (0, 0)	1 (0, 0)	2 (0, 0)
SNP_A-2193915	1	4883057	4883480	424	0 (0, 0)	0 (0, 0)	0 (0, 0)	0 (0, 0)	0 (0, 0)	2 (0, 0)	4883269	4883731	463	0 (0, 0)	0 (0, 0)	0 (0, 0)	0 (0, 0)	0 (0, 0)	2 (0, 0)
SNP_A-8428923	1	4902919	4903285	367	0 (0, 0)	0 (0, 0)	0 (0, 0)	0 (0, 0)	0 (0, 0)	2 (0, 0)	4901615	4905951	4337	4 (1, 1)	0 (0, 0)	0 (0, 0)	12 (0, 1)	3 (0, 0)	2 (0, 0)
SNP_A-8494121	1	4909988	4910217	230	0 (0, 0)	0 (0, 0)	0 (0, 0)	0 (0, 0)	0 (0, 0)	2 (0, 0)	4909578	4910359	782	0 (0, 0)	0 (0, 0)	0 (0, 0)	0 (0, 0)	0 (0, 0)	2 (0, 0)
SNP_A-1858540	1	4930190	4931043	854	0 (0, 0)	0 (0, 0)	0 (0, 0)	0 (0, 0)	0 (0, 0)	2 (0, 0)	4930264	4930634	371	0 (0, 0)	0 (0, 0)	0 (0, 0)	0 (0, 0)	0 (0, 0)	2 (0, 0)
SNP_A-8401653	1	4948699	4948931	233	0 (0, 0)	0 (0, 0)	0 (0, 0)	0 (0, 0)	0 (0, 0)	2 (0, 0)	4948637	4948961	325	0 (0, 0)	0 (0, 0)	0 (0, 0)	0 (0, 0)	0 (0, 0)	2 (0, 0)
SNP_A-1818001	1	4954539	4955254	716	0 (0, 0)	0 (0, 0)	0 (0, 0)	0 (0, 0)	0 (0, 0)	2 (0, 0)	4953310	4955188	1879	0 (0, 0)	0 (0, 0)	0 (0, 0)	0 (0, 0)	1 (0, 0)	2 (0, 0)
SNP_A-8636926	1	4980016	4980596	581	0 (0, 0)	0 (0, 0)	0 (0, 0)	0 (0, 0)	0 (0, 0)	2 (0, 0)	4979602	4981257	1656	1 (0, 0)	0 (0, 0)	0 (0, 0)	1 (0, 0)	1 (0, 0)	2 (0, 0)
SNP_A-2010849	1	4990088	4990908	821	0 (0, 0)	0 (0, 0)	0 (0, 0)	0 (0, 0)	0 (0, 0)	2 (0, 0)	4990107	4990873	767	0 (0, 0)	0 (0, 0)	0 (0, 0)	0 (0, 0)	0 (0, 0)	2 (0, 0)
SNP_A-8697942	1	4993952	4995012	1061	0 (0, 0)	0 (0, 0)	0 (0, 0)	0 (0, 0)	0 (0, 0)	2 (0, 0)	4993368	4994588	1221	0 (0, 0)	0 (0, 0)	0 (1, 0)	0 (0, 0)	0 (0, 0)	2 (0, 0)
SNP_A-8697014	1	5001709	5002033	325	0 (0, 0)	0 (0, 0)	0 (0, 0)	0 (0, 0)	0 (0, 0)	2 (0, 0)	5001667	5003776	2110	2 (0, 0)	0 (0, 0)	2 (0, 0)	1 (0, 0)	0 (0, 0)	2 (0, 0)
SNP_A-8318625	1	5011718	5014179	2462	2 (0, 0)	0 (0, 0)	0 (0, 0)	3 (0, 1)	1 (0, 0)	2 (0, 0)	5011654	5012193	540	0 (0, 0)	0 (0, 0)	0 (0, 0)	0 (0, 0)	0 (0, 0)	2 (0, 0)
SNP_A-8318981	1	5020643	5021453	811	0 (0, 0)	0 (0, 0)	0 (0, 0)	0 (0, 0)	0 (0, 0)	2 (0, 0)	5017335	5024260	6926	1 (0, 0)	0 (0, 0)	0 (0, 0)	0 (1, 0)	2 (0, 0)	2 (0, 0)
SNP_A-8640830	1	5021926	5022485	560	0 (0, 0)	0 (0, 0)	0 (0, 0)	0 (0, 0)	0 (0, 0)	2 (0, 0)	5017335	5024260	6926	1 (0, 0)	0 (0, 0)	0 (0, 0)	0 (1, 0)	2 (0, 0)	2 (0, 0)
SNP_A-2035140	1	5049945	5051818	1874	1 (0, 0)	0 (0, 0)	1 (0, 0)	0 (0, 0)	2 (0, 1)	2 (0, 0)	5051079	5051413	335	0 (0, 0)	0 (0, 0)	0 (0, 0)	0 (0, 0)	0 (0, 0)	2 (0, 0)
SNP_A-8483946	1	5051815	5052354	540	0 (0, 0)	0 (0, 0)	0 (0, 0)	0 (0, 0)	0 (0, 0)	2 (0, 0)	5051410	5052490	1081	0 (0, 0)	0 (0, 0)	0 (0, 0)	0 (0, 0)	0 (0, 0)	2 (0, 0)
SNP_A-2283754	1	5098200	5100062	1863	0 (0, 0)	0 (0, 0)	2 (0, 0)	0 (0, 0)	1 (0, 0)	2 (0, 0)	5098420	5098727	308	0 (0, 0)	0 (0, 0)	0 (0, 0)	0 (0, 0)	0 (0, 0)	2 (0, 0)
SNP_A-1903497	1	5197578	5198320	743	0 (0, 0)	0 (0, 0)	0 (0, 0)	0 (0, 0)	0 (0, 0)	2 (0, 0)	5197188	5199252	2065	5 (1, 0)	0 (0, 0)	0 (0, 0)	3 (0, 0)	2 (0, 0)	2 (0, 0)
SNP_A-8581561	1	5197578	5198320	743	0 (0, 0)	0 (0, 0)	0 (0, 0)	0 (0, 0)	0 (0, 0)	2 (0, 0)	5197188	5199252	2065	5 (1, 0)	0 (0, 0)	0 (0, 0)	3 (0, 0)	2 (0, 0)	2 (0, 0)
SNP_A-8397294	1	5207470	5207803	334	0 (0, 0)	0 (0, 0)	0 (0, 0)	0 (0, 0)	0 (0, 0)	2 (0, 0)	5207215	5207699	485	0 (0, 0)	0 (0, 0)	0 (0, 0)	0 (0, 0)	0 (0, 0)	2 (0, 0)
SNP_A-2293952	1	5215065	5217027	1963	1 (0, 0)	0 (0, 0)	0 (0, 0)	1 (0, 0)	2 (0, 0)	2 (0, 0)	5215037	5215477	441	0 (0, 0)	0 (0, 0)	0 (0, 0)	0 (0, 0)	0 (0, 0)	2 (0, 0)
SNP_A-2124520	1	5215065	5217027	1963	1 (0, 0)	0 (0, 0)	0 (0, 0)	1 (0, 0)	2 (0, 0)	2 (0, 0)	5215037	5215477	441	0 (0, 0)	0 (0, 0)	0 (0, 0)	0 (0, 0)	0 (0, 0)	2 (0, 0)
SNP_A-8436281	1	5222944	5223407	464	0 (0, 0)	0 (0, 0)	0 (0, 0)	0 (0, 0)	0 (0, 0)	2 (0, 0)	5221784	5225700	3917	5 (0, 1)	0 (0, 0)	0 (1, 0)	3 (0, 1)	4 (0, 2)	2 (0, 0)
SNP_A-8490181	1	5246279	5247995	1717	2 (0, 0)	0 (0, 0)	0 (0, 0)	1 (0, 0)	2 (1, 1)	2 (0, 0)	5246619	5247439	821	0 (0, 0)	0 (0, 0)	0 (0, 0)	0 (0, 0)	0 (0, 0)	2 (0, 0)
SNP_A-4298899	1	5246279	5247995	1717	2 (0, 0)	0 (0, 0)	0 (0, 0)	1 (0, 0)	2 (1, 1)	2 (0, 0)	5246619	5247439	821	0 (0, 0)	0 (0, 0)	0 (0, 0)	0 (0, 0)	0 (0, 0)	2 (0, 0)
SNP_A-8308635	1	5255269	5260358	5090	14 (2, 1)	3 (0, 1)	4 (0, 0)	7 (1, 1)	6 (0, 1)	2 (0, 0)	5259244	5259500	257	0 (0, 0)	0 (0, 0)	0 (0, 0)	0 (0, 0)	0 (0, 0)	2 (0, 0)
SNP_A-2221905	1	5286379	5287302	924	0 (0, 0)	0 (0, 0)	0 (0, 0)	0 (0, 0)	0 (0, 0)	2 (0, 0)	5285963	5287534	1572	2 (0, 0)	0 (0, 0)	0 (0, 0)	0 (0, 0)	0 (0, 0)	2 (0, 0)
SNP_A-2312575	1	5515162	5515621	460	0 (0, 0)	0 (0, 0)	0 (0, 0)	0 (0, 0)	0 (0, 0)	2 (0, 0)	5515036	5516511	1476	0 (0, 0)	0 (0, 0)	0 (0, 0)	0 (0, 0)	0 (0, 0)	2 (0, 0)
SNP_A-2013575	1	5517112	5517572	461	0 (0, 0)	0 (0, 0)	0 (0, 0)	0 (0, 0)	0 (0, 0)	2 (0, 0)	5517194	5517666	473	0 (0, 0)	0 (0, 0)	0 (0, 0)	0 (0, 0)	0 (0, 0)	2 (0, 0)
SNP_A-2025580	1	5524357	5524686	330	0 (0, 0)	0 (0, 0)	0 (0, 0)	0 (0, 0)	0 (0, 0)	2 (0, 0)	5522210	5526481	4272	1 (0, 0)	0 (0, 0)	0 (0, 0)	0 (0, 0)	3 (1, 1)	2 (0, 0)
SNP_A-8504520	1	5571712	5573318	1607	1 (0, 0)	0 (0, 0)	0 (0, 0)	0 (0, 0)	0 (1, 0)	2 (0, 0)	5572082	5572372	291	0 (0, 0)	0 (0, 0)	0 (0, 0)	0 (0, 0)	0 (0, 0)	2 (0, 0)
SNP_A-1799808	1	5592745	5593247	503	0 (0, 0)	0 (0, 0)	0 (0, 0)	0 (0, 0)	0 (0, 0)	2 (0, 0)	5591398	5594371	2974	1 (0, 0)	0 (0, 0)	0 (0, 0)	0 (0, 0)	1 (0, 0)	2 (0, 0)
SNP_A-8554567	1	5592745	5593247	503	0 (0, 0)	0 (0, 0)	0 (0, 0)	0 (0, 0)	0 (0, 0)	2 (0, 0)	5591398	5594371	2974	1 (0, 0)	0 (0, 0)	0 (0, 0)	0 (0, 0)	1 (0, 0)	2 (0, 0)
SNP_A-2151089	1	5594195	5594458	264	0 (0, 0)	0 (0, 0)	0 (0, 0)	0 (0, 0)	0 (0, 0)	2 (0, 0)	5591398	5594371	2974	1 (0, 0)	0 (0, 0)	0 (0, 0)	0 (0, 0)	1 (0, 0)	2 (0, 0)
SNP_A-4249771	1	5607209	5608177	969	0 (0, 0)	0 (0, 0)	0 (0, 0)	0 (0, 0)	0 (0, 0)	2 (0, 0)	5607252	5607463	212	0 (0, 0)	0 (0, 0)	0 (0, 0)	0 (0, 0)	0 (0, 0)	2 (0, 0)
SNP_A-8472367	1	5607209	5608177	969	0 (0, 0)	0 (0, 0)	0 (0, 0)	0 (0, 0)	0 (0, 0)	2 (0, 0)	5607252	5607463	212	0 (0, 0)	0 (0, 0)	0 (0, 0)	0 (0, 0)	0 (0, 0)	2 (0, 0)
SNP_A-2015032	1	5608694	5609605	912	0 (0, 0)	0 (0, 0)	0 (0, 0)	0 (0, 0)	0 (0, 0)	2 (0, 0)	5608067	5610517	2451	1 (0, 0)	0 (0, 0)	0 (0, 0)	0 (0, 0)	0 (1, 0)	2 (0, 0)
SNP_A-4216035	1	5660917	5661168	252	0 (0, 0)	0 (0, 0)	0 (0, 0)	0 (0, 0)	0 (0, 0)	2 (0, 0)	5658436	5661175	2740	5 (0, 0)	0 (0, 0)	0 (0, 0)	1 (0, 0)	5 (0, 1)	2 (0, 0)
SNP_A-4290729	1	5662209	5663174	966	0 (0, 0)	0 (0, 0)	0 (0, 0)	0 (0, 0)	0 (0, 0)	2 (0, 0)	5662159	5663004	846	0 (0, 0)	0 (0, 0)	0 (0, 0)	0 (0, 0)	0 (0, 0)	2 (0, 0)
SNP_A-4282572	1	5681508	5685356	3849	3 (1, 1)	0 (0, 0)	0 (0, 0)	6 (0, 1)	5 (0, 1)	2 (0, 0)	5681977	5682214	238	0 (0, 0)	0 (0, 0)	0 (0, 0)	0 (0, 0)	0 (0, 0)	2 (0, 0)
SNP_A-4290605	1	5692400	5695144	2745	24 (1, 2)	0 (0, 0)	2 (0, 0)	18 (0, 1)	2 (1, 0)	2 (0, 0)	5692657	5692938	282	0 (0, 0)	0 (0, 0)	0 (0, 0)	0 (0, 0)	0 (0, 0)	2 (0, 0)
SNP_A-8346900	1	5697272	5697606	335	0 (0, 0)	0 (0, 0)	0 (0, 0)	0 (0, 0)	0 (0, 0)	2 (0, 0)	5697071	5697715	645	0 (0, 0)	0 (0, 0)	0 (0, 0)	0 (0, 0)	0 (0, 0)	2 (0, 0)
SNP_A-2218187	1	5734312	5738732	4421	20 (0, 1)	0 (0, 0)	1 (0, 0)	18 (2, 2)	7 (0, 1)	2 (0, 0)	5737653	5737968	316	0 (0, 0)	0 (0, 0)	0 (0, 0)	0 (0, 0)	0 (0, 0)	2 (0, 0)
SNP_A-8291186	1	5823208	5824704	1497	7 (1, 1)	1 (1, 0)	1 (2, 0)	8 (0, 1)	0 (0, 0)	2 (0, 0)	5823760	5823983	224	0 (0, 0)	0 (0, 0)	0 (0, 0)	0 (0, 0)	0 (0, 0)	2 (0, 0)
SNP_A-2131059	1	5912544	5913119	576	0 (0, 0)	0 (0, 0)	0 (0, 0)	0 (0, 0)	0 (0, 0)	2 (0, 0)	5910130	5913333	3204	2 (0, 0)	0 (0, 0)	0 (0, 0)	3 (1, 0)	5 (1, 0)	2 (0, 0)
SNP_A-1796045	1	6451361	6453249	1889	11 (1, 0)	2 (0, 0)	2 (0, 0)	4 (0, 0)	4 (0, 1)	2 (0, 0)	6452595	6452843	249	0 (0, 0)	0 (0, 0)	0 (0, 0)	0 (0, 0)	0 (0, 0)	2 (0, 0)
SNP_A-8655597	1	6504167	6504474	308	0 (0, 0)	0 (0, 0)	0 (0, 0)	0 (0, 0)	0 (0, 0)	2 (0, 0)	6503258	6504711	1454	2 (0, 0)	0 (0, 0)	0 (0, 0)	1 (0, 0)	0 (0, 0)	2 (0, 0)
SNP_A-8490332	1	6559540	6564752	5213	32 (2, 2)	4 (0, 0)	11 (0, 0)	21 (0, 2)	8 (0, 0)	2 (0, 0)	6564284	6564570	287	0 (0, 0)	0 (0, 0)	0 (0, 0)	0 (0, 0)	0 (0, 0)	2 (0, 0)
SNP_A-8484783	1	6733301	6733623	323	0 (0, 0)	0 (0, 0)	0 (0, 0)	0 (0, 0)	0 (0, 0)	2 (0, 0)	6733183	6736489	3307	8 (0, 0)	2 (0, 0)	1 (0, 0)	2 (0, 0)	7 (0, 1)	2 (0, 0)
SNP_A-8454128	1	6818362	6819222	861	0 (0, 0)	0 (0, 0)	0 (0, 0)	0 (0, 0)	0 (0, 0)	2 (0, 0)	6817113	6819437	2325	6 (0, 2)	1 (0, 0)	2 (0, 0)	1 (0, 0)	1 (0, 0)	2 (0, 0)
SNP_A-2281232	1	6882711	6884389	1679	0 (0, 0)	0 (0, 0)	0 (0, 0)	0 (0, 0)	1 (0, 0)	2 (0, 0)	6883189	6883967	779	0 (0, 0)	0 (0, 0)	0 (0, 0)	0 (0, 0)	0 (0, 0)	2 (0, 0)
SNP_A-2261235	1	6928985	6929674	690	0 (0, 0)	0 (0, 0)	0 (0, 0)	0 (0, 0)	0 (0, 0)	2 (0, 0)	6929048	6929540	493	0 (0, 0)	0 (0, 0)	0 (0, 0)	0 (0, 0)	0 (0, 0)	2 (0, 0)
SNP_A-1918016	1	6928985	6929674	690	0 (0, 0)	0 (0, 0)	0 (0, 0)	0 (0, 0)	0 (0, 0)	2 (0, 0)	6929048	6929540	493	0 (0, 0)	0 (0, 0)	0 (0, 0)	0 (0, 0)	0 (0, 0)	2 (0, 0)
SNP_A-2203630	1	6959378	6959626	249	0 (0, 0)	0 (0, 0)	0 (0, 0)	0 (0, 0)	0 (0, 0)	2 (0, 0)	6959240	6959508	269	0 (0, 0)	0 (0, 0)	0 (0, 0)	0 (0, 0)	0 (0, 0)	2 (0, 0)
SNP_A-8456120	1	7011525	7011808	284	0 (0, 0)	0 (0, 0)	0 (0, 0)	0 (0, 0)	0 (0, 0)	2 (0, 0)	7011326	7013746	2421	5 (1, 1)	0 (0, 0)	2 (0, 1)	1 (0, 0)	2 (0, 0)	2 (0, 0)
SNP_A-2281384	1	7048481	7050197	1717	1 (1, 0)	0 (0, 0)	1 (0, 0)	2 (0, 0)	1 (0, 0)	2 (0, 0)	7049453	7049888	436	0 (0, 0)	0 (0, 0)	0 (0, 0)	0 (0, 0)	0 (0, 0)	2 (0, 0)
SNP_A-4261087	1	7240292	7243028	2737	6 (0, 0)	0 (0, 0)	3 (0, 0)	5 (0, 0)	4 (0, 0)	2 (0, 0)	7242397	7242836	440	0 (0, 0)	0 (0, 0)	0 (0, 0)	0 (0, 0)	0 (0, 0)	2 (0, 0)
SNP_A-8405922	1	7258731	7260859	2129	3 (0, 0)	2 (0, 1)	1 (0, 0)	1 (0, 1)	1 (1, 1)	2 (0, 0)	7259359	7260224	866	0 (0, 0)	0 (0, 0)	0 (0, 0)	0 (0, 0)	0 (0, 0)	2 (0, 0)
SNP_A-8474449	1	7285742	7286063	322	0 (0, 0)	0 (0, 0)	0 (0, 0)	0 (0, 0)	0 (0, 0)	2 (0, 0)	7285594	7288380	2787	1 (0, 0)	0 (0, 0)	0 (0, 0)	0 (0, 0)	3 (0, 0)	2 (0, 0)
SNP_A-2059918	1	7496439	7501331	4893	7 (0, 0)	0 (0, 0)	3 (0, 0)	16 (1, 2)	3 (0, 0)	2 (0, 0)	7500016	7500491	476	0 (0, 0)	0 (0, 0)	0 (0, 0)	0 (0, 0)	0 (0, 0)	2 (0, 0)
SNP_A-1827808	1	7743298	7745582	2285	4 (0, 0)	2 (0, 0)	1 (0, 0)	0 (0, 0)	2 (0, 0)	2 (0, 0)	7744886	7745563	678	0 (0, 0)	0 (0, 0)	0 (0, 0)	0 (0, 0)	0 (0, 0)	2 (0, 0)
SNP_A-8344132	1	7743298	7745582	2285	4 (0, 0)	2 (0, 0)	1 (0, 0)	0 (0, 0)	2 (0, 0)	2 (0, 0)	7744886	7745563	678	0 (0, 0)	0 (0, 0)	0 (0, 0)	0 (0, 0)	0 (0, 0)	2 (0, 0)
SNP_A-8561068	1	7746116	7746588	473	0 (0, 0)	0 (0, 0)	0 (0, 0)	0 (0, 0)	0 (0, 0)	2 (0, 0)	7745560	7746847	1288	0 (0, 0)	0 (0, 0)	0 (0, 0)	0 (0, 0)	1 (0, 0)	2 (0, 0)
SNP_A-8547894	1	7774177	7774866	690	0 (0, 0)	0 (0, 0)	0 (0, 0)	0 (0, 0)	0 (0, 0)	2 (0, 0)	7774075	7775472	1398	0 (0, 0)	0 (0, 0)	1 (0, 0)	0 (0, 0)	1 (0, 0)	2 (0, 0)
SNP_A-2040833	1	7806535	7807206	672	0 (0, 0)	0 (0, 0)	0 (0, 0)	0 (0, 0)	0 (0, 0)	2 (0, 0)	7806055	7807576	1522	4 (0, 0)	0 (0, 0)	1 (0, 0)	1 (0, 0)	1 (0, 0)	2 (0, 0)
SNP_A-8612571	1	7808761	7809170	410	0 (0, 0)	0 (0, 0)	0 (0, 0)	0 (0, 0)	0 (0, 0)	2 (0, 0)	7808304	7809970	1667	11 (0, 1)	1 (0, 1)	3 (0, 0)	4 (0, 1)	2 (0, 0)	2 (0, 0)
SNP_A-1866530	1	7930799	7932112	1314	2 (0, 0)	0 (0, 0)	0 (0, 0)	1 (0, 0)	1 (0, 0)	2 (0, 0)	7931418	7931854	437	0 (0, 0)	0 (0, 0)	0 (0, 0)	0 (0, 0)	0 (0, 0)	2 (0, 0)
SNP_A-1837515	1	8006775	8007110	336	0 (0, 0)	0 (0, 0)	0 (0, 0)	0 (0, 0)	0 (0, 0)	2 (0, 0)	8006175	8010140	3966	66 (0, 1)	7 (0, 0)	24 (1, 0)	27 (0, 0)	5 (0, 0)	2 (0, 0)
SNP_A-4194252	1	8041664	8041894	231	0 (0, 0)	0 (0, 0)	0 (0, 0)	0 (0, 0)	0 (0, 0)	2 (0, 0)	8041247	8043391	2145	1 (0, 0)	1 (0, 0)	2 (0, 0)	6 (1, 2)	0 (0, 0)	2 (0, 0)
SNP_A-8294918	1	8293392	8294009	618	0 (0, 0)	0 (0, 0)	0 (0, 0)	0 (0, 0)	0 (0, 0)	2 (0, 0)	8292795	8295079	2285	1 (0, 1)	0 (0, 0)	0 (0, 0)	2 (0, 1)	3 (1, 0)	2 (0, 0)
SNP_A-8550170	1	8556140	8556931	792	0 (0, 0)	0 (0, 0)	0 (0, 0)	0 (0, 0)	0 (0, 0)	2 (0, 0)	8556235	8560216	3982	4 (0, 0)	3 (0, 0)	3 (0, 0)	3 (0, 0)	2 (0, 0)	2 (0, 0)
SNP_A-1834291	1	8577673	8578276	604	0 (0, 0)	0 (0, 0)	0 (0, 0)	0 (0, 0)	0 (0, 0)	2 (0, 0)	8577779	8580887	3109	2 (0, 1)	0 (0, 0)	2 (0, 1)	0 (0, 0)	1 (0, 0)	2 (0, 0)
SNP_A-1824909	1	8627191	8627965	775	0 (0, 0)	0 (0, 0)	0 (0, 0)	0 (0, 0)	0 (0, 0)	2 (0, 0)	8625740	8628280	2541	2 (0, 0)	0 (0, 0)	0 (0, 0)	0 (0, 0)	3 (0, 0)	2 (0, 0)
SNP_A-8582678	1	8692171	8692446	276	0 (0, 0)	0 (0, 0)	0 (0, 0)	0 (0, 0)	0 (0, 0)	2 (0, 0)	8691815	8693571	1757	3 (0, 0)	0 (0, 0)	0 (0, 0)	2 (0, 0)	3 (0, 0)	2 (0, 0)
SNP_A-1954358	1	8692171	8692446	276	0 (0, 0)	0 (0, 0)	0 (0, 0)	0 (0, 0)	0 (0, 0)	2 (0, 0)	8691815	8693571	1757	3 (0, 0)	0 (0, 0)	0 (0, 0)	2 (0, 0)	3 (0, 0)	2 (0, 0)
SNP_A-2200001	1	8731256	8731802	547	0 (0, 0)	0 (0, 0)	0 (0, 0)	0 (0, 0)	0 (0, 0)	2 (0, 0)	8728523	8731808	3286	5 (0, 0)	0 (0, 0)	2 (0, 0)	3 (0, 0)	4 (0, 0)	2 (0, 0)
SNP_A-8687760	1	8956614	8959665	3052	10 (1, 0)	1 (0, 0)	4 (0, 0)	1 (0, 0)	3 (1, 0)	2 (0, 0)	8958508	8958906	399	0 (0, 0)	0 (0, 0)	0 (0, 0)	0 (0, 0)	0 (0, 0)	2 (0, 0)
SNP_A-8711530	1	8994540	8997146	2607	9 (0, 0)	3 (0, 1)	2 (0, 0)	6 (0, 0)	2 (0, 1)	2 (0, 0)	8995006	8995928	923	0 (0, 0)	0 (0, 0)	0 (0, 0)	0 (0, 0)	0 (0, 0)	2 (0, 0)
SNP_A-8490081	1	9204062	9204547	486	0 (0, 0)	0 (0, 0)	0 (0, 0)	0 (0, 0)	0 (0, 0)	2 (0, 0)	9203598	9205026	1429	2 (0, 0)	0 (0, 0)	1 (0, 0)	1 (0, 0)	0 (0, 0)	2 (0, 0)
SNP_A-8591893	1	9209166	9215284	6119	13 (0, 0)	2 (0, 0)	7 (0, 0)	7 (1, 2)	2 (0, 0)	2 (0, 0)	9213612	9213996	385	0 (0, 0)	0 (0, 0)	0 (0, 0)	0 (0, 0)	0 (0, 0)	2 (0, 0)
SNP_A-4235985	1	9266869	9267227	359	0 (0, 0)	0 (0, 0)	0 (0, 0)	0 (0, 0)	0 (0, 0)	2 (0, 0)	9266565	9268194	1630	3 (0, 0)	0 (0, 0)	2 (0, 0)	1 (0, 0)	1 (0, 0)	2 (0, 0)
SNP_A-8471951	1	9376547	9376760	214	0 (0, 0)	0 (0, 0)	0 (0, 0)	0 (0, 0)	0 (0, 0)	2 (0, 0)	9376459	9377885	1427	2 (0, 0)	0 (0, 0)	0 (0, 0)	2 (0, 0)	3 (0, 1)	2 (0, 0)
SNP_A-8684232	1	9677477	9677921	445	0 (0, 0)	0 (0, 0)	0 (0, 0)	0 (0, 0)	0 (0, 0)	2 (0, 0)	9677294	9678711	1418	2 (0, 0)	0 (0, 0)	1 (0, 0)	2 (0, 0)	1 (0, 0)	2 (0, 0)
SNP_A-1882907	1	9858434	9859852	1419	2 (0, 0)	0 (0, 0)	1 (0, 0)	0 (0, 0)	3 (0, 0)	2 (0, 0)	9859340	9859644	305	0 (0, 0)	0 (0, 0)	0 (0, 0)	0 (0, 0)	0 (0, 0)	2 (0, 0)
SNP_A-2271044	1	9872695	9872902	208	0 (0, 0)	0 (0, 0)	0 (0, 0)	0 (0, 0)	0 (0, 0)	2 (0, 0)	9872675	9872925	251	0 (0, 0)	0 (0, 0)	0 (0, 0)	0 (0, 0)	0 (0, 0)	2 (0, 0)
SNP_A-8640538	1	9917099	9917946	848	0 (0, 0)	0 (0, 0)	0 (0, 0)	0 (0, 0)	0 (0, 0)	2 (0, 0)	9917357	9917699	343	0 (0, 0)	0 (0, 0)	0 (0, 0)	0 (0, 0)	0 (0, 0)	2 (0, 0)
SNP_A-8423045	1	10129155	10132556	3402	9 (0, 0)	1 (0, 0)	3 (0, 0)	4 (0, 0)	4 (0, 0)	2 (0, 0)	10131859	10132448	590	0 (0, 0)	0 (0, 0)	0 (0, 0)	0 (0, 0)	0 (0, 0)	2 (0, 0)
SNP_A-8527869	1	10129155	10132556	3402	9 (0, 0)	1 (0, 0)	3 (0, 0)	4 (0, 0)	4 (0, 0)	2 (0, 0)	10131859	10132448	590	0 (0, 0)	0 (0, 0)	0 (0, 0)	0 (0, 0)	0 (0, 0)	2 (0, 0)
SNP_A-2187473	1	10145314	10145858	545	0 (0, 0)	0 (0, 0)	0 (0, 0)	0 (0, 0)	0 (0, 0)	2 (0, 0)	10144488	10145748	1261	4 (0, 0)	1 (0, 0)	2 (0, 0)	2 (0, 1)	0 (0, 0)	2 (0, 0)
SNP_A-1809740	1	10204605	10206650	2046	3 (0, 1)	0 (0, 0)	0 (0, 0)	3 (0, 0)	2 (0, 0)	2 (0, 0)	10204088	10204866	779	0 (0, 0)	0 (0, 0)	0 (0, 0)	0 (0, 0)	0 (0, 0)	2 (0, 0)
SNP_A-1843254	1	10248602	10249010	409	0 (0, 0)	0 (0, 0)	0 (0, 0)	0 (0, 0)	0 (0, 0)	2 (0, 0)	10247555	10249293	1739	1 (0, 0)	0 (0, 0)	1 (0, 0)	1 (0, 0)	2 (0, 0)	2 (0, 0)
SNP_A-2282422	1	10275510	10275904	395	0 (0, 0)	0 (0, 0)	0 (0, 0)	0 (0, 0)	0 (0, 0)	2 (0, 0)	10274744	10276249	1506	1 (0, 1)	0 (0, 0)	0 (0, 0)	1 (0, 0)	2 (0, 0)	2 (0, 0)
SNP_A-8370312	1	10334044	10339416	5373	7 (1, 0)	1 (0, 0)	2 (0, 0)	3 (0, 0)	2 (0, 0)	2 (0, 0)	10335693	10336145	453	0 (0, 0)	0 (0, 0)	0 (0, 0)	0 (0, 0)	0 (0, 0)	2 (0, 0)
SNP_A-8647932	1	10503425	10503969	545	0 (0, 0)	0 (0, 0)	0 (0, 0)	0 (0, 0)	0 (0, 0)	2 (0, 0)	10503091	10504415	1325	0 (0, 0)	0 (0, 0)	0 (0, 0)	1 (0, 0)	1 (0, 0)	2 (0, 0)
SNP_A-8346352	1	10550021	10550286	266	0 (0, 0)	0 (0, 0)	0 (0, 0)	0 (0, 0)	0 (0, 0)	2 (0, 0)	10548753	10551636	2884	6 (0, 1)	0 (0, 0)	0 (0, 0)	1 (0, 0)	6 (0, 0)	2 (0, 0)
SNP_A-2021932	1	10563015	10567129	4115	2 (0, 0)	2 (0, 0)	2 (0, 0)	4 (0, 0)	2 (0, 1)	2 (0, 0)	10566209	10566845	637	0 (0, 0)	0 (0, 0)	0 (0, 0)	0 (0, 0)	0 (0, 0)	2 (0, 0)
SNP_A-2155576	1	10827773	10828434	662	0 (0, 0)	0 (0, 0)	0 (0, 0)	0 (0, 0)	0 (0, 0)	2 (0, 0)	10827434	10829004	1571	0 (1, 0)	0 (0, 0)	0 (0, 0)	0 (0, 0)	2 (1, 0)	2 (0, 0)
SNP_A-4272434	1	10906915	10908453	1539	2 (0, 0)	0 (0, 0)	0 (0, 0)	0 (0, 0)	0 (0, 0)	2 (0, 0)	10906837	10907143	307	0 (0, 0)	0 (0, 0)	0 (0, 0)	0 (0, 0)	0 (0, 0)	2 (0, 0)
SNP_A-2053070	1	11159250	11161145	1896	3 (0, 0)	0 (0, 0)	3 (0, 0)	1 (0, 0)	0 (0, 0)	2 (0, 0)	11160719	11161096	378	0 (0, 0)	0 (0, 0)	0 (0, 0)	0 (0, 0)	0 (0, 0)	2 (0, 0)
SNP_A-4282821	1	11320986	11323226	2241	10 (2, 1)	0 (0, 0)	1 (0, 0)	6 (0, 1)	2 (0, 1)	2 (0, 0)	11322794	11323056	263	0 (0, 0)	0 (0, 0)	0 (0, 0)	0 (0, 0)	0 (0, 0)	2 (0, 0)
SNP_A-1852857	1	11351755	11352443	689	0 (0, 0)	0 (0, 0)	0 (0, 0)	0 (0, 0)	0 (0, 0)	2 (0, 0)	11352004	11355479	3476	8 (0, 0)	0 (0, 0)	2 (0, 0)	11 (0, 0)	2 (0, 0)	2 (0, 0)
SNP_A-1894364	1	11383114	11386975	3862	9 (0, 0)	0 (0, 0)	0 (0, 0)	4 (0, 1)	3 (1, 0)	2 (0, 0)	11383961	11384229	269	0 (0, 0)	0 (0, 0)	0 (0, 0)	0 (0, 0)	0 (0, 0)	2 (0, 0)
SNP_A-8367157	1	11429607	11431565	1959	3 (0, 0)	2 (0, 0)	1 (0, 0)	5 (1, 2)	5 (0, 0)	2 (0, 0)	11429551	11430062	512	0 (0, 0)	0 (0, 0)	0 (0, 0)	0 (0, 0)	0 (0, 0)	2 (0, 0)
SNP_A-8710694	1	11453211	11453727	517	0 (0, 0)	0 (0, 0)	0 (0, 0)	0 (0, 0)	0 (0, 0)	2 (0, 0)	11453326	11453690	365	0 (0, 0)	0 (0, 0)	0 (0, 0)	0 (0, 0)	0 (0, 0)	2 (0, 0)
SNP_A-2210939	1	11453211	11453727	517	0 (0, 0)	0 (0, 0)	0 (0, 0)	0 (0, 0)	0 (0, 0)	2 (0, 0)	11453326	11453690	365	0 (0, 0)	0 (0, 0)	0 (0, 0)	0 (0, 0)	0 (0, 0)	2 (0, 0)
SNP_A-2300283	1	11529486	11530213	728	0 (0, 0)	0 (0, 0)	0 (0, 0)	0 (0, 0)	0 (0, 0)	2 (0, 0)	11529519	11531433	1915	4 (0, 0)	0 (0, 0)	2 (0, 0)	1 (0, 0)	1 (0, 0)	2 (0, 0)
SNP_A-1851591	1	11616337	11625926	9590	25 (1, 2)	1 (0, 0)	13 (1, 1)	23 (0, 1)	3 (1, 0)	2 (0, 0)	11624489	11625058	570	0 (0, 0)	0 (0, 0)	0 (0, 0)	0 (0, 0)	0 (0, 0)	2 (0, 0)
SNP_A-8498345	1	11706526	11706821	296	0 (0, 0)	0 (0, 0)	0 (0, 0)	0 (0, 0)	0 (0, 0)	2 (0, 0)	11705049	11706773	1725	5 (0, 0)	0 (0, 0)	1 (0, 0)	1 (0, 0)	1 (0, 0)	2 (0, 0)
SNP_A-4243891	1	11710038	11711555	1518	2 (0, 1)	0 (0, 0)	1 (0, 0)	1 (0, 0)	2 (0, 0)	2 (0, 0)	11710918	11711348	431	0 (0, 0)	0 (0, 0)	0 (0, 0)	0 (0, 0)	0 (0, 0)	2 (0, 0)
SNP_A-4297818	1	11721608	11725595	3988	5 (1, 1)	2 (0, 0)	6 (0, 0)	2 (0, 0)	4 (0, 0)	2 (0, 0)	11721564	11721855	292	0 (0, 0)	0 (0, 0)	0 (0, 0)	0 (0, 0)	0 (0, 0)	2 (0, 0)
SNP_A-4218646	1	11811705	11812150	446	0 (0, 0)	0 (0, 0)	0 (0, 0)	0 (0, 0)	0 (0, 0)	2 (0, 0)	11811606	11812903	1298	0 (0, 0)	7 (0, 0)	2 (0, 0)	2 (0, 0)	1 (0, 0)	2 (0, 0)
SNP_A-1880203	1	11846365	11846681	317	0 (0, 0)	0 (0, 0)	0 (0, 0)	0 (0, 0)	0 (0, 0)	2 (0, 0)	11846481	11848464	1984	2 (0, 0)	0 (0, 0)	0 (0, 0)	5 (0, 0)	0 (1, 0)	2 (0, 0)
SNP_A-8444096	1	11941945	11942234	290	0 (0, 0)	0 (0, 0)	0 (0, 0)	0 (0, 0)	0 (0, 0)	2 (0, 0)	11941507	11943550	2044	9 (0, 0)	1 (0, 0)	5 (0, 0)	3 (0, 0)	1 (0, 0)	2 (0, 0)
SNP_A-8367183	1	12062737	12064289	1553	0 (0, 0)	0 (0, 0)	1 (0, 0)	5 (1, 0)	2 (0, 0)	2 (0, 0)	12062994	12063246	253	0 (0, 0)	0 (0, 0)	0 (0, 0)	0 (0, 0)	0 (0, 0)	2 (0, 0)
SNP_A-8686311	1	12102215	12103807	1593	0 (1, 0)	0 (0, 0)	0 (0, 0)	1 (0, 0)	0 (0, 0)	2 (0, 0)	12103254	12103532	279	0 (0, 0)	0 (0, 0)	0 (0, 0)	0 (0, 0)	0 (0, 0)	2 (0, 0)
SNP_A-2218969	1	12154771	12157039	2269	4 (0, 0)	0 (0, 0)	3 (0, 1)	4 (1, 0)	0 (0, 0)	2 (0, 0)	12155166	12156169	1004	0 (0, 0)	0 (0, 0)	0 (0, 0)	0 (0, 0)	0 (0, 0)	2 (0, 0)
SNP_A-8639009	1	12154771	12157039	2269	4 (0, 0)	0 (0, 0)	3 (0, 1)	4 (1, 0)	0 (0, 0)	2 (0, 0)	12155166	12156169	1004	0 (0, 0)	0 (0, 0)	0 (0, 0)	0 (0, 0)	0 (0, 0)	2 (0, 0)
SNP_A-8588848	1	12189921	12196356	6436	16 (1, 2)	1 (0, 0)	8 (1, 1)	8 (1, 1)	6 (1, 0)	2 (0, 0)	12192174	12192655	482	0 (0, 0)	0 (0, 0)	0 (0, 0)	0 (0, 0)	0 (0, 0)	2 (0, 0)
SNP_A-2217648	1	12189921	12196356	6436	16 (1, 2)	1 (0, 0)	8 (1, 1)	8 (1, 1)	6 (1, 0)	2 (0, 0)	12192174	12192655	482	0 (0, 0)	0 (0, 0)	0 (0, 0)	0 (0, 0)	0 (0, 0)	2 (0, 0)
SNP_A-8681898	1	12189921	12196356	6436	16 (1, 2)	1 (0, 0)	8 (1, 1)	8 (1, 1)	6 (1, 0)	2 (0, 0)	12192174	12192655	482	0 (0, 0)	0 (0, 0)	0 (0, 0)	0 (0, 0)	0 (0, 0)	2 (0, 0)
SNP_A-8305533	1	12285771	12286416	646	0 (0, 0)	0 (0, 0)	0 (0, 0)	0 (0, 0)	0 (0, 0)	2 (0, 0)	12284754	12287048	2295	2 (0, 1)	0 (0, 0)	1 (0, 0)	0 (0, 0)	1 (0, 0)	2 (0, 0)
SNP_A-1787479	1	12342396	12343293	898	0 (0, 0)	0 (0, 0)	0 (0, 0)	0 (0, 0)	0 (0, 0)	2 (0, 0)	12342825	12346086	3262	5 (1, 0)	1 (0, 0)	2 (0, 0)	8 (0, 0)	3 (0, 0)	2 (0, 0)
SNP_A-1902018	1	12348684	12349455	772	0 (0, 0)	0 (0, 0)	0 (0, 0)	0 (0, 0)	0 (0, 0)	2 (0, 0)	12349021	12350665	1645	2 (0, 0)	0 (0, 0)	1 (0, 0)	1 (0, 0)	3 (0, 0)	2 (0, 0)
SNP_A-8569777	1	12358831	12359126	296	0 (0, 0)	0 (0, 0)	0 (0, 0)	0 (0, 0)	0 (0, 0)	2 (0, 0)	12358520	12359237	718	0 (0, 0)	0 (0, 0)	0 (0, 0)	0 (0, 0)	0 (0, 0)	2 (0, 0)
SNP_A-1872428	1	12359365	12359564	200	0 (0, 0)	0 (0, 0)	0 (0, 0)	0 (0, 0)	0 (0, 0)	2 (0, 0)	12359234	12361627	2394	3 (0, 0)	0 (0, 0)	3 (0, 0)	3 (0, 0)	2 (0, 0)	2 (0, 0)
SNP_A-4220268	1	12363272	12364089	818	0 (0, 0)	0 (0, 0)	0 (0, 0)	0 (0, 0)	0 (0, 0)	2 (0, 0)	12363183	12365000	1818	2 (0, 0)	1 (0, 0)	0 (0, 0)	2 (0, 0)	0 (0, 0)	2 (0, 0)
SNP_A-8558839	1	12590876	12593070	2195	4 (0, 0)	0 (0, 0)	1 (0, 0)	1 (0, 1)	0 (0, 0)	2 (0, 0)	12591235	12591483	249	0 (0, 0)	0 (0, 0)	0 (0, 0)	0 (0, 0)	0 (0, 0)	2 (0, 0)
SNP_A-8357598	1	12636594	12637027	434	0 (0, 0)	0 (0, 0)	0 (0, 0)	0 (0, 0)	0 (0, 0)	2 (0, 0)	12636579	12638739	2161	0 (0, 0)	0 (0, 0)	0 (0, 0)	3 (0, 0)	1 (0, 0)	2 (0, 0)
SNP_A-4285977	1	12652618	12653284	667	0 (0, 0)	0 (0, 0)	0 (0, 0)	0 (0, 0)	0 (0, 0)	2 (0, 0)	12652745	12653349	605	0 (0, 0)	0 (0, 0)	0 (0, 0)	0 (0, 0)	0 (0, 0)	2 (0, 0)
SNP_A-8674620	1	12702599	12703006	408	0 (0, 0)	0 (0, 0)	0 (0, 0)	0 (0, 0)	0 (0, 0)	2 (0, 0)	12702207	12703483	1277	1 (0, 0)	2 (0, 0)	0 (0, 0)	1 (0, 0)	0 (0, 0)	2 (0, 0)
SNP_A-8639024	1	12725397	12726663	1267	1 (0, 1)	1 (0, 0)	1 (0, 1)	1 (0, 0)	1 (0, 0)	2 (0, 0)	12725300	12725652	353	0 (0, 0)	0 (0, 0)	0 (0, 0)	0 (0, 0)	0 (0, 0)	2 (0, 0)
SNP_A-4232630	1	12726941	12727173	233	0 (0, 0)	0 (0, 0)	0 (0, 0)	0 (0, 0)	0 (0, 0)	2 (0, 0)	12726933	12728729	1797	2 (1, 0)	1 (0, 0)	2 (0, 0)	0 (0, 0)	1 (1, 0)	2 (0, 0)
SNP_A-8402664	1	12735531	12735989	459	0 (0, 0)	0 (0, 0)	0 (0, 0)	0 (0, 0)	0 (0, 0)	2 (0, 0)	12735693	12736411	719	0 (0, 0)	0 (0, 0)	0 (0, 0)	0 (0, 0)	0 (0, 0)	2 (0, 0)
SNP_A-4246481	1	12735986	12737238	1253	0 (0, 0)	1 (0, 0)	0 (0, 0)	0 (0, 0)	1 (0, 0)	2 (0, 0)	12735693	12736411	719	0 (0, 0)	0 (0, 0)	0 (0, 0)	0 (0, 0)	0 (0, 0)	2 (0, 0)
SNP_A-1878616	1	13671100	13673672	2573	6 (0, 0)	1 (0, 0)	2 (0, 0)	3 (0, 0)	2 (1, 0)	2 (0, 0)	13672664	13672886	223	0 (0, 0)	0 (0, 0)	0 (0, 0)	0 (0, 0)	0 (0, 0)	2 (0, 0)
SNP_A-2219777	1	13887206	13888169	964	0 (0, 0)	0 (0, 0)	0 (0, 0)	0 (0, 0)	0 (0, 0)	2 (0, 0)	13886230	13888131	1902	3 (0, 0)	0 (0, 0)	0 (0, 0)	0 (0, 0)	0 (0, 0)	2 (0, 0)
SNP_A-1999890	1	14058024	14058424	401	0 (0, 0)	0 (0, 0)	0 (0, 0)	0 (0, 0)	0 (0, 0)	2 (0, 0)	14057323	14058813	1491	0 (1, 0)	0 (0, 0)	0 (0, 0)	0 (0, 0)	1 (0, 0)	2 (0, 0)
SNP_A-8280186	1	14058024	14058424	401	0 (0, 0)	0 (0, 0)	0 (0, 0)	0 (0, 0)	0 (0, 0)	2 (0, 0)	14057323	14058813	1491	0 (1, 0)	0 (0, 0)	0 (0, 0)	0 (0, 0)	1 (0, 0)	2 (0, 0)
SNP_A-1963088	1	14080969	14083379	2411	2 (0, 0)	0 (0, 0)	1 (0, 0)	0 (0, 0)	1 (0, 0)	2 (0, 0)	14082255	14082621	367	0 (0, 0)	0 (0, 0)	0 (0, 0)	0 (0, 0)	0 (0, 0)	2 (0, 0)
SNP_A-8648245	1	14080969	14083379	2411	2 (0, 0)	0 (0, 0)	1 (0, 0)	0 (0, 0)	1 (0, 0)	2 (0, 0)	14082255	14082621	367	0 (0, 0)	0 (0, 0)	0 (0, 0)	0 (0, 0)	0 (0, 0)	2 (0, 0)
SNP_A-2263665	1	14088864	14091231	2368	2 (0, 0)	0 (0, 0)	0 (0, 0)	1 (0, 0)	1 (0, 0)	2 (0, 0)	14089078	14089694	617	0 (0, 0)	0 (0, 0)	0 (0, 0)	0 (0, 0)	0 (0, 0)	2 (0, 0)
SNP_A-4283145	1	14127886	14129519	1634	1 (0, 1)	0 (0, 0)	1 (0, 0)	1 (0, 0)	2 (0, 0)	2 (0, 0)	14128502	14129034	533	0 (0, 0)	0 (0, 0)	0 (0, 0)	0 (0, 0)	0 (0, 0)	2 (0, 0)
SNP_A-8473283	1	14127886	14129519	1634	1 (0, 1)	0 (0, 0)	1 (0, 0)	1 (0, 0)	2 (0, 0)	2 (0, 0)	14128502	14129034	533	0 (0, 0)	0 (0, 0)	0 (0, 0)	0 (0, 0)	0 (0, 0)	2 (0, 0)
SNP_A-2220502	1	14127886	14129519	1634	1 (0, 1)	0 (0, 0)	1 (0, 0)	1 (0, 0)	2 (0, 0)	2 (0, 0)	14128502	14129034	533	0 (0, 0)	0 (0, 0)	0 (0, 0)	0 (0, 0)	0 (0, 0)	2 (0, 0)
SNP_A-8381598	1	14129516	14130432	917	0 (0, 0)	0 (0, 0)	0 (0, 0)	0 (0, 0)	0 (0, 0)	2 (0, 0)	14130181	14132550	2370	8 (0, 1)	1 (0, 0)	4 (0, 0)	8 (0, 2)	3 (0, 0)	2 (0, 0)
SNP_A-2184862	1	14129516	14130432	917	0 (0, 0)	0 (0, 0)	0 (0, 0)	0 (0, 0)	0 (0, 0)	2 (0, 0)	14130181	14132550	2370	8 (0, 1)	1 (0, 0)	4 (0, 0)	8 (0, 2)	3 (0, 0)	2 (0, 0)
SNP_A-8546416	1	14172051	14172286	236	0 (0, 0)	0 (0, 0)	0 (0, 0)	0 (0, 0)	0 (0, 0)	2 (0, 0)	14170868	14172414	1547	0 (0, 0)	0 (0, 0)	1 (0, 0)	2 (0, 0)	0 (1, 0)	2 (0, 0)
SNP_A-1823526	1	14174646	14177921	3276	6 (0, 1)	0 (0, 0)	2 (0, 0)	2 (0, 0)	2 (0, 1)	2 (0, 0)	14177406	14178154	749	0 (0, 0)	0 (0, 0)	0 (0, 0)	0 (0, 0)	0 (0, 0)	2 (0, 0)
SNP_A-8484224	1	14192348	14193615	1268	0 (0, 0)	0 (0, 0)	0 (0, 0)	0 (0, 0)	0 (0, 0)	2 (0, 0)	14192392	14193345	954	0 (0, 0)	0 (0, 0)	0 (0, 0)	0 (0, 0)	0 (0, 0)	2 (0, 0)
SNP_A-4250886	1	14192348	14193615	1268	0 (0, 0)	0 (0, 0)	0 (0, 0)	0 (0, 0)	0 (0, 0)	2 (0, 0)	14192392	14193345	954	0 (0, 0)	0 (0, 0)	0 (0, 0)	0 (0, 0)	0 (0, 0)	2 (0, 0)
SNP_A-8313141	1	14192348	14193615	1268	0 (0, 0)	0 (0, 0)	0 (0, 0)	0 (0, 0)	0 (0, 0)	2 (0, 0)	14193342	14193681	340	0 (0, 0)	0 (0, 0)	0 (0, 0)	0 (0, 0)	0 (0, 0)	2 (0, 0)
SNP_A-8426910	1	14192348	14193615	1268	0 (0, 0)	0 (0, 0)	0 (0, 0)	0 (0, 0)	0 (0, 0)	2 (0, 0)	14193342	14193681	340	0 (0, 0)	0 (0, 0)	0 (0, 0)	0 (0, 0)	0 (0, 0)	2 (0, 0)
SNP_A-8459274	1	14210904	14211252	349	0 (0, 0)	0 (0, 0)	0 (0, 0)	0 (0, 0)	0 (0, 0)	2 (0, 0)	14210772	14212572	1801	3 (1, 0)	0 (0, 0)	0 (0, 0)	1 (0, 0)	0 (0, 0)	2 (0, 0)
SNP_A-4262002	1	14218125	14219173	1049	0 (0, 0)	0 (0, 0)	0 (0, 0)	0 (0, 0)	0 (0, 0)	2 (0, 0)	14218045	14218944	900	0 (0, 0)	0 (0, 0)	0 (0, 0)	0 (0, 0)	0 (0, 0)	2 (0, 0)
SNP_A-8610100	1	14218125	14219173	1049	0 (0, 0)	0 (0, 0)	0 (0, 0)	0 (0, 0)	0 (0, 0)	2 (0, 0)	14218045	14218944	900	0 (0, 0)	0 (0, 0)	0 (0, 0)	0 (0, 0)	0 (0, 0)	2 (0, 0)
SNP_A-8291205	1	14218125	14219173	1049	0 (0, 0)	0 (0, 0)	0 (0, 0)	0 (0, 0)	0 (0, 0)	2 (0, 0)	14218045	14218944	900	0 (0, 0)	0 (0, 0)	0 (0, 0)	0 (0, 0)	0 (0, 0)	2 (0, 0)
SNP_A-8601947	1	14218125	14219173	1049	0 (0, 0)	0 (0, 0)	0 (0, 0)	0 (0, 0)	0 (0, 0)	2 (0, 0)	14218045	14218944	900	0 (0, 0)	0 (0, 0)	0 (0, 0)	0 (0, 0)	0 (0, 0)	2 (0, 0)
SNP_A-2038668	1	14240885	14241898	1014	0 (0, 0)	0 (0, 0)	0 (0, 0)	0 (0, 0)	0 (0, 0)	2 (0, 0)	14240283	14242175	1893	0 (0, 0)	0 (0, 0)	0 (0, 0)	0 (0, 0)	2 (0, 0)	2 (0, 0)
SNP_A-8440457	1	14250796	14252950	2155	3 (0, 0)	0 (0, 0)	0 (0, 0)	4 (0, 0)	2 (0, 0)	2 (0, 0)	14252714	14253623	910	0 (0, 0)	0 (0, 0)	0 (0, 0)	0 (0, 0)	0 (0, 0)	2 (0, 0)
SNP_A-8291207	1	14253429	14254527	1099	0 (0, 0)	0 (0, 0)	0 (0, 0)	0 (0, 0)	0 (0, 0)	2 (0, 0)	14253620	14254167	548	0 (0, 0)	0 (0, 0)	0 (0, 0)	0 (0, 0)	0 (0, 0)	2 (0, 0)
SNP_A-8628538	1	14268357	14270475	2119	3 (0, 0)	0 (0, 0)	1 (0, 0)	1 (0, 0)	3 (0, 0)	2 (0, 0)	14270146	14270404	259	0 (0, 0)	0 (0, 0)	0 (0, 0)	0 (0, 0)	0 (0, 0)	2 (0, 0)
SNP_A-2272032	1	14310680	14313324	2645	3 (0, 0)	2 (0, 0)	1 (0, 0)	2 (0, 0)	5 (0, 0)	2 (0, 0)	14311225	14311890	666	0 (0, 0)	0 (0, 0)	0 (0, 0)	0 (0, 0)	0 (0, 0)	2 (0, 0)
SNP_A-8676079	1	14310680	14313324	2645	3 (0, 0)	2 (0, 0)	1 (0, 0)	2 (0, 0)	5 (0, 0)	2 (0, 0)	14311225	14311890	666	0 (0, 0)	0 (0, 0)	0 (0, 0)	0 (0, 0)	0 (0, 0)	2 (0, 0)
SNP_A-2241164	1	14318257	14318760	504	0 (0, 0)	0 (0, 0)	0 (0, 0)	0 (0, 0)	0 (0, 0)	2 (0, 0)	14318299	14320213	1915	1 (0, 0)	0 (0, 0)	0 (0, 0)	0 (0, 0)	1 (0, 0)	2 (0, 0)
SNP_A-4298472	1	14356937	14362485	5549	4 (1, 0)	1 (0, 0)	0 (0, 0)	2 (1, 0)	2 (0, 1)	2 (0, 0)	14360746	14361784	1039	0 (0, 0)	0 (0, 0)	0 (0, 0)	0 (0, 0)	0 (0, 0)	2 (0, 0)
SNP_A-1964179	1	14367949	14369175	1227	0 (0, 0)	0 (0, 0)	1 (0, 0)	0 (0, 0)	0 (0, 0)	2 (0, 0)	14368295	14368606	312	0 (0, 0)	0 (0, 0)	0 (0, 0)	0 (0, 0)	0 (0, 0)	2 (0, 0)
SNP_A-2146228	1	14403831	14404246	416	0 (0, 0)	0 (0, 0)	0 (0, 0)	0 (0, 0)	0 (0, 0)	2 (0, 0)	14401832	14404698	2867	0 (0, 0)	1 (0, 0)	2 (0, 1)	0 (0, 0)	2 (0, 0)	2 (0, 0)
SNP_A-8313460	1	14425896	14428065	2170	1 (0, 0)	0 (0, 0)	0 (0, 0)	1 (0, 0)	1 (0, 0)	2 (0, 0)	14426042	14426535	494	0 (0, 0)	0 (0, 0)	0 (0, 0)	0 (0, 0)	0 (0, 0)	2 (0, 0)
SNP_A-2299417	1	14431479	14432361	883	0 (0, 0)	0 (0, 0)	0 (0, 0)	0 (0, 0)	0 (0, 0)	2 (0, 0)	14431591	14433285	1695	0 (0, 0)	0 (0, 0)	1 (0, 0)	1 (0, 0)	1 (0, 0)	2 (0, 0)
SNP_A-2073278	1	14431479	14432361	883	0 (0, 0)	0 (0, 0)	0 (0, 0)	0 (0, 0)	0 (0, 0)	2 (0, 0)	14431591	14433285	1695	0 (0, 0)	0 (0, 0)	1 (0, 0)	1 (0, 0)	1 (0, 0)	2 (0, 0)
SNP_A-2276790	1	14436943	14437428	486	0 (0, 0)	0 (0, 0)	0 (0, 0)	0 (0, 0)	0 (0, 0)	2 (0, 0)	14436483	14439249	2767	0 (0, 0)	0 (0, 0)	1 (0, 0)	4 (0, 0)	5 (0, 0)	2 (0, 0)
SNP_A-1806846	1	14438687	14439356	670	0 (0, 0)	0 (0, 0)	0 (0, 0)	0 (0, 0)	0 (0, 0)	2 (0, 0)	14436483	14439249	2767	0 (0, 0)	0 (0, 0)	1 (0, 0)	4 (0, 0)	5 (0, 0)	2 (0, 0)
SNP_A-2258272	1	14438687	14439356	670	0 (0, 0)	0 (0, 0)	0 (0, 0)	0 (0, 0)	0 (0, 0)	2 (0, 0)	14439246	14439470	225	0 (0, 0)	0 (0, 0)	0 (0, 0)	0 (0, 0)	0 (0, 0)	2 (0, 0)
SNP_A-1964422	1	14449871	14450095	225	0 (0, 0)	0 (0, 0)	0 (0, 0)	0 (0, 0)	0 (0, 0)	2 (0, 0)	14448809	14451037	2229	0 (0, 0)	0 (0, 0)	0 (0, 0)	3 (0, 0)	1 (0, 0)	2 (0, 0)
SNP_A-1931310	1	14450877	14453061	2185	2 (0, 0)	0 (0, 0)	0 (0, 0)	3 (0, 0)	2 (0, 0)	2 (0, 0)	14452286	14452681	396	0 (0, 0)	0 (0, 0)	0 (0, 0)	0 (0, 0)	0 (0, 0)	2 (0, 0)
SNP_A-2312971	1	14492719	14493503	785	0 (0, 0)	0 (0, 0)	0 (0, 0)	0 (0, 0)	0 (0, 0)	2 (0, 0)	14492922	14493352	431	0 (0, 0)	0 (0, 0)	0 (0, 0)	0 (0, 0)	0 (0, 0)	2 (0, 0)
SNP_A-8581022	1	14492719	14493503	785	0 (0, 0)	0 (0, 0)	0 (0, 0)	0 (0, 0)	0 (0, 0)	2 (0, 0)	14492922	14493352	431	0 (0, 0)	0 (0, 0)	0 (0, 0)	0 (0, 0)	0 (0, 0)	2 (0, 0)
SNP_A-8474420	1	14503816	14504453	638	0 (0, 0)	0 (0, 0)	0 (0, 0)	0 (0, 0)	0 (0, 0)	2 (0, 0)	14503948	14506331	2384	0 (0, 0)	2 (0, 0)	0 (0, 0)	0 (0, 0)	1 (0, 0)	2 (0, 0)
SNP_A-8404766	1	14507119	14508023	905	0 (0, 0)	0 (0, 0)	0 (0, 0)	0 (0, 0)	0 (0, 0)	2 (0, 0)	14506328	14507726	1399	0 (0, 0)	0 (0, 0)	1 (0, 0)	0 (0, 0)	1 (0, 0)	2 (0, 0)
SNP_A-4285120	1	14520559	14521244	686	0 (0, 0)	0 (0, 0)	0 (0, 0)	0 (0, 0)	0 (0, 0)	2 (0, 0)	14520597	14520984	388	0 (0, 0)	0 (0, 0)	0 (0, 0)	0 (0, 0)	0 (0, 0)	2 (0, 0)
SNP_A-2157596	1	14520559	14521244	686	0 (0, 0)	0 (0, 0)	0 (0, 0)	0 (0, 0)	0 (0, 0)	2 (0, 0)	14520597	14520984	388	0 (0, 0)	0 (0, 0)	0 (0, 0)	0 (0, 0)	0 (0, 0)	2 (0, 0)
SNP_A-8649313	1	14520559	14521244	686	0 (0, 0)	0 (0, 0)	0 (0, 0)	0 (0, 0)	0 (0, 0)	2 (0, 0)	14520992	14521299	308	0 (0, 0)	0 (0, 0)	0 (0, 0)	0 (0, 0)	0 (0, 0)	2 (0, 0)
SNP_A-8424127	1	14537622	14539215	1594	0 (0, 0)	0 (0, 0)	0 (0, 0)	0 (0, 0)	3 (1, 1)	2 (0, 0)	14537321	14537815	495	0 (0, 0)	0 (0, 0)	0 (0, 0)	0 (0, 0)	0 (0, 0)	2 (0, 0)
SNP_A-1934895	1	14550264	14550523	260	0 (0, 0)	0 (0, 0)	0 (0, 0)	0 (0, 0)	0 (0, 0)	2 (0, 0)	14549791	14551575	1785	2 (1, 0)	1 (0, 0)	1 (0, 0)	2 (0, 0)	1 (0, 0)	2 (0, 0)
SNP_A-4262207	1	14591364	14593216	1853	4 (0, 1)	0 (0, 0)	1 (0, 0)	2 (0, 1)	0 (0, 0)	2 (0, 0)	14592314	14592570	257	0 (0, 0)	0 (0, 0)	0 (0, 0)	0 (0, 0)	0 (0, 0)	2 (0, 0)
SNP_A-8454846	1	14633817	14635998	2182	4 (0, 1)	1 (0, 0)	4 (0, 1)	2 (1, 1)	0 (0, 0)	2 (0, 0)	14633867	14634083	217	0 (0, 0)	0 (0, 0)	0 (0, 0)	0 (0, 0)	0 (0, 0)	2 (0, 0)
SNP_A-2249877	1	14653071	14653609	539	0 (0, 0)	0 (0, 0)	0 (0, 0)	0 (0, 0)	0 (0, 0)	2 (0, 0)	14653265	14653668	404	0 (0, 0)	0 (0, 0)	0 (0, 0)	0 (0, 0)	0 (0, 0)	2 (0, 0)
SNP_A-8549578	1	14654712	14655193	482	0 (0, 0)	0 (0, 0)	0 (0, 0)	0 (0, 0)	0 (0, 0)	2 (0, 0)	14653744	14656229	2486	6 (0, 1)	0 (0, 0)	0 (0, 0)	3 (0, 1)	2 (0, 0)	2 (0, 0)
SNP_A-1964844	1	14654712	14655193	482	0 (0, 0)	0 (0, 0)	0 (0, 0)	0 (0, 0)	0 (0, 0)	2 (0, 0)	14653744	14656229	2486	6 (0, 1)	0 (0, 0)	0 (0, 0)	3 (0, 1)	2 (0, 0)	2 (0, 0)
SNP_A-1964848	1	14654712	14655193	482	0 (0, 0)	0 (0, 0)	0 (0, 0)	0 (0, 0)	0 (0, 0)	2 (0, 0)	14653744	14656229	2486	6 (0, 1)	0 (0, 0)	0 (0, 0)	3 (0, 1)	2 (0, 0)	2 (0, 0)
SNP_A-4262229	1	14677191	14677624	434	0 (0, 0)	0 (0, 0)	0 (0, 0)	0 (0, 0)	0 (0, 0)	2 (0, 0)	14677246	14677790	545	0 (0, 0)	0 (0, 0)	0 (0, 0)	0 (0, 0)	0 (0, 0)	2 (0, 0)
SNP_A-1937874	1	14743068	14743367	300	0 (0, 0)	0 (0, 0)	0 (0, 0)	0 (0, 0)	0 (0, 0)	2 (0, 0)	14742298	14743809	1512	0 (0, 0)	0 (0, 0)	1 (0, 0)	0 (0, 0)	1 (0, 0)	2 (0, 0)
SNP_A-8307919	1	14752540	14755035	2496	1 (0, 0)	2 (0, 0)	2 (0, 0)	3 (0, 0)	3 (0, 0)	2 (0, 0)	14753027	14753474	448	0 (0, 0)	0 (0, 0)	0 (0, 0)	0 (0, 0)	0 (0, 0)	2 (0, 0)
SNP_A-2307998	1	14781168	14781669	502	0 (0, 0)	0 (0, 0)	0 (0, 0)	0 (0, 0)	0 (0, 0)	2 (0, 0)	14781276	14781812	537	0 (0, 0)	0 (0, 0)	0 (0, 0)	0 (0, 0)	0 (0, 0)	2 (0, 0)
SNP_A-2243921	1	14820455	14822250	1796	7 (0, 1)	0 (0, 0)	1 (0, 0)	2 (0, 0)	1 (0, 0)	2 (0, 0)	14820253	14820606	354	0 (0, 0)	0 (0, 0)	0 (0, 0)	0 (0, 0)	0 (0, 0)	2 (0, 0)
SNP_A-4294754	1	14902563	14904782	2220	0 (0, 0)	2 (0, 0)	1 (0, 0)	1 (0, 0)	2 (0, 1)	2 (0, 0)	14904253	14904614	362	0 (0, 0)	0 (0, 0)	0 (0, 0)	0 (0, 0)	0 (0, 0)	2 (0, 0)
SNP_A-2073029	1	14911271	14915238	3968	8 (0, 1)	1 (0, 0)	3 (1, 0)	4 (1, 1)	2 (1, 0)	2 (0, 0)	14911051	14911730	680	0 (0, 0)	0 (0, 0)	0 (0, 0)	0 (0, 0)	0 (0, 0)	2 (0, 0)
SNP_A-8591493	1	14957535	14962287	4753	8 (1, 1)	1 (0, 0)	3 (0, 0)	4 (0, 1)	3 (1, 0)	2 (0, 0)	14957722	14958119	398	0 (0, 0)	0 (0, 0)	0 (0, 0)	0 (0, 0)	0 (0, 0)	2 (0, 0)
SNP_A-8452317	1	14957535	14962287	4753	8 (1, 1)	1 (0, 0)	3 (0, 0)	4 (0, 1)	3 (1, 0)	2 (0, 0)	14958116	14958958	843	0 (0, 0)	0 (0, 0)	0 (0, 0)	0 (0, 0)	0 (0, 0)	2 (0, 0)
SNP_A-2182020	1	14957535	14962287	4753	8 (1, 1)	1 (0, 0)	3 (0, 0)	4 (0, 1)	3 (1, 0)	2 (0, 0)	14958116	14958958	843	0 (0, 0)	0 (0, 0)	0 (0, 0)	0 (0, 0)	0 (0, 0)	2 (0, 0)
SNP_A-8508856	1	14996883	14998208	1326	3 (1, 0)	1 (0, 0)	1 (1, 0)	3 (0, 0)	1 (0, 0)	2 (0, 0)	14996806	14997021	216	0 (0, 0)	0 (0, 0)	0 (0, 0)	0 (0, 0)	0 (0, 0)	2 (0, 0)
SNP_A-1797331	1	15006135	15007726	1592	3 (0, 1)	1 (0, 0)	0 (0, 0)	2 (0, 0)	0 (0, 0)	2 (0, 0)	15005860	15006363	504	0 (0, 0)	0 (0, 0)	0 (0, 0)	0 (0, 0)	0 (0, 0)	2 (0, 0)
SNP_A-8713724	1	15026953	15027360	408	0 (0, 0)	0 (0, 0)	0 (0, 0)	0 (0, 0)	0 (0, 0)	2 (0, 0)	15027198	15028989	1792	2 (0, 0)	0 (0, 0)	0 (0, 0)	0 (0, 0)	1 (0, 0)	2 (0, 0)
SNP_A-4300113	1	15069569	15070881	1313	2 (0, 1)	0 (0, 0)	0 (0, 0)	1 (0, 0)	0 (1, 0)	2 (0, 0)	15070320	15070829	510	0 (0, 0)	0 (0, 0)	0 (0, 0)	0 (0, 0)	0 (0, 0)	2 (0, 0)
SNP_A-4295751	1	15232094	15233361	1268	2 (0, 0)	0 (0, 0)	0 (0, 0)	0 (0, 0)	0 (0, 0)	2 (0, 0)	15232516	15232916	401	0 (0, 0)	0 (0, 0)	0 (0, 0)	0 (0, 0)	0 (0, 0)	2 (0, 0)
SNP_A-2059674	1	15368349	15369055	707	0 (0, 0)	0 (0, 0)	0 (0, 0)	0 (0, 0)	0 (0, 0)	2 (0, 0)	15368416	15369125	710	0 (0, 0)	0 (0, 0)	0 (0, 0)	0 (0, 0)	0 (0, 0)	2 (0, 0)
SNP_A-8468098	1	15415269	15417004	1736	0 (0, 0)	0 (0, 0)	0 (0, 0)	0 (0, 0)	1 (0, 0)	2 (0, 0)	15416345	15416847	503	0 (0, 0)	0 (0, 0)	0 (0, 0)	0 (0, 0)	0 (0, 0)	2 (0, 0)
SNP_A-8311478	1	15417001	15417466	466	0 (0, 0)	0 (0, 0)	0 (0, 0)	0 (0, 0)	0 (0, 0)	2 (0, 0)	15417120	15417868	749	0 (0, 0)	0 (0, 0)	0 (0, 0)	0 (0, 0)	0 (0, 0)	2 (0, 0)
SNP_A-1951893	1	15417001	15417466	466	0 (0, 0)	0 (0, 0)	0 (0, 0)	0 (0, 0)	0 (0, 0)	2 (0, 0)	15417120	15417868	749	0 (0, 0)	0 (0, 0)	0 (0, 0)	0 (0, 0)	0 (0, 0)	2 (0, 0)
SNP_A-2286588	1	15417463	15417952	490	0 (0, 0)	0 (0, 0)	0 (0, 0)	0 (0, 0)	0 (0, 0)	2 (0, 0)	15417120	15417868	749	0 (0, 0)	0 (0, 0)	0 (0, 0)	0 (0, 0)	0 (0, 0)	2 (0, 0)
SNP_A-4245014	1	15549993	15550786	794	0 (0, 0)	0 (0, 0)	0 (0, 0)	0 (0, 0)	0 (0, 0)	2 (0, 0)	15550193	15550579	387	0 (0, 0)	0 (0, 0)	0 (0, 0)	0 (0, 0)	0 (0, 0)	2 (0, 0)
SNP_A-1999905	1	15590613	15594260	3648	9 (1, 1)	2 (0, 0)	4 (0, 0)	3 (0, 0)	5 (1, 0)	2 (0, 0)	15590880	15591313	434	0 (0, 0)	0 (0, 0)	0 (0, 0)	0 (0, 0)	0 (0, 0)	2 (0, 0)
SNP_A-4262601	1	15597084	15599883	2800	4 (0, 0)	1 (0, 0)	1 (0, 0)	2 (0, 1)	1 (0, 1)	2 (0, 0)	15599201	15599463	263	0 (0, 0)	0 (0, 0)	0 (0, 0)	0 (0, 0)	0 (0, 0)	2 (0, 0)
SNP_A-4300416	1	15877496	15879291	1796	2 (0, 0)	0 (0, 0)	1 (0, 0)	1 (0, 0)	1 (0, 0)	2 (0, 0)	15878249	15878531	283	0 (0, 0)	0 (0, 0)	0 (0, 0)	0 (0, 0)	0 (0, 0)	2 (0, 0)
SNP_A-2148453	1	16068024	16074035	6012	9 (2, 0)	0 (0, 0)	2 (1, 0)	4 (0, 0)	5 (1, 1)	2 (0, 0)	16069329	16069857	529	0 (0, 0)	0 (0, 0)	0 (0, 0)	0 (0, 0)	0 (0, 0)	2 (0, 0)
SNP_A-2182546	1	16074032	16074290	259	0 (0, 0)	0 (0, 0)	0 (0, 0)	0 (0, 0)	0 (0, 0)	2 (0, 0)	16073959	16075490	1532	2 (0, 0)	0 (0, 0)	1 (0, 0)	0 (0, 0)	1 (0, 0)	2 (0, 0)
SNP_A-2127880	1	16153285	16159189	5905	12 (1, 0)	1 (0, 0)	2 (0, 0)	9 (0, 1)	2 (1, 0)	2 (0, 0)	16155240	16155833	594	0 (0, 0)	0 (0, 0)	0 (0, 0)	0 (0, 0)	0 (0, 0)	2 (0, 0)
SNP_A-8516162	1	16182646	16182894	249	0 (0, 0)	0 (0, 0)	0 (0, 0)	0 (0, 0)	0 (0, 0)	2 (0, 0)	16182382	16183175	794	0 (0, 0)	0 (0, 0)	0 (0, 0)	0 (0, 0)	0 (0, 0)	2 (0, 0)
SNP_A-2226171	1	16182646	16182894	249	0 (0, 0)	0 (0, 0)	0 (0, 0)	0 (0, 0)	0 (0, 0)	2 (0, 0)	16182382	16183175	794	0 (0, 0)	0 (0, 0)	0 (0, 0)	0 (0, 0)	0 (0, 0)	2 (0, 0)
SNP_A-1898089	1	16398118	16403111	4994	9 (0, 1)	3 (0, 1)	2 (1, 0)	4 (1, 0)	5 (0, 1)	2 (0, 0)	16397932	16398278	347	0 (0, 0)	0 (0, 0)	0 (0, 0)	0 (0, 0)	0 (0, 0)	2 (0, 0)
SNP_A-8421880	1	16451643	16452146	504	0 (0, 0)	0 (0, 0)	0 (0, 0)	0 (0, 0)	0 (0, 0)	2 (0, 0)	16451443	16452080	638	0 (0, 0)	0 (0, 0)	0 (0, 0)	0 (0, 0)	0 (0, 0)	2 (0, 0)
SNP_A-2251060	1	16538455	16541351	2897	11 (0, 0)	3 (0, 0)	6 (0, 0)	4 (1, 0)	0 (0, 0)	2 (0, 0)	16539734	16540361	628	0 (0, 0)	0 (0, 0)	0 (0, 0)	0 (0, 0)	0 (0, 0)	2 (0, 0)
SNP_A-8632187	1	16573123	16578345	5223	10 (0, 0)	0 (1, 0)	6 (0, 0)	11 (0, 1)	3 (1, 0)	2 (0, 0)	16573565	16573856	292	0 (0, 0)	0 (0, 0)	0 (0, 0)	0 (0, 0)	0 (0, 0)	2 (0, 0)
SNP_A-1968707	1	16588875	16589398	524	0 (0, 0)	0 (0, 0)	0 (0, 0)	0 (0, 0)	0 (0, 0)	2 (0, 0)	16588885	16589658	774	0 (0, 0)	0 (0, 0)	0 (0, 0)	0 (0, 0)	0 (0, 0)	2 (0, 0)
SNP_A-8442585	1	17153250	17155932	2683	15 (0, 3)	2 (0, 0)	6 (0, 0)	8 (0, 0)	3 (0, 0)	2 (0, 0)	17155373	17156041	669	0 (0, 0)	0 (0, 0)	0 (0, 0)	0 (0, 0)	0 (0, 0)	2 (0, 0)
SNP_A-8470135	1	17239289	17239527	239	0 (0, 0)	0 (0, 0)	0 (0, 0)	0 (0, 0)	0 (0, 0)	2 (0, 0)	17238592	17241611	3020	4 (0, 0)	0 (0, 0)	6 (0, 0)	4 (0, 0)	3 (0, 1)	2 (0, 0)
SNP_A-2048715	1	17243782	17244358	577	0 (0, 0)	0 (0, 0)	0 (0, 0)	0 (0, 0)	0 (0, 0)	2 (0, 0)	17243767	17246051	2285	1 (0, 0)	0 (0, 0)	0 (0, 0)	3 (0, 0)	1 (0, 0)	2 (0, 0)
SNP_A-2256849	1	17243782	17244358	577	0 (0, 0)	0 (0, 0)	0 (0, 0)	0 (0, 0)	0 (0, 0)	2 (0, 0)	17243767	17246051	2285	1 (0, 0)	0 (0, 0)	0 (0, 0)	3 (0, 0)	1 (0, 0)	2 (0, 0)
SNP_A-4201549	1	17243782	17244358	577	0 (0, 0)	0 (0, 0)	0 (0, 0)	0 (0, 0)	0 (0, 0)	2 (0, 0)	17243767	17246051	2285	1 (0, 0)	0 (0, 0)	0 (0, 0)	3 (0, 0)	1 (0, 0)	2 (0, 0)
SNP_A-2253781	1	17244355	17245087	733	0 (0, 0)	0 (0, 0)	0 (0, 0)	0 (0, 0)	0 (0, 0)	2 (0, 0)	17243767	17246051	2285	1 (0, 0)	0 (0, 0)	0 (0, 0)	3 (0, 0)	1 (0, 0)	2 (0, 0)
SNP_A-2093790	1	17251466	17251818	353	0 (0, 0)	0 (0, 0)	0 (0, 0)	0 (0, 0)	0 (0, 0)	2 (0, 0)	17251495	17253050	1556	4 (0, 0)	0 (0, 0)	2 (0, 0)	2 (0, 0)	1 (0, 0)	2 (0, 0)
SNP_A-2067882	1	17280675	17281068	394	0 (0, 0)	0 (0, 0)	0 (0, 0)	0 (0, 0)	0 (0, 0)	2 (0, 0)	17280683	17280963	281	0 (0, 0)	0 (0, 0)	0 (0, 0)	0 (0, 0)	0 (0, 0)	2 (0, 0)
SNP_A-2211890	1	17295535	17296193	659	0 (0, 0)	0 (0, 0)	0 (0, 0)	0 (0, 0)	0 (0, 0)	2 (0, 0)	17294203	17295741	1539	3 (0, 0)	1 (0, 0)	1 (1, 0)	2 (0, 0)	0 (0, 0)	2 (0, 0)
SNP_A-1863400	1	17328334	17330597	2264	1 (0, 0)	0 (0, 0)	1 (0, 0)	1 (0, 0)	1 (0, 0)	2 (0, 0)	17329121	17329388	268	0 (0, 0)	0 (0, 0)	0 (0, 0)	0 (0, 0)	0 (0, 0)	2 (0, 0)
SNP_A-2240913	1	17337601	17338114	514	0 (0, 0)	0 (0, 0)	0 (0, 0)	0 (0, 0)	0 (0, 0)	2 (0, 0)	17337555	17338058	504	0 (0, 0)	0 (0, 0)	0 (0, 0)	0 (0, 0)	0 (0, 0)	2 (0, 0)
SNP_A-2026294	1	17379725	17380239	515	0 (0, 0)	0 (0, 0)	0 (0, 0)	0 (0, 0)	0 (0, 0)	2 (0, 0)	17379213	17381037	1825	0 (0, 0)	0 (0, 0)	1 (0, 0)	0 (0, 0)	1 (0, 0)	2 (0, 0)
SNP_A-8584202	1	17502961	17504323	1363	1 (0, 1)	0 (0, 0)	2 (0, 0)	1 (0, 1)	0 (1, 0)	2 (0, 0)	17504125	17504432	308	0 (0, 0)	0 (0, 0)	0 (0, 0)	0 (0, 0)	0 (0, 0)	2 (0, 0)
SNP_A-1786225	1	17547873	17550153	2281	3 (1, 1)	0 (0, 0)	3 (0, 0)	0 (0, 0)	3 (0, 0)	2 (0, 0)	17548206	17548555	350	0 (0, 0)	0 (0, 0)	0 (0, 0)	0 (0, 0)	0 (0, 0)	2 (0, 0)
SNP_A-2161258	1	17547873	17550153	2281	3 (1, 1)	0 (0, 0)	3 (0, 0)	0 (0, 0)	3 (0, 0)	2 (0, 0)	17548206	17548555	350	0 (0, 0)	0 (0, 0)	0 (0, 0)	0 (0, 0)	0 (0, 0)	2 (0, 0)
SNP_A-2297698	1	17595339	17596572	1234	5 (0, 1)	0 (0, 0)	2 (0, 0)	1 (0, 0)	1 (0, 0)	2 (0, 0)	17595668	17596041	374	0 (0, 0)	0 (0, 0)	0 (0, 0)	0 (0, 0)	0 (0, 0)	2 (0, 0)
SNP_A-8658437	1	17810408	17810761	354	0 (0, 0)	0 (0, 0)	0 (0, 0)	0 (0, 0)	0 (0, 0)	2 (0, 0)	17809936	17811319	1384	0 (1, 0)	0 (0, 0)	0 (0, 0)	0 (0, 0)	0 (0, 0)	2 (0, 0)
SNP_A-4263929	1	18015093	18016481	1389	3 (0, 0)	0 (0, 0)	0 (0, 0)	0 (0, 0)	0 (0, 0)	2 (0, 0)	18015791	18016492	702	0 (0, 0)	0 (0, 0)	0 (0, 0)	0 (0, 0)	0 (0, 0)	2 (0, 0)
SNP_A-8536943	1	18015093	18016481	1389	3 (0, 0)	0 (0, 0)	0 (0, 0)	0 (0, 0)	0 (0, 0)	2 (0, 0)	18015791	18016492	702	0 (0, 0)	0 (0, 0)	0 (0, 0)	0 (0, 0)	0 (0, 0)	2 (0, 0)
SNP_A-2282359	1	18099273	18102424	3152	0 (0, 0)	0 (0, 0)	1 (0, 0)	1 (0, 0)	3 (0, 0)	2 (0, 0)	18101071	18101470	400	0 (0, 0)	0 (0, 0)	0 (0, 0)	0 (0, 0)	0 (0, 0)	2 (0, 0)
SNP_A-2204891	1	18118385	18118967	583	0 (0, 0)	0 (0, 0)	0 (0, 0)	0 (0, 0)	0 (0, 0)	2 (0, 0)	18118460	18118900	441	0 (0, 0)	0 (0, 0)	0 (0, 0)	0 (0, 0)	0 (0, 0)	2 (0, 0)
SNP_A-2169502	1	18138527	18138944	418	0 (0, 0)	0 (0, 0)	0 (0, 0)	0 (0, 0)	0 (0, 0)	2 (0, 0)	18138415	18138660	246	0 (0, 0)	0 (0, 0)	0 (0, 0)	0 (0, 0)	0 (0, 0)	2 (0, 0)
SNP_A-2163865	1	18155081	18158778	3698	5 (0, 0)	1 (0, 0)	3 (0, 0)	2 (0, 0)	3 (0, 0)	2 (0, 0)	18158594	18159088	495	0 (0, 0)	0 (0, 0)	0 (0, 0)	0 (0, 0)	0 (0, 0)	2 (0, 0)
SNP_A-1866110	1	18197629	18197887	259	0 (0, 0)	0 (0, 0)	0 (0, 0)	0 (0, 0)	0 (0, 0)	2 (0, 0)	18197574	18198068	495	0 (0, 0)	0 (0, 0)	0 (0, 0)	0 (0, 0)	0 (0, 0)	2 (0, 0)
SNP_A-1976422	1	18209743	18210407	665	0 (0, 0)	0 (0, 0)	0 (0, 0)	0 (0, 0)	0 (0, 0)	2 (0, 0)	18208298	18210003	1706	3 (1, 0)	1 (0, 1)	1 (0, 0)	2 (0, 0)	2 (0, 0)	2 (0, 0)
SNP_A-1976424	1	18209743	18210407	665	0 (0, 0)	0 (0, 0)	0 (0, 0)	0 (0, 0)	0 (0, 0)	2 (0, 0)	18210000	18210243	244	0 (0, 0)	0 (0, 0)	0 (0, 0)	0 (0, 0)	0 (0, 0)	2 (0, 0)
SNP_A-1794147	1	18223352	18223647	296	0 (0, 0)	0 (0, 0)	0 (0, 0)	0 (0, 0)	0 (0, 0)	2 (0, 0)	18223155	18224357	1203	1 (0, 0)	0 (0, 0)	1 (0, 0)	1 (0, 0)	0 (0, 0)	2 (0, 0)
SNP_A-2070937	1	18223352	18223647	296	0 (0, 0)	0 (0, 0)	0 (0, 0)	0 (0, 0)	0 (0, 0)	2 (0, 0)	18223155	18224357	1203	1 (0, 0)	0 (0, 0)	1 (0, 0)	1 (0, 0)	0 (0, 0)	2 (0, 0)
SNP_A-8306928	1	18297506	18298057	552	0 (0, 0)	0 (0, 0)	0 (0, 0)	0 (0, 0)	0 (0, 0)	2 (0, 0)	18297713	18298183	471	0 (0, 0)	0 (0, 0)	0 (0, 0)	0 (0, 0)	0 (0, 0)	2 (0, 0)
SNP_A-2216886	1	18313573	18314123	551	0 (0, 0)	0 (0, 0)	0 (0, 0)	0 (0, 0)	0 (0, 0)	2 (0, 0)	18313157	18314434	1278	3 (0, 0)	0 (0, 0)	0 (0, 0)	0 (0, 0)	0 (0, 0)	2 (0, 0)
SNP_A-2055671	1	18313573	18314123	551	0 (0, 0)	0 (0, 0)	0 (0, 0)	0 (0, 0)	0 (0, 0)	2 (0, 0)	18313157	18314434	1278	3 (0, 0)	0 (0, 0)	0 (0, 0)	0 (0, 0)	0 (0, 0)	2 (0, 0)
SNP_A-1784092	1	18313573	18314123	551	0 (0, 0)	0 (0, 0)	0 (0, 0)	0 (0, 0)	0 (0, 0)	2 (0, 0)	18313157	18314434	1278	3 (0, 0)	0 (0, 0)	0 (0, 0)	0 (0, 0)	0 (0, 0)	2 (0, 0)
SNP_A-1797462	1	18363209	18363855	647	0 (0, 0)	0 (0, 0)	0 (0, 0)	0 (0, 0)	0 (0, 0)	2 (0, 0)	18362893	18365533	2641	4 (0, 1)	0 (0, 0)	0 (0, 0)	1 (0, 0)	1 (1, 0)	2 (0, 0)
SNP_A-2153987	1	18366549	18367782	1234	1 (0, 0)	1 (0, 0)	2 (0, 0)	1 (0, 1)	3 (0, 0)	2 (0, 0)	18367285	18367885	601	0 (0, 0)	0 (0, 0)	0 (0, 0)	0 (0, 0)	0 (0, 0)	2 (0, 0)
SNP_A-8426259	1	18375073	18376418	1346	3 (0, 0)	0 (0, 0)	2 (0, 0)	2 (0, 0)	1 (0, 0)	2 (0, 0)	18376371	18376963	593	0 (0, 0)	0 (0, 0)	0 (0, 0)	0 (0, 0)	0 (0, 0)	2 (0, 0)
SNP_A-8611546	1	18406271	18407003	733	0 (0, 0)	0 (0, 0)	0 (0, 0)	0 (0, 0)	0 (0, 0)	2 (0, 0)	18405820	18408331	2512	3 (0, 0)	0 (0, 0)	1 (0, 0)	4 (1, 1)	1 (1, 0)	2 (0, 0)
SNP_A-8310294	1	18572975	18575662	2688	3 (0, 0)	1 (0, 0)	2 (0, 0)	5 (1, 0)	3 (1, 0)	2 (0, 0)	18574203	18574472	270	0 (0, 0)	0 (0, 0)	0 (0, 0)	0 (0, 0)	0 (0, 0)	2 (0, 0)
SNP_A-1872527	1	18659930	18660177	248	0 (0, 0)	0 (0, 0)	0 (0, 0)	0 (0, 0)	0 (0, 0)	2 (0, 0)	18658182	18660172	1991	0 (0, 0)	1 (0, 0)	0 (0, 0)	1 (0, 0)	2 (0, 1)	2 (0, 0)
SNP_A-8560438	1	18662088	18665347	3260	5 (0, 0)	2 (0, 0)	1 (0, 0)	6 (0, 1)	3 (0, 1)	2 (0, 0)	18664801	18665364	564	0 (0, 0)	0 (0, 0)	0 (0, 0)	0 (0, 0)	0 (0, 0)	2 (0, 0)
SNP_A-1903796	1	18698864	18699187	324	0 (0, 0)	0 (0, 0)	0 (0, 0)	0 (0, 0)	0 (0, 0)	2 (0, 0)	18697915	18700477	2563	3 (0, 1)	0 (0, 0)	1 (0, 0)	3 (0, 0)	1 (1, 1)	2 (0, 0)
SNP_A-8415800	1	18710368	18711881	1514	1 (0, 0)	0 (0, 0)	1 (0, 0)	1 (0, 0)	0 (0, 0)	2 (0, 0)	18711196	18711991	796	0 (0, 0)	0 (0, 0)	0 (0, 0)	0 (0, 0)	0 (0, 0)	2 (0, 0)
SNP_A-8327884	1	18725755	18727482	1728	6 (2, 1)	0 (0, 0)	0 (0, 0)	1 (0, 0)	2 (0, 0)	2 (0, 0)	18725605	18726101	497	0 (0, 0)	0 (0, 0)	0 (0, 0)	0 (0, 0)	0 (0, 0)	2 (0, 0)
SNP_A-2184228	1	18748941	18750605	1665	4 (0, 1)	1 (0, 0)	2 (0, 0)	1 (0, 0)	1 (0, 0)	2 (0, 0)	18750014	18750330	317	0 (0, 0)	0 (0, 0)	0 (0, 0)	0 (0, 0)	0 (0, 0)	2 (0, 0)
SNP_A-1999933	1	18805394	18807996	2603	11 (1, 1)	3 (0, 1)	3 (0, 0)	2 (0, 0)	3 (1, 0)	2 (0, 0)	18806535	18807066	532	0 (0, 0)	0 (0, 0)	0 (0, 0)	0 (0, 0)	0 (0, 0)	2 (0, 0)
SNP_A-8606980	1	18812621	18814356	1736	5 (0, 0)	0 (0, 0)	3 (0, 1)	1 (0, 0)	2 (0, 0)	2 (0, 0)	18813122	18813483	362	0 (0, 0)	0 (0, 0)	0 (0, 0)	0 (0, 0)	0 (0, 0)	2 (0, 0)
SNP_A-1952590	1	18907158	18909098	1941	3 (0, 0)	1 (0, 0)	1 (0, 0)	2 (0, 0)	1 (0, 1)	2 (0, 0)	18907609	18908081	473	0 (0, 0)	0 (0, 0)	0 (0, 0)	0 (0, 0)	0 (0, 0)	2 (0, 0)
SNP_A-2278529	1	18907158	18909098	1941	3 (0, 0)	1 (0, 0)	1 (0, 0)	2 (0, 0)	1 (0, 1)	2 (0, 0)	18907609	18908081	473	0 (0, 0)	0 (0, 0)	0 (0, 0)	0 (0, 0)	0 (0, 0)	2 (0, 0)
SNP_A-8717074	1	18942974	18944827	1854	2 (0, 0)	0 (0, 0)	0 (0, 0)	0 (0, 0)	0 (0, 0)	2 (0, 0)	18942926	18943408	483	0 (0, 0)	0 (0, 0)	0 (0, 0)	0 (0, 0)	0 (0, 0)	2 (0, 0)
SNP_A-8611037	1	18942974	18944827	1854	2 (0, 0)	0 (0, 0)	0 (0, 0)	0 (0, 0)	0 (0, 0)	2 (0, 0)	18942926	18943408	483	0 (0, 0)	0 (0, 0)	0 (0, 0)	0 (0, 0)	0 (0, 0)	2 (0, 0)
SNP_A-2168847	1	18962907	18964659	1753	0 (0, 0)	0 (0, 0)	2 (0, 1)	2 (0, 0)	0 (0, 0)	2 (0, 0)	18963957	18964232	276	0 (0, 0)	0 (0, 0)	0 (0, 0)	0 (0, 0)	0 (0, 0)	2 (0, 0)
SNP_A-8312844	1	18962907	18964659	1753	0 (0, 0)	0 (0, 0)	2 (0, 1)	2 (0, 0)	0 (0, 0)	2 (0, 0)	18963957	18964232	276	0 (0, 0)	0 (0, 0)	0 (0, 0)	0 (0, 0)	0 (0, 0)	2 (0, 0)
SNP_A-2101363	1	18967800	18970249	2450	4 (0, 0)	2 (0, 0)	2 (0, 0)	0 (0, 0)	1 (0, 0)	2 (0, 0)	18968610	18968875	266	0 (0, 0)	0 (0, 0)	0 (0, 0)	0 (0, 0)	0 (0, 0)	2 (0, 0)
SNP_A-8702526	1	19194020	19194302	283	0 (0, 0)	0 (0, 0)	0 (0, 0)	0 (0, 0)	0 (0, 0)	2 (0, 0)	19189669	19194353	4685	10 (0, 1)	1 (0, 0)	2 (1, 0)	2 (0, 0)	1 (0, 0)	2 (0, 0)
SNP_A-2151181	1	19194020	19194302	283	0 (0, 0)	0 (0, 0)	0 (0, 0)	0 (0, 0)	0 (0, 0)	2 (0, 0)	19189669	19194353	4685	10 (0, 1)	1 (0, 0)	2 (1, 0)	2 (0, 0)	1 (0, 0)	2 (0, 0)
SNP_A-8407797	1	19307337	19308859	1523	3 (0, 0)	0 (0, 0)	2 (0, 0)	2 (0, 0)	0 (0, 0)	2 (0, 0)	19308055	19308281	227	0 (0, 0)	0 (0, 0)	0 (0, 0)	0 (0, 0)	0 (0, 0)	2 (0, 0)
SNP_A-1954392	1	19333384	19335532	2149	0 (0, 0)	0 (0, 0)	0 (0, 0)	0 (0, 0)	0 (0, 0)	2 (0, 0)	19333942	19334461	520	0 (0, 0)	0 (0, 0)	0 (0, 0)	0 (0, 0)	0 (0, 0)	2 (0, 0)
SNP_A-2044630	1	19417478	19423907	6430	11 (1, 0)	2 (0, 0)	4 (0, 0)	5 (0, 2)	3 (1, 1)	2 (0, 0)	19421306	19421667	362	0 (0, 0)	0 (0, 0)	0 (0, 0)	0 (0, 0)	0 (0, 0)	2 (0, 0)
SNP_A-8672476	1	19476497	19476749	253	0 (0, 0)	0 (0, 0)	0 (0, 0)	0 (0, 0)	0 (0, 0)	2 (0, 0)	19476428	19476899	472	0 (0, 0)	0 (0, 0)	0 (0, 0)	0 (0, 0)	0 (0, 0)	2 (0, 0)
SNP_A-8302197	1	19702790	19705603	2814	5 (0, 2)	1 (0, 0)	5 (0, 2)	3 (0, 0)	0 (0, 0)	2 (0, 0)	19704041	19704710	670	0 (0, 0)	0 (0, 0)	0 (0, 0)	0 (0, 0)	0 (0, 0)	2 (0, 0)
SNP_A-4296256	1	19715810	19716046	237	0 (0, 0)	0 (0, 0)	0 (0, 0)	0 (0, 0)	0 (0, 0)	2 (0, 0)	19715473	19716094	622	0 (0, 0)	0 (0, 0)	0 (0, 0)	0 (0, 0)	0 (0, 0)	2 (0, 0)
SNP_A-2185303	1	19728431	19732225	3795	4 (0, 0)	0 (0, 0)	3 (0, 0)	0 (0, 0)	2 (0, 0)	2 (0, 0)	19730527	19731177	651	0 (0, 0)	0 (0, 0)	0 (0, 0)	0 (0, 0)	0 (0, 0)	2 (0, 0)
SNP_A-4280469	1	19728431	19732225	3795	4 (0, 0)	0 (0, 0)	3 (0, 0)	0 (0, 0)	2 (0, 0)	2 (0, 0)	19730527	19731177	651	0 (0, 0)	0 (0, 0)	0 (0, 0)	0 (0, 0)	0 (0, 0)	2 (0, 0)
SNP_A-2037804	1	19748182	19748817	636	0 (0, 0)	0 (0, 0)	0 (0, 0)	0 (0, 0)	0 (0, 0)	2 (0, 0)	19746772	19748908	2137	1 (0, 0)	0 (0, 0)	0 (0, 0)	0 (0, 0)	1 (0, 1)	2 (0, 0)
SNP_A-8569342	1	19770001	19771682	1682	0 (0, 0)	1 (0, 0)	0 (0, 0)	1 (0, 0)	0 (0, 0)	2 (0, 0)	19770328	19770742	415	0 (0, 0)	0 (0, 0)	0 (0, 0)	0 (0, 0)	0 (0, 0)	2 (0, 0)
SNP_A-2202675	1	19798957	19801146	2190	2 (0, 0)	0 (0, 0)	0 (0, 0)	0 (0, 0)	2 (0, 0)	2 (0, 0)	19800029	19800813	785	0 (0, 0)	0 (0, 0)	0 (0, 0)	0 (0, 0)	0 (0, 0)	2 (0, 0)
SNP_A-4293467	1	19798957	19801146	2190	2 (0, 0)	0 (0, 0)	0 (0, 0)	0 (0, 0)	2 (0, 0)	2 (0, 0)	19800029	19800813	785	0 (0, 0)	0 (0, 0)	0 (0, 0)	0 (0, 0)	0 (0, 0)	2 (0, 0)
SNP_A-8435819	1	20016483	20018535	2053	1 (0, 0)	0 (0, 0)	0 (0, 0)	6 (1, 0)	1 (0, 0)	2 (0, 0)	20016297	20017056	760	0 (0, 0)	0 (0, 0)	0 (0, 0)	0 (0, 0)	0 (0, 0)	2 (0, 0)
SNP_A-8411369	1	20016483	20018535	2053	1 (0, 0)	0 (0, 0)	0 (0, 0)	6 (1, 0)	1 (0, 0)	2 (0, 0)	20016297	20017056	760	0 (0, 0)	0 (0, 0)	0 (0, 0)	0 (0, 0)	0 (0, 0)	2 (0, 0)
SNP_A-1980974	1	20166080	20166577	498	0 (0, 0)	0 (0, 0)	0 (0, 0)	0 (0, 0)	0 (0, 0)	2 (0, 0)	20165998	20167237	1240	0 (0, 0)	0 (0, 0)	0 (0, 0)	0 (0, 0)	3 (0, 0)	2 (0, 0)
SNP_A-8387968	1	20166080	20166577	498	0 (0, 0)	0 (0, 0)	0 (0, 0)	0 (0, 0)	0 (0, 0)	2 (0, 0)	20165998	20167237	1240	0 (0, 0)	0 (0, 0)	0 (0, 0)	0 (0, 0)	3 (0, 0)	2 (0, 0)
SNP_A-2170342	1	20206810	20207616	807	0 (0, 0)	0 (0, 0)	0 (0, 0)	0 (0, 0)	0 (0, 0)	2 (0, 0)	20206488	20207688	1201	1 (0, 0)	0 (0, 0)	0 (0, 0)	0 (0, 0)	1 (0, 0)	2 (0, 0)
SNP_A-1936452	1	20243524	20245825	2302	2 (0, 1)	1 (0, 0)	0 (0, 0)	0 (0, 0)	0 (0, 0)	2 (0, 0)	20245218	20245820	603	0 (0, 0)	0 (0, 0)	0 (0, 0)	0 (0, 0)	0 (0, 0)	2 (0, 0)
SNP_A-1999939	1	20248716	20249480	765	0 (0, 0)	0 (0, 0)	0 (0, 0)	0 (0, 0)	0 (0, 0)	2 (0, 0)	20248759	20250773	2015	0 (1, 0)	0 (0, 0)	0 (0, 0)	0 (0, 0)	0 (0, 0)	2 (0, 0)
SNP_A-1874543	1	20289604	20292472	2869	2 (1, 0)	0 (0, 0)	0 (1, 0)	3 (1, 1)	0 (0, 0)	2 (0, 0)	20289984	20290423	440	0 (0, 0)	0 (0, 0)	0 (0, 0)	0 (0, 0)	0 (0, 0)	2 (0, 0)
SNP_A-8291529	1	20305696	20310599	4904	10 (1, 3)	1 (0, 0)	2 (0, 0)	3 (0, 0)	3 (1, 0)	2 (0, 0)	20308015	20308439	425	0 (0, 0)	0 (0, 0)	0 (0, 0)	0 (0, 0)	0 (0, 0)	2 (0, 0)
SNP_A-2169897	1	20416555	20421055	4501	9 (0, 0)	1 (0, 0)	1 (0, 0)	7 (0, 0)	1 (0, 0)	2 (0, 0)	20417130	20417765	636	0 (0, 0)	0 (0, 0)	0 (0, 0)	0 (0, 0)	0 (0, 0)	2 (0, 0)
SNP_A-2294211	1	20416555	20421055	4501	9 (0, 0)	1 (0, 0)	1 (0, 0)	7 (0, 0)	1 (0, 0)	2 (0, 0)	20417130	20417765	636	0 (0, 0)	0 (0, 0)	0 (0, 0)	0 (0, 0)	0 (0, 0)	2 (0, 0)
SNP_A-8454037	1	20443569	20446036	2468	0 (0, 0)	1 (0, 0)	0 (0, 0)	0 (0, 0)	1 (0, 0)	2 (0, 0)	20444907	20445162	256	0 (0, 0)	0 (0, 0)	0 (0, 0)	0 (0, 0)	0 (0, 0)	2 (0, 0)
SNP_A-1943368	1	20443569	20446036	2468	0 (0, 0)	1 (0, 0)	0 (0, 0)	0 (0, 0)	1 (0, 0)	2 (0, 0)	20444907	20445162	256	0 (0, 0)	0 (0, 0)	0 (0, 0)	0 (0, 0)	0 (0, 0)	2 (0, 0)
SNP_A-1895267	1	20443569	20446036	2468	0 (0, 0)	1 (0, 0)	0 (0, 0)	0 (0, 0)	1 (0, 0)	2 (0, 0)	20445159	20445562	404	0 (0, 0)	0 (0, 0)	0 (0, 0)	0 (0, 0)	0 (0, 0)	2 (0, 0)
SNP_A-2071625	1	20443569	20446036	2468	0 (0, 0)	1 (0, 0)	0 (0, 0)	0 (0, 0)	1 (0, 0)	2 (0, 0)	20445159	20445562	404	0 (0, 0)	0 (0, 0)	0 (0, 0)	0 (0, 0)	0 (0, 0)	2 (0, 0)
SNP_A-2225296	1	20443569	20446036	2468	0 (0, 0)	1 (0, 0)	0 (0, 0)	0 (0, 0)	1 (0, 0)	2 (0, 0)	20445159	20445562	404	0 (0, 0)	0 (0, 0)	0 (0, 0)	0 (0, 0)	0 (0, 0)	2 (0, 0)
SNP_A-1925642	1	20443569	20446036	2468	0 (0, 0)	1 (0, 0)	0 (0, 0)	0 (0, 0)	1 (0, 0)	2 (0, 0)	20445159	20445562	404	0 (0, 0)	0 (0, 0)	0 (0, 0)	0 (0, 0)	0 (0, 0)	2 (0, 0)
SNP_A-4264936	1	20484653	20486233	1581	2 (0, 1)	0 (0, 0)	0 (0, 0)	0 (0, 0)	1 (0, 0)	2 (0, 0)	20485357	20485727	371	0 (0, 0)	0 (0, 0)	0 (0, 0)	0 (0, 0)	0 (0, 0)	2 (0, 0)
SNP_A-8510783	1	20521202	20522600	1399	2 (0, 0)	0 (0, 0)	0 (0, 0)	1 (0, 0)	1 (0, 0)	2 (0, 0)	20521557	20521991	435	0 (0, 0)	0 (0, 0)	0 (0, 0)	0 (0, 0)	0 (0, 0)	2 (0, 0)
SNP_A-4300817	1	20588189	20588693	505	0 (0, 0)	0 (0, 0)	0 (0, 0)	0 (0, 0)	0 (0, 0)	2 (0, 0)	20588266	20588585	320	0 (0, 0)	0 (0, 0)	0 (0, 0)	0 (0, 0)	0 (0, 0)	2 (0, 0)
SNP_A-1797465	1	20588189	20588693	505	0 (0, 0)	0 (0, 0)	0 (0, 0)	0 (0, 0)	0 (0, 0)	2 (0, 0)	20588266	20588585	320	0 (0, 0)	0 (0, 0)	0 (0, 0)	0 (0, 0)	0 (0, 0)	2 (0, 0)
SNP_A-1940868	1	20617506	20618404	899	0 (0, 0)	0 (0, 0)	0 (0, 0)	0 (0, 0)	0 (0, 0)	2 (0, 0)	20617924	20618309	386	0 (0, 0)	0 (0, 0)	0 (0, 0)	0 (0, 0)	0 (0, 0)	2 (0, 0)
SNP_A-1982223	1	20639992	20642926	2935	4 (0, 0)	0 (0, 0)	0 (0, 0)	3 (0, 1)	1 (0, 0)	2 (0, 0)	20641593	20641944	352	0 (0, 0)	0 (0, 0)	0 (0, 0)	0 (0, 0)	0 (0, 0)	2 (0, 0)
SNP_A-8409935	1	20639992	20642926	2935	4 (0, 0)	0 (0, 0)	0 (0, 0)	3 (0, 1)	1 (0, 0)	2 (0, 0)	20641941	20642254	314	0 (0, 0)	0 (0, 0)	0 (0, 0)	0 (0, 0)	0 (0, 0)	2 (0, 0)
SNP_A-2215372	1	20670890	20671590	701	0 (0, 0)	0 (0, 0)	0 (0, 0)	0 (0, 0)	0 (0, 0)	2 (0, 0)	20670859	20671352	494	0 (0, 0)	0 (0, 0)	0 (0, 0)	0 (0, 0)	0 (0, 0)	2 (0, 0)
SNP_A-8654130	1	20702435	20703099	665	0 (0, 0)	0 (0, 0)	0 (0, 0)	0 (0, 0)	0 (0, 0)	2 (0, 0)	20702198	20705523	3326	2 (0, 0)	0 (0, 0)	1 (0, 0)	1 (0, 0)	1 (0, 0)	2 (0, 0)
SNP_A-1921149	1	20702435	20703099	665	0 (0, 0)	0 (0, 0)	0 (0, 0)	0 (0, 0)	0 (0, 0)	2 (0, 0)	20702198	20705523	3326	2 (0, 0)	0 (0, 0)	1 (0, 0)	1 (0, 0)	1 (0, 0)	2 (0, 0)
SNP_A-1890546	1	20756568	20758440	1873	8 (0, 1)	1 (0, 0)	2 (0, 0)	2 (0, 0)	1 (0, 0)	2 (0, 0)	20757338	20757594	257	0 (0, 0)	0 (0, 0)	0 (0, 0)	0 (0, 0)	0 (0, 0)	2 (0, 0)
SNP_A-2085910	1	20800460	20800782	323	0 (0, 0)	0 (0, 0)	0 (0, 0)	0 (0, 0)	0 (0, 0)	2 (0, 0)	20798370	20800977	2608	4 (0, 0)	0 (0, 0)	0 (0, 0)	1 (1, 0)	0 (0, 0)	2 (0, 0)
SNP_A-8412224	1	20808815	20809033	219	0 (0, 0)	0 (0, 0)	0 (0, 0)	0 (0, 0)	0 (0, 0)	2 (0, 0)	20808674	20808999	326	0 (0, 0)	0 (0, 0)	0 (0, 0)	0 (0, 0)	0 (0, 0)	2 (0, 0)
SNP_A-1861191	1	20875160	20875484	325	0 (0, 0)	0 (0, 0)	0 (0, 0)	0 (0, 0)	0 (0, 0)	2 (0, 0)	20873720	20875679	1960	6 (0, 0)	0 (0, 0)	0 (0, 0)	5 (0, 0)	1 (0, 0)	2 (0, 0)
SNP_A-1817070	1	20970149	20970550	402	0 (0, 0)	0 (0, 0)	0 (0, 0)	0 (0, 0)	0 (0, 0)	2 (0, 0)	20969654	20971293	1640	0 (0, 0)	0 (0, 0)	0 (0, 0)	0 (0, 0)	0 (0, 0)	2 (0, 0)
SNP_A-8354836	1	21004497	21005388	892	0 (0, 0)	0 (0, 0)	0 (0, 0)	0 (0, 0)	0 (0, 0)	2 (0, 0)	21004360	21010445	6086	15 (0, 1)	5 (0, 0)	11 (0, 0)	7 (0, 1)	5 (0, 0)	2 (0, 0)
SNP_A-2242532	1	21019738	21020526	789	0 (0, 0)	0 (0, 0)	0 (0, 0)	0 (0, 0)	0 (0, 0)	2 (0, 0)	21019714	21020016	303	0 (0, 0)	0 (0, 0)	0 (0, 0)	0 (0, 0)	0 (0, 0)	2 (0, 0)
SNP_A-8488151	1	21073238	21074476	1239	1 (0, 1)	0 (0, 0)	0 (0, 0)	0 (0, 0)	1 (0, 0)	2 (0, 0)	21073729	21074293	565	0 (0, 0)	0 (0, 0)	0 (0, 0)	0 (0, 0)	0 (0, 0)	2 (0, 0)
SNP_A-1849083	1	21142283	21144689	2407	2 (0, 0)	0 (0, 0)	1 (0, 0)	0 (0, 0)	0 (0, 0)	2 (0, 0)	21143985	21144590	606	0 (0, 0)	0 (0, 0)	0 (0, 0)	0 (0, 0)	0 (0, 0)	2 (0, 0)
SNP_A-1876340	1	21262936	21266692	3757	3 (0, 0)	0 (0, 0)	1 (0, 0)	0 (0, 0)	2 (0, 0)	2 (0, 0)	21263673	21264189	517	0 (0, 0)	0 (0, 0)	0 (0, 0)	0 (0, 0)	0 (0, 0)	2 (0, 0)
SNP_A-2088433	1	21340403	21341114	712	0 (0, 0)	0 (0, 0)	0 (0, 0)	0 (0, 0)	0 (0, 0)	2 (0, 0)	21340262	21340800	539	0 (0, 0)	0 (0, 0)	0 (0, 0)	0 (0, 0)	0 (0, 0)	2 (0, 0)
SNP_A-8361124	1	21508759	21510025	1267	3 (0, 0)	1 (0, 0)	2 (0, 0)	2 (0, 0)	1 (0, 0)	2 (0, 0)	21509831	21510275	445	0 (0, 0)	0 (0, 0)	0 (0, 0)	0 (0, 0)	0 (0, 0)	2 (0, 0)
SNP_A-8346653	1	21532058	21534208	2151	7 (0, 1)	0 (0, 0)	2 (0, 0)	5 (0, 0)	1 (0, 0)	2 (0, 0)	21532964	21533297	334	0 (0, 0)	0 (0, 0)	0 (0, 0)	0 (0, 0)	0 (0, 0)	2 (0, 0)
SNP_A-8706671	1	21695573	21695901	329	0 (0, 0)	0 (0, 0)	0 (0, 0)	0 (0, 0)	0 (0, 0)	2 (0, 0)	21694758	21695976	1219	1 (0, 0)	0 (0, 0)	0 (0, 0)	2 (0, 0)	0 (0, 0)	2 (0, 0)
SNP_A-1794293	1	21695898	21697186	1289	4 (0, 0)	0 (0, 0)	1 (0, 0)	1 (0, 0)	1 (0, 0)	2 (0, 0)	21696126	21696486	361	0 (0, 0)	0 (0, 0)	0 (0, 0)	0 (0, 0)	0 (0, 0)	2 (0, 0)
SNP_A-1872625	1	21697250	21699567	2318	1 (0, 0)	1 (0, 0)	1 (0, 0)	0 (0, 0)	4 (0, 0)	2 (0, 0)	21697497	21697781	285	0 (0, 0)	0 (0, 0)	0 (0, 0)	0 (0, 0)	0 (0, 0)	2 (0, 0)
SNP_A-4275192	1	21697250	21699567	2318	1 (0, 0)	1 (0, 0)	1 (0, 0)	0 (0, 0)	4 (0, 0)	2 (0, 0)	21697497	21697781	285	0 (0, 0)	0 (0, 0)	0 (0, 0)	0 (0, 0)	0 (0, 0)	2 (0, 0)
SNP_A-1984828	1	21697250	21699567	2318	1 (0, 0)	1 (0, 0)	1 (0, 0)	0 (0, 0)	4 (0, 0)	2 (0, 0)	21698400	21699198	799	0 (0, 0)	0 (0, 0)	0 (0, 0)	0 (0, 0)	0 (0, 0)	2 (0, 0)
SNP_A-8629549	1	21813540	21815612	2073	4 (0, 0)	2 (0, 0)	2 (0, 0)	5 (0, 1)	0 (0, 0)	2 (0, 0)	21815194	21815569	376	0 (0, 0)	0 (0, 0)	0 (0, 0)	0 (0, 0)	0 (0, 0)	2 (0, 0)
SNP_A-8593910	1	21834498	21836386	1889	4 (0, 1)	0 (0, 0)	1 (0, 0)	4 (0, 0)	1 (1, 0)	2 (0, 0)	21835022	21835343	322	0 (0, 0)	0 (0, 0)	0 (0, 0)	0 (0, 0)	0 (0, 0)	2 (0, 0)
SNP_A-2102609	1	21892638	21893279	642	0 (0, 0)	0 (0, 0)	0 (0, 0)	0 (0, 0)	0 (0, 0)	2 (0, 0)	21892903	21893149	247	0 (0, 0)	0 (0, 0)	0 (0, 0)	0 (0, 0)	0 (0, 0)	2 (0, 0)
SNP_A-2040099	1	21939723	21940078	356	0 (0, 0)	0 (0, 0)	0 (0, 0)	0 (0, 0)	0 (0, 0)	2 (0, 0)	21939532	21940187	656	0 (0, 0)	0 (0, 0)	0 (0, 0)	0 (0, 0)	0 (0, 0)	2 (0, 0)
SNP_A-4285538	1	21940075	21941137	1063	0 (0, 0)	0 (0, 0)	0 (0, 0)	0 (0, 0)	0 (0, 0)	2 (0, 0)	21940451	21941186	736	0 (0, 0)	0 (0, 0)	0 (0, 0)	0 (0, 0)	0 (0, 0)	2 (0, 0)
SNP_A-1985631	1	21940075	21941137	1063	0 (0, 0)	0 (0, 0)	0 (0, 0)	0 (0, 0)	0 (0, 0)	2 (0, 0)	21940451	21941186	736	0 (0, 0)	0 (0, 0)	0 (0, 0)	0 (0, 0)	0 (0, 0)	2 (0, 0)
SNP_A-4265596	1	21950011	21952014	2004	0 (0, 0)	0 (0, 0)	2 (0, 0)	1 (0, 0)	0 (0, 0)	2 (0, 0)	21950017	21950631	615	0 (0, 0)	0 (0, 0)	0 (0, 0)	0 (0, 0)	0 (0, 0)	2 (0, 0)
SNP_A-1819207	1	22081112	22081709	598	0 (0, 0)	0 (0, 0)	0 (0, 0)	0 (0, 0)	0 (0, 0)	2 (0, 0)	22081134	22082492	1359	1 (0, 0)	0 (0, 0)	0 (0, 0)	3 (0, 0)	1 (0, 0)	2 (0, 0)
SNP_A-2172606	1	22273801	22274334	534	0 (0, 0)	0 (0, 0)	0 (0, 0)	0 (0, 0)	0 (0, 0)	2 (0, 0)	22272824	22274486	1663	0 (0, 0)	1 (0, 0)	3 (0, 0)	0 (0, 0)	0 (0, 0)	2 (0, 0)
SNP_A-2164987	1	22280117	22281391	1275	0 (0, 0)	0 (0, 0)	0 (0, 0)	0 (0, 0)	0 (0, 0)	2 (0, 0)	22281028	22281737	710	0 (0, 0)	0 (0, 0)	0 (0, 0)	0 (0, 0)	0 (0, 0)	2 (0, 0)
SNP_A-2255364	1	22280117	22281391	1275	0 (0, 0)	0 (0, 0)	0 (0, 0)	0 (0, 0)	0 (0, 0)	2 (0, 0)	22281028	22281737	710	0 (0, 0)	0 (0, 0)	0 (0, 0)	0 (0, 0)	0 (0, 0)	2 (0, 0)
SNP_A-4248067	1	22281388	22281726	339	0 (0, 0)	0 (0, 0)	0 (0, 0)	0 (0, 0)	0 (0, 0)	2 (0, 0)	22281028	22281737	710	0 (0, 0)	0 (0, 0)	0 (0, 0)	0 (0, 0)	0 (0, 0)	2 (0, 0)
SNP_A-2034013	1	22286767	22288035	1269	0 (0, 0)	0 (0, 0)	0 (0, 0)	0 (0, 0)	1 (0, 0)	2 (0, 0)	22287740	22288201	462	0 (0, 0)	0 (0, 0)	0 (0, 0)	0 (0, 0)	0 (0, 0)	2 (0, 0)
SNP_A-2273214	1	22288185	22288682	498	0 (0, 0)	0 (0, 0)	0 (0, 0)	0 (0, 0)	0 (0, 0)	2 (0, 0)	22288198	22294601	6404	11 (0, 0)	1 (0, 0)	4 (0, 1)	7 (0, 2)	3 (2, 0)	2 (0, 0)
SNP_A-4196073	1	22288185	22288682	498	0 (0, 0)	0 (0, 0)	0 (0, 0)	0 (0, 0)	0 (0, 0)	2 (0, 0)	22288198	22294601	6404	11 (0, 0)	1 (0, 0)	4 (0, 1)	7 (0, 2)	3 (2, 0)	2 (0, 0)
SNP_A-1851641	1	22307197	22308560	1364	2 (0, 0)	0 (0, 0)	1 (0, 0)	2 (0, 1)	1 (0, 1)	2 (0, 0)	22308176	22308602	427	0 (0, 0)	0 (0, 0)	0 (0, 0)	0 (0, 0)	0 (0, 0)	2 (0, 0)
SNP_A-8474680	1	22308817	22309102	286	0 (0, 0)	0 (0, 0)	0 (0, 0)	0 (0, 0)	0 (0, 0)	2 (0, 0)	22308921	22309412	492	0 (0, 0)	0 (0, 0)	0 (0, 0)	0 (0, 0)	0 (0, 0)	2 (0, 0)
SNP_A-8689689	1	22388815	22390039	1225	1 (0, 0)	0 (0, 0)	0 (0, 0)	1 (0, 0)	2 (0, 0)	2 (0, 0)	22388915	22389187	273	0 (0, 0)	0 (0, 0)	0 (0, 0)	0 (0, 0)	0 (0, 0)	2 (0, 0)
SNP_A-2045626	1	22399334	22400010	677	0 (0, 0)	0 (0, 0)	0 (0, 0)	0 (0, 0)	0 (0, 0)	2 (0, 0)	22396957	22401901	4945	5 (1, 1)	0 (0, 0)	1 (0, 1)	4 (0, 1)	1 (0, 0)	2 (0, 0)
SNP_A-8291534	1	22402232	22402510	279	0 (0, 0)	0 (0, 0)	0 (0, 0)	0 (0, 0)	0 (0, 0)	2 (0, 0)	22402077	22404464	2388	4 (0, 0)	0 (0, 0)	3 (0, 0)	0 (0, 0)	0 (0, 0)	2 (0, 0)
SNP_A-4275305	1	22498562	22500817	2256	0 (0, 0)	0 (0, 0)	0 (0, 0)	0 (0, 0)	0 (0, 0)	2 (0, 0)	22498916	22499872	957	0 (0, 0)	0 (0, 0)	0 (0, 0)	0 (0, 0)	0 (0, 0)	2 (0, 0)
SNP_A-8324885	1	22501719	22502598	880	0 (0, 0)	0 (0, 0)	0 (0, 0)	0 (0, 0)	0 (0, 0)	2 (0, 0)	22499869	22502493	2625	0 (0, 0)	0 (0, 0)	0 (0, 0)	0 (0, 0)	1 (0, 0)	2 (0, 0)
SNP_A-8678383	1	22501719	22502598	880	0 (0, 0)	0 (0, 0)	0 (0, 0)	0 (0, 0)	0 (0, 0)	2 (0, 0)	22499869	22502493	2625	0 (0, 0)	0 (0, 0)	0 (0, 0)	0 (0, 0)	1 (0, 0)	2 (0, 0)
SNP_A-2290668	1	22501719	22502598	880	0 (0, 0)	0 (0, 0)	0 (0, 0)	0 (0, 0)	0 (0, 0)	2 (0, 0)	22499869	22502493	2625	0 (0, 0)	0 (0, 0)	0 (0, 0)	0 (0, 0)	1 (0, 0)	2 (0, 0)
SNP_A-8429964	1	22556588	22561995	5408	9 (0, 0)	1 (0, 0)	4 (0, 0)	2 (0, 0)	3 (0, 1)	2 (0, 0)	22558683	22559226	544	0 (0, 0)	0 (0, 0)	0 (0, 0)	0 (0, 0)	0 (0, 0)	2 (0, 0)
SNP_A-1986940	1	22686806	22687074	269	0 (0, 0)	0 (0, 0)	0 (0, 0)	0 (0, 0)	0 (0, 0)	2 (0, 0)	22685907	22688404	2498	8 (0, 0)	1 (0, 0)	2 (0, 0)	0 (0, 0)	2 (0, 0)	2 (0, 0)
SNP_A-1792137	1	22686806	22687074	269	0 (0, 0)	0 (0, 0)	0 (0, 0)	0 (0, 0)	0 (0, 0)	2 (0, 0)	22685907	22688404	2498	8 (0, 0)	1 (0, 0)	2 (0, 0)	0 (0, 0)	2 (0, 0)	2 (0, 0)
SNP_A-2307023	1	22704412	22705964	1553	0 (0, 0)	0 (0, 0)	0 (0, 0)	0 (0, 0)	1 (0, 0)	2 (0, 0)	22704477	22705164	688	0 (0, 0)	0 (0, 0)	0 (0, 0)	0 (0, 0)	0 (0, 0)	2 (0, 0)
SNP_A-8484986	1	22903315	22904105	791	0 (0, 0)	0 (0, 0)	0 (0, 0)	0 (0, 0)	0 (0, 0)	2 (0, 0)	22902345	22904028	1684	0 (0, 0)	0 (0, 0)	0 (0, 0)	0 (0, 0)	1 (0, 0)	2 (0, 0)
SNP_A-1828213	1	22989911	22990969	1059	0 (0, 0)	0 (0, 0)	0 (0, 0)	0 (0, 0)	0 (0, 0)	2 (0, 0)	22990104	22991150	1047	0 (0, 0)	0 (0, 0)	0 (0, 0)	0 (0, 0)	0 (0, 0)	2 (0, 0)
SNP_A-8690114	1	22999369	23002867	3499	14 (2, 0)	1 (0, 0)	5 (0, 0)	5 (0, 0)	4 (0, 0)	2 (0, 0)	23001282	23001561	280	0 (0, 0)	0 (0, 0)	0 (0, 0)	0 (0, 0)	0 (0, 0)	2 (0, 0)
SNP_A-1782948	1	22999369	23002867	3499	14 (2, 0)	1 (0, 0)	5 (0, 0)	5 (0, 0)	4 (0, 0)	2 (0, 0)	23001282	23001561	280	0 (0, 0)	0 (0, 0)	0 (0, 0)	0 (0, 0)	0 (0, 0)	2 (0, 0)
SNP_A-8422768	1	23020253	23021788	1536	0 (0, 0)	0 (0, 0)	0 (0, 0)	2 (0, 1)	0 (0, 0)	2 (0, 0)	23021328	23021633	306	0 (0, 0)	0 (0, 0)	0 (0, 0)	0 (0, 0)	0 (0, 0)	2 (0, 0)
SNP_A-8509278	1	23024895	23026340	1446	3 (0, 0)	0 (0, 0)	1 (1, 0)	1 (0, 0)	0 (0, 0)	2 (0, 0)	23025360	23025656	297	0 (0, 0)	0 (0, 0)	0 (0, 0)	0 (0, 0)	0 (0, 0)	2 (0, 0)
SNP_A-4301695	1	23059910	23062262	2353	3 (0, 0)	0 (0, 0)	0 (0, 0)	2 (0, 0)	1 (0, 0)	2 (0, 0)	23061461	23061682	222	0 (0, 0)	0 (0, 0)	0 (0, 0)	0 (0, 0)	0 (0, 0)	2 (0, 0)
SNP_A-2243058	1	23091019	23091420	402	0 (0, 0)	0 (0, 0)	0 (0, 0)	0 (0, 0)	0 (0, 0)	2 (0, 0)	23090731	23091513	783	0 (0, 0)	0 (0, 0)	0 (0, 0)	0 (0, 0)	0 (0, 0)	2 (0, 0)
SNP_A-8458280	1	23462984	23467637	4654	8 (0, 2)	0 (0, 0)	3 (0, 0)	4 (0, 0)	3 (0, 0)	2 (0, 0)	23462879	23463700	822	0 (0, 0)	0 (0, 0)	0 (0, 0)	0 (0, 0)	0 (0, 0)	2 (0, 0)
SNP_A-8302007	1	23462984	23467637	4654	8 (0, 2)	0 (0, 0)	3 (0, 0)	4 (0, 0)	3 (0, 0)	2 (0, 0)	23462879	23463700	822	0 (0, 0)	0 (0, 0)	0 (0, 0)	0 (0, 0)	0 (0, 0)	2 (0, 0)
SNP_A-8667356	1	23488262	23490974	2713	0 (0, 0)	0 (0, 0)	1 (0, 0)	0 (0, 0)	1 (0, 0)	2 (0, 0)	23488634	23489039	406	0 (0, 0)	0 (0, 0)	0 (0, 0)	0 (0, 0)	0 (0, 0)	2 (0, 0)
SNP_A-2125194	1	23500341	23501138	798	0 (0, 0)	0 (0, 0)	0 (0, 0)	0 (0, 0)	0 (0, 0)	2 (0, 0)	23500479	23501716	1238	3 (2, 0)	1 (0, 0)	2 (0, 0)	1 (1, 0)	1 (0, 0)	2 (0, 0)
SNP_A-8371310	1	23503775	23504337	563	0 (0, 0)	0 (0, 0)	0 (0, 0)	0 (0, 0)	0 (0, 0)	2 (0, 0)	23502525	23509892	7368	2 (0, 0)	1 (0, 0)	0 (0, 0)	0 (2, 0)	4 (0, 0)	2 (0, 0)
SNP_A-2133896	1	23511847	23513531	1685	0 (0, 0)	0 (0, 0)	0 (0, 0)	0 (0, 0)	0 (0, 0)	2 (0, 0)	23511950	23512375	426	0 (0, 0)	0 (0, 0)	0 (0, 0)	0 (0, 0)	0 (0, 0)	2 (0, 0)
SNP_A-1918786	1	23559201	23559544	344	0 (0, 0)	0 (0, 0)	0 (0, 0)	0 (0, 0)	0 (0, 0)	2 (0, 0)	23557898	23560166	2269	3 (0, 0)	0 (0, 0)	1 (0, 0)	0 (0, 0)	0 (0, 0)	2 (0, 0)
SNP_A-8587066	1	23614458	23615234	777	0 (0, 0)	0 (0, 0)	0 (0, 0)	0 (0, 0)	0 (0, 0)	2 (0, 0)	23614610	23615992	1383	5 (0, 1)	0 (0, 0)	3 (0, 0)	2 (0, 0)	0 (0, 0)	2 (0, 0)
SNP_A-2291135	1	23628915	23631236	2322	4 (0, 0)	0 (0, 0)	1 (0, 0)	2 (0, 0)	1 (0, 0)	2 (0, 0)	23628767	23629478	712	0 (0, 0)	0 (0, 0)	0 (0, 0)	0 (0, 0)	0 (0, 0)	2 (0, 0)
SNP_A-2264035	1	23760392	23761016	625	0 (0, 0)	0 (0, 0)	0 (0, 0)	0 (0, 0)	0 (0, 0)	2 (0, 0)	23760196	23760952	757	0 (0, 0)	0 (0, 0)	0 (0, 0)	0 (0, 0)	0 (0, 0)	2 (0, 0)
SNP_A-8444840	1	23787351	23787964	614	0 (0, 0)	0 (0, 0)	0 (0, 0)	0 (0, 0)	0 (0, 0)	2 (0, 0)	23787384	23787890	507	0 (0, 0)	0 (0, 0)	0 (0, 0)	0 (0, 0)	0 (0, 0)	2 (0, 0)
SNP_A-2145445	1	23809762	23813331	3570	6 (1, 1)	0 (0, 0)	0 (0, 0)	1 (0, 0)	2 (0, 0)	2 (0, 0)	23811363	23811663	301	0 (0, 0)	0 (0, 0)	0 (0, 0)	0 (0, 0)	0 (0, 0)	2 (0, 0)
SNP_A-2216363	1	23851001	23853186	2186	3 (0, 0)	0 (0, 0)	2 (0, 0)	2 (1, 0)	0 (0, 0)	2 (0, 0)	23852833	23853125	293	0 (0, 0)	0 (0, 0)	0 (0, 0)	0 (0, 0)	0 (0, 0)	2 (0, 0)
SNP_A-1840609	1	23881933	23882439	507	0 (0, 0)	0 (0, 0)	0 (0, 0)	0 (0, 0)	0 (0, 0)	2 (0, 0)	23881876	23882316	441	0 (0, 0)	0 (0, 0)	0 (0, 0)	0 (0, 0)	0 (0, 0)	2 (0, 0)
SNP_A-1893096	1	24277544	24278014	471	0 (0, 0)	0 (0, 0)	0 (0, 0)	0 (0, 0)	0 (0, 0)	2 (0, 0)	24277730	24278957	1228	0 (0, 0)	0 (0, 0)	0 (0, 0)	0 (0, 0)	3 (0, 0)	2 (0, 0)
SNP_A-1847000	1	24277544	24278014	471	0 (0, 0)	0 (0, 0)	0 (0, 0)	0 (0, 0)	0 (0, 0)	2 (0, 0)	24277730	24278957	1228	0 (0, 0)	0 (0, 0)	0 (0, 0)	0 (0, 0)	3 (0, 0)	2 (0, 0)
SNP_A-1952762	1	24340990	24345168	4179	7 (2, 0)	1 (0, 0)	2 (1, 0)	8 (0, 0)	3 (1, 0)	2 (0, 0)	24343748	24343968	221	0 (0, 0)	0 (0, 0)	0 (0, 0)	0 (0, 0)	0 (0, 0)	2 (0, 0)
SNP_A-8623916	1	24382951	24384918	1968	1 (1, 0)	0 (0, 0)	1 (0, 0)	1 (0, 1)	2 (1, 0)	2 (0, 0)	24384507	24384938	432	0 (0, 0)	0 (0, 0)	0 (0, 0)	0 (0, 0)	0 (0, 0)	2 (0, 0)
SNP_A-1884451	1	24425267	24425759	493	0 (0, 0)	0 (0, 0)	0 (0, 0)	0 (0, 0)	0 (0, 0)	2 (0, 0)	24424033	24428059	4027	5 (0, 1)	2 (0, 1)	4 (0, 1)	4 (0, 0)	1 (1, 0)	2 (0, 0)
SNP_A-8402513	1	24425267	24425759	493	0 (0, 0)	0 (0, 0)	0 (0, 0)	0 (0, 0)	0 (0, 0)	2 (0, 0)	24424033	24428059	4027	5 (0, 1)	2 (0, 1)	4 (0, 1)	4 (0, 0)	1 (1, 0)	2 (0, 0)
SNP_A-8671310	1	24463018	24466917	3900	3 (0, 0)	0 (0, 0)	2 (0, 0)	3 (2, 0)	3 (1, 1)	2 (0, 0)	24466323	24466864	542	0 (0, 0)	0 (0, 0)	0 (0, 0)	0 (0, 0)	0 (0, 0)	2 (0, 0)
SNP_A-2219192	1	24576566	24577185	620	0 (0, 0)	0 (0, 0)	0 (0, 0)	0 (0, 0)	0 (0, 0)	2 (0, 0)	24576601	24579069	2469	3 (0, 0)	0 (0, 0)	2 (0, 0)	2 (0, 0)	3 (0, 0)	2 (0, 0)
SNP_A-4266508	1	24643992	24645375	1384	1 (0, 0)	0 (0, 0)	0 (0, 0)	0 (0, 0)	0 (0, 0)	2 (0, 0)	24643982	24644751	770	0 (0, 0)	0 (0, 0)	0 (0, 0)	0 (0, 0)	0 (0, 0)	2 (0, 0)
SNP_A-1827720	1	24727516	24727935	420	0 (0, 0)	0 (0, 0)	0 (0, 0)	0 (0, 0)	0 (0, 0)	2 (0, 0)	24725707	24729222	3516	6 (0, 0)	2 (0, 0)	5 (0, 0)	1 (0, 0)	4 (0, 0)	2 (0, 0)
SNP_A-8557594	1	24830678	24833740	3063	15 (0, 1)	1 (0, 0)	5 (0, 1)	4 (1, 0)	1 (0, 0)	2 (0, 0)	24831677	24832416	740	0 (0, 0)	0 (0, 0)	0 (0, 0)	0 (0, 0)	0 (0, 0)	2 (0, 0)
SNP_A-1834823	1	24830678	24833740	3063	15 (0, 1)	1 (0, 0)	5 (0, 1)	4 (1, 0)	1 (0, 0)	2 (0, 0)	24831677	24832416	740	0 (0, 0)	0 (0, 0)	0 (0, 0)	0 (0, 0)	0 (0, 0)	2 (0, 0)
SNP_A-2292509	1	24893592	24893871	280	0 (0, 0)	0 (0, 0)	0 (0, 0)	0 (0, 0)	0 (0, 0)	2 (0, 0)	24892984	24894804	1821	5 (0, 0)	1 (0, 0)	3 (0, 1)	3 (0, 0)	2 (0, 1)	2 (0, 0)
SNP_A-8592038	1	24895282	24895913	632	0 (0, 0)	0 (0, 0)	0 (0, 0)	0 (0, 0)	0 (0, 0)	2 (0, 0)	24895054	24897720	2667	8 (1, 0)	2 (0, 0)	6 (0, 0)	6 (0, 1)	0 (0, 0)	2 (0, 0)
SNP_A-1913427	1	25016814	25017205	392	0 (0, 0)	0 (0, 0)	0 (0, 0)	0 (0, 0)	0 (0, 0)	2 (0, 0)	25013764	25019262	5499	9 (0, 0)	2 (0, 0)	3 (0, 0)	0 (0, 0)	4 (0, 0)	2 (0, 0)
SNP_A-8703353	1	25042355	25042855	501	0 (0, 0)	0 (0, 0)	0 (0, 0)	0 (0, 0)	0 (0, 0)	2 (0, 0)	25039624	25044162	4539	2 (0, 0)	0 (0, 0)	0 (0, 0)	1 (0, 0)	4 (0, 1)	2 (0, 0)
SNP_A-1792249	1	25071837	25072154	318	0 (0, 0)	0 (0, 0)	0 (0, 0)	0 (0, 0)	0 (0, 0)	2 (0, 0)	25071898	25072297	400	0 (0, 0)	0 (0, 0)	0 (0, 0)	0 (0, 0)	0 (0, 0)	2 (0, 0)
SNP_A-2103095	1	25199070	25199410	341	0 (0, 0)	0 (0, 0)	0 (0, 0)	0 (0, 0)	0 (0, 0)	2 (0, 0)	25198259	25199674	1416	3 (0, 1)	0 (0, 0)	0 (0, 0)	1 (0, 0)	1 (0, 0)	2 (0, 0)
SNP_A-2026817	1	25285658	25287568	1911	2 (0, 0)	0 (0, 0)	2 (0, 0)	3 (0, 0)	0 (0, 0)	2 (0, 0)	25285904	25286229	326	0 (0, 0)	0 (0, 0)	0 (0, 0)	0 (0, 0)	0 (0, 0)	2 (0, 0)
SNP_A-2246801	1	25310904	25315101	4198	7 (1, 0)	0 (0, 0)	3 (0, 0)	3 (0, 0)	4 (0, 0)	2 (0, 0)	25313315	25313771	457	0 (0, 0)	0 (0, 0)	0 (0, 0)	0 (0, 0)	0 (0, 0)	2 (0, 0)
SNP_A-8364284	1	25326445	25328380	1936	2 (0, 0)	0 (0, 0)	0 (0, 0)	2 (0, 0)	1 (0, 0)	2 (0, 0)	25328028	25328313	286	0 (0, 0)	0 (0, 0)	0 (0, 0)	0 (0, 0)	0 (0, 0)	2 (0, 0)
SNP_A-8311634	1	25326445	25328380	1936	2 (0, 0)	0 (0, 0)	0 (0, 0)	2 (0, 0)	1 (0, 0)	2 (0, 0)	25328028	25328313	286	0 (0, 0)	0 (0, 0)	0 (0, 0)	0 (0, 0)	0 (0, 0)	2 (0, 0)
SNP_A-1882390	1	25336273	25337970	1698	2 (0, 0)	0 (0, 0)	1 (0, 0)	1 (0, 0)	0 (0, 0)	2 (0, 0)	25336120	25337024	905	0 (0, 0)	0 (0, 0)	0 (0, 0)	0 (0, 0)	0 (0, 0)	2 (0, 0)
SNP_A-2276104	1	25358338	25359236	899	0 (0, 0)	0 (0, 0)	0 (0, 0)	0 (0, 0)	0 (0, 0)	2 (0, 0)	25358183	25359000	818	0 (0, 0)	0 (0, 0)	0 (0, 0)	0 (0, 0)	0 (0, 0)	2 (0, 0)
SNP_A-8352802	1	25804249	25804942	694	0 (0, 0)	0 (0, 0)	0 (0, 0)	0 (0, 0)	0 (0, 0)	2 (0, 0)	25803899	25805242	1344	0 (0, 0)	0 (0, 0)	0 (0, 0)	0 (0, 0)	0 (0, 0)	2 (0, 0)
SNP_A-8356378	1	25818977	25819381	405	0 (0, 0)	0 (0, 0)	0 (0, 0)	0 (0, 0)	0 (0, 0)	2 (0, 0)	25818397	25819752	1356	0 (0, 0)	0 (0, 0)	1 (0, 0)	0 (0, 0)	0 (0, 0)	2 (0, 0)
SNP_A-8453848	1	25819378	25819975	598	0 (0, 0)	0 (0, 0)	0 (0, 0)	0 (0, 0)	0 (0, 0)	2 (0, 0)	25818397	25819752	1356	0 (0, 0)	0 (0, 0)	1 (0, 0)	0 (0, 0)	0 (0, 0)	2 (0, 0)
SNP_A-2219947	1	25836868	25837838	971	0 (0, 0)	0 (0, 0)	0 (0, 0)	0 (0, 0)	0 (0, 0)	2 (0, 0)	25834151	25839218	5068	3 (1, 1)	0 (0, 0)	1 (0, 1)	5 (0, 0)	4 (0, 0)	2 (0, 0)
SNP_A-8510655	1	25836868	25837838	971	0 (0, 0)	0 (0, 0)	0 (0, 0)	0 (0, 0)	0 (0, 0)	2 (0, 0)	25834151	25839218	5068	3 (1, 1)	0 (0, 0)	1 (0, 1)	5 (0, 0)	4 (0, 0)	2 (0, 0)
SNP_A-4227290	1	25869688	25870761	1074	0 (0, 0)	0 (0, 0)	0 (0, 0)	0 (0, 0)	0 (0, 0)	2 (0, 0)	25868781	25870283	1503	1 (0, 0)	1 (0, 0)	0 (0, 0)	1 (0, 0)	0 (0, 0)	2 (0, 0)
SNP_A-1854732	1	25869688	25870761	1074	0 (0, 0)	0 (0, 0)	0 (0, 0)	0 (0, 0)	0 (0, 0)	2 (0, 0)	25870280	25871253	974	0 (0, 0)	0 (0, 0)	0 (0, 0)	0 (0, 0)	0 (0, 0)	2 (0, 0)
SNP_A-2217377	1	25886047	25887698	1652	3 (0, 0)	0 (0, 0)	2 (0, 0)	2 (0, 1)	0 (0, 0)	2 (0, 0)	25886390	25886866	477	0 (0, 0)	0 (0, 0)	0 (0, 0)	0 (0, 0)	0 (0, 0)	2 (0, 0)
SNP_A-2247137	1	25964357	25968515	4159	2 (2, 0)	0 (0, 0)	2 (1, 1)	2 (0, 0)	5 (0, 0)	2 (0, 0)	25964249	25964644	396	0 (0, 0)	0 (0, 0)	0 (0, 0)	0 (0, 0)	0 (0, 0)	2 (0, 0)
SNP_A-8616306	1	25980827	25981593	767	0 (0, 0)	0 (0, 0)	0 (0, 0)	0 (0, 0)	0 (0, 0)	2 (0, 0)	25981280	25981545	266	0 (0, 0)	0 (0, 0)	0 (0, 0)	0 (0, 0)	0 (0, 0)	2 (0, 0)
SNP_A-2088157	1	26158325	26161229	2905	1 (0, 0)	1 (0, 0)	2 (0, 0)	3 (0, 0)	1 (0, 0)	2 (0, 0)	26159050	26159370	321	0 (0, 0)	0 (0, 0)	0 (0, 0)	0 (0, 0)	0 (0, 0)	2 (0, 0)
SNP_A-8463120	1	26158325	26161229	2905	1 (0, 0)	1 (0, 0)	2 (0, 0)	3 (0, 0)	1 (0, 0)	2 (0, 0)	26159367	26159816	450	0 (0, 0)	0 (0, 0)	0 (0, 0)	0 (0, 0)	0 (0, 0)	2 (0, 0)
SNP_A-2270683	1	26180323	26182508	2186	5 (0, 0)	1 (0, 0)	2 (0, 0)	3 (0, 0)	2 (0, 0)	2 (0, 0)	26181679	26182388	710	0 (0, 0)	0 (0, 0)	0 (0, 0)	0 (0, 0)	0 (0, 0)	2 (0, 0)
SNP_A-4293943	1	26254734	26255990	1257	0 (0, 0)	0 (0, 0)	0 (0, 0)	0 (0, 0)	1 (0, 1)	2 (0, 0)	26254959	26255751	793	0 (0, 0)	0 (0, 0)	0 (0, 0)	0 (0, 0)	0 (0, 0)	2 (0, 0)
SNP_A-8496633	1	26254734	26255990	1257	0 (0, 0)	0 (0, 0)	0 (0, 0)	0 (0, 0)	1 (0, 1)	2 (0, 0)	26254959	26255751	793	0 (0, 0)	0 (0, 0)	0 (0, 0)	0 (0, 0)	0 (0, 0)	2 (0, 0)
SNP_A-1958202	1	26291175	26291568	394	0 (0, 0)	0 (0, 0)	0 (0, 0)	0 (0, 0)	0 (0, 0)	2 (0, 0)	26291129	26293109	1981	5 (0, 0)	0 (0, 0)	2 (0, 0)	3 (0, 1)	2 (0, 1)	2 (0, 0)
SNP_A-4245653	1	26322016	26325129	3114	0 (0, 0)	1 (0, 0)	2 (0, 0)	0 (0, 0)	3 (0, 0)	2 (0, 0)	26324768	26325234	467	0 (0, 0)	0 (0, 0)	0 (0, 0)	0 (0, 0)	0 (0, 0)	2 (0, 0)
SNP_A-4299922	1	26467732	26469782	2051	6 (1, 0)	1 (0, 0)	3 (0, 0)	3 (0, 1)	0 (0, 0)	2 (0, 0)	26469410	26469856	447	0 (0, 0)	0 (0, 0)	0 (0, 0)	0 (0, 0)	0 (0, 0)	2 (0, 0)
SNP_A-2249197	1	26467732	26469782	2051	6 (1, 0)	1 (0, 0)	3 (0, 0)	3 (0, 1)	0 (0, 0)	2 (0, 0)	26469410	26469856	447	0 (0, 0)	0 (0, 0)	0 (0, 0)	0 (0, 0)	0 (0, 0)	2 (0, 0)
SNP_A-8306870	1	26467732	26469782	2051	6 (1, 0)	1 (0, 0)	3 (0, 0)	3 (0, 1)	0 (0, 0)	2 (0, 0)	26469410	26469856	447	0 (0, 0)	0 (0, 0)	0 (0, 0)	0 (0, 0)	0 (0, 0)	2 (0, 0)
SNP_A-8291547	1	26562904	26565131	2228	10 (0, 0)	1 (0, 0)	5 (0, 0)	0 (0, 0)	0 (0, 0)	2 (0, 0)	26564566	26564912	347	0 (0, 0)	0 (0, 0)	0 (0, 0)	0 (0, 0)	0 (0, 0)	2 (0, 0)
SNP_A-2180558	1	26782069	26782664	596	0 (0, 0)	0 (0, 0)	0 (0, 0)	0 (0, 0)	0 (0, 0)	2 (0, 0)	26780543	26782481	1939	5 (0, 0)	0 (0, 0)	2 (0, 0)	3 (0, 0)	1 (1, 0)	2 (0, 0)
SNP_A-8525842	1	26782069	26782664	596	0 (0, 0)	0 (0, 0)	0 (0, 0)	0 (0, 0)	0 (0, 0)	2 (0, 0)	26780543	26782481	1939	5 (0, 0)	0 (0, 0)	2 (0, 0)	3 (0, 0)	1 (1, 0)	2 (0, 0)
SNP_A-4216157	1	26782069	26782664	596	0 (0, 0)	0 (0, 0)	0 (0, 0)	0 (0, 0)	0 (0, 0)	2 (0, 0)	26780543	26782481	1939	5 (0, 0)	0 (0, 0)	2 (0, 0)	3 (0, 0)	1 (1, 0)	2 (0, 0)
SNP_A-8632859	1	26940559	26941919	1361	1 (0, 0)	0 (0, 0)	0 (0, 0)	1 (0, 1)	0 (0, 0)	2 (0, 0)	26940702	26941123	422	0 (0, 0)	0 (0, 0)	0 (0, 0)	0 (0, 0)	0 (0, 0)	2 (0, 0)
SNP_A-8547594	1	27393236	27394581	1346	1 (0, 1)	0 (0, 0)	0 (0, 0)	0 (0, 0)	0 (0, 0)	2 (0, 0)	27393760	27394575	816	0 (0, 0)	0 (0, 0)	0 (0, 0)	0 (0, 0)	0 (0, 0)	2 (0, 0)
SNP_A-2228635	1	27428670	27429001	332	0 (0, 0)	0 (0, 0)	0 (0, 0)	0 (0, 0)	0 (0, 0)	2 (0, 0)	27428763	27430533	1771	3 (0, 0)	0 (0, 0)	1 (0, 0)	3 (0, 0)	2 (0, 0)	2 (0, 0)
SNP_A-8633118	1	27463405	27464030	626	0 (0, 0)	0 (0, 0)	0 (0, 0)	0 (0, 0)	0 (0, 0)	2 (0, 0)	27463589	27463818	230	0 (0, 0)	0 (0, 0)	0 (0, 0)	0 (0, 0)	0 (0, 0)	2 (0, 0)
SNP_A-8285891	1	27483175	27483818	644	0 (0, 0)	0 (0, 0)	0 (0, 0)	0 (0, 0)	0 (0, 0)	2 (0, 0)	27483202	27483801	600	0 (0, 0)	0 (0, 0)	0 (0, 0)	0 (0, 0)	0 (0, 0)	2 (0, 0)
SNP_A-1958006	1	27588165	27589688	1524	2 (0, 0)	0 (0, 0)	0 (0, 0)	1 (0, 0)	1 (0, 0)	2 (0, 0)	27589090	27589476	387	0 (0, 0)	0 (0, 0)	0 (0, 0)	0 (0, 0)	0 (0, 0)	2 (0, 0)
SNP_A-1903353	1	27609691	27610445	755	0 (0, 0)	0 (0, 0)	0 (0, 0)	0 (0, 0)	0 (0, 0)	2 (0, 0)	27609649	27610296	648	0 (0, 0)	0 (0, 0)	0 (0, 0)	0 (0, 0)	0 (0, 0)	2 (0, 0)
SNP_A-1940534	1	27612696	27615630	2935	3 (0, 0)	0 (0, 0)	0 (0, 0)	2 (0, 1)	2 (0, 0)	2 (0, 0)	27615280	27615575	296	0 (0, 0)	0 (0, 0)	0 (0, 0)	0 (0, 0)	0 (0, 0)	2 (0, 0)
SNP_A-4280582	1	27627372	27629604	2233	2 (0, 0)	0 (0, 0)	1 (0, 0)	5 (0, 0)	1 (0, 0)	2 (0, 0)	27627956	27628557	602	0 (0, 0)	0 (0, 0)	0 (0, 0)	0 (0, 0)	0 (0, 0)	2 (0, 0)
SNP_A-2241584	1	27627372	27629604	2233	2 (0, 0)	0 (0, 0)	1 (0, 0)	5 (0, 0)	1 (0, 0)	2 (0, 0)	27627956	27628557	602	0 (0, 0)	0 (0, 0)	0 (0, 0)	0 (0, 0)	0 (0, 0)	2 (0, 0)
SNP_A-8638891	1	27673338	27675091	1754	2 (0, 0)	0 (0, 0)	2 (0, 0)	0 (0, 0)	1 (0, 0)	2 (0, 0)	27674023	27674463	441	0 (0, 0)	0 (0, 0)	0 (0, 0)	0 (0, 0)	0 (0, 0)	2 (0, 0)
SNP_A-1941140	1	27809716	27810344	629	0 (0, 0)	0 (0, 0)	0 (0, 0)	0 (0, 0)	0 (0, 0)	2 (0, 0)	27809955	27811265	1311	0 (0, 0)	0 (0, 0)	2 (0, 0)	0 (0, 0)	1 (0, 0)	2 (0, 0)
SNP_A-4242103	1	27836180	27838836	2657	6 (0, 0)	1 (0, 0)	1 (0, 0)	3 (0, 0)	2 (0, 0)	2 (0, 0)	27837298	27837674	377	0 (0, 0)	0 (0, 0)	0 (0, 0)	0 (0, 0)	0 (0, 0)	2 (0, 0)
SNP_A-8365846	1	27851558	27853326	1769	3 (0, 2)	1 (0, 0)	2 (0, 0)	1 (0, 0)	1 (1, 0)	2 (0, 0)	27852478	27852800	323	0 (0, 0)	0 (0, 0)	0 (0, 0)	0 (0, 0)	0 (0, 0)	2 (0, 0)
SNP_A-1943182	1	27892566	27893315	750	0 (0, 0)	0 (0, 0)	0 (0, 0)	0 (0, 0)	0 (0, 0)	2 (0, 0)	27892656	27894835	2180	5 (1, 0)	1 (0, 0)	6 (0, 1)	3 (0, 0)	2 (0, 0)	2 (0, 0)
SNP_A-4246500	1	27976368	27979463	3096	7 (1, 0)	0 (0, 0)	3 (0, 0)	4 (0, 0)	1 (0, 0)	2 (0, 0)	27978162	27978490	329	0 (0, 0)	0 (0, 0)	0 (0, 0)	0 (0, 0)	0 (0, 0)	2 (0, 0)
SNP_A-2198882	1	28009000	28009677	678	0 (0, 0)	0 (0, 0)	0 (0, 0)	0 (0, 0)	0 (0, 0)	2 (0, 0)	28006251	28009548	3298	5 (0, 0)	0 (0, 0)	3 (0, 0)	2 (0, 0)	4 (0, 0)	2 (0, 0)
SNP_A-1855623	1	28032401	28032973	573	0 (0, 0)	0 (0, 0)	0 (0, 0)	0 (0, 0)	0 (0, 0)	2 (0, 0)	28030768	28033788	3021	0 (1, 0)	0 (0, 0)	0 (0, 0)	2 (0, 0)	4 (0, 0)	2 (0, 0)
SNP_A-8557756	1	28059904	28061908	2005	4 (0, 0)	0 (0, 0)	2 (0, 0)	4 (0, 0)	2 (0, 0)	2 (0, 0)	28060009	28060331	323	0 (0, 0)	0 (0, 0)	0 (0, 0)	0 (0, 0)	0 (0, 0)	2 (0, 0)
SNP_A-1901784	1	28085533	28086034	502	0 (0, 0)	0 (0, 0)	0 (0, 0)	0 (0, 0)	0 (0, 0)	2 (0, 0)	28085590	28086856	1267	1 (1, 0)	0 (0, 0)	1 (0, 0)	0 (0, 0)	0 (0, 0)	2 (0, 0)
SNP_A-1917778	1	28136341	28137008	668	0 (0, 0)	0 (0, 0)	0 (0, 0)	0 (0, 0)	0 (0, 0)	2 (0, 0)	28134142	28136571	2430	7 (0, 2)	2 (0, 1)	1 (0, 0)	3 (1, 0)	5 (0, 1)	2 (0, 0)
SNP_A-2262005	1	28136341	28137008	668	0 (0, 0)	0 (0, 0)	0 (0, 0)	0 (0, 0)	0 (0, 0)	2 (0, 0)	28136568	28138075	1508	0 (0, 0)	0 (0, 0)	0 (0, 0)	0 (0, 0)	1 (0, 0)	2 (0, 0)
SNP_A-1800012	1	28137005	28137506	502	0 (0, 0)	0 (0, 0)	0 (0, 0)	0 (0, 0)	0 (0, 0)	2 (0, 0)	28136568	28138075	1508	0 (0, 0)	0 (0, 0)	0 (0, 0)	0 (0, 0)	1 (0, 0)	2 (0, 0)
SNP_A-1996032	1	28187420	28189077	1658	1 (0, 0)	1 (0, 0)	0 (0, 0)	0 (0, 0)	4 (0, 0)	2 (0, 0)	28187697	28188249	553	0 (0, 0)	0 (0, 0)	0 (0, 0)	0 (0, 0)	0 (0, 0)	2 (0, 0)
SNP_A-2081695	1	28215443	28218946	3504	1 (0, 0)	0 (0, 0)	1 (0, 0)	1 (0, 0)	2 (0, 0)	2 (0, 0)	28215705	28216188	484	0 (0, 0)	0 (0, 0)	0 (0, 0)	0 (0, 0)	0 (0, 0)	2 (0, 0)
SNP_A-8703358	1	28333272	28334795	1524	2 (0, 0)	0 (0, 0)	1 (0, 0)	0 (1, 0)	0 (0, 0)	2 (0, 0)	28333131	28333411	281	0 (0, 0)	0 (0, 0)	0 (0, 0)	0 (0, 0)	0 (0, 0)	2 (0, 0)
SNP_A-8488571	1	28333272	28334795	1524	2 (0, 0)	0 (0, 0)	1 (0, 0)	0 (1, 0)	0 (0, 0)	2 (0, 0)	28333131	28333411	281	0 (0, 0)	0 (0, 0)	0 (0, 0)	0 (0, 0)	0 (0, 0)	2 (0, 0)
SNP_A-8627069	1	28427579	28428309	731	0 (0, 0)	0 (0, 0)	0 (0, 0)	0 (0, 0)	0 (0, 0)	2 (0, 0)	28427164	28432939	5776	23 (0, 1)	5 (0, 0)	16 (1, 0)	12 (0, 0)	4 (0, 0)	2 (0, 0)
SNP_A-1893780	1	29095722	29096519	798	0 (0, 0)	0 (0, 0)	0 (0, 0)	0 (0, 0)	0 (0, 0)	2 (0, 0)	29095910	29096458	549	0 (0, 0)	0 (0, 0)	0 (0, 0)	0 (0, 0)	0 (0, 0)	2 (0, 0)
SNP_A-2089891	1	29134888	29135639	752	0 (0, 0)	0 (0, 0)	0 (0, 0)	0 (0, 0)	0 (0, 0)	2 (0, 0)	29133896	29135159	1264	1 (0, 0)	0 (0, 0)	2 (0, 0)	1 (0, 0)	0 (0, 0)	2 (0, 0)
SNP_A-8460488	1	29290961	29291344	384	0 (0, 0)	0 (0, 0)	0 (0, 0)	0 (0, 0)	0 (0, 0)	2 (0, 0)	29290623	29292014	1392	1 (0, 0)	0 (0, 0)	2 (0, 0)	0 (0, 0)	0 (0, 0)	2 (0, 0)
SNP_A-8600932	1	29542352	29543001	650	0 (0, 0)	0 (0, 0)	0 (0, 0)	0 (0, 0)	0 (0, 0)	2 (0, 0)	29542313	29543093	781	0 (0, 0)	0 (0, 0)	0 (0, 0)	0 (0, 0)	0 (0, 0)	2 (0, 0)
SNP_A-2182413	1	29542352	29543001	650	0 (0, 0)	0 (0, 0)	0 (0, 0)	0 (0, 0)	0 (0, 0)	2 (0, 0)	29542313	29543093	781	0 (0, 0)	0 (0, 0)	0 (0, 0)	0 (0, 0)	0 (0, 0)	2 (0, 0)
SNP_A-8367540	1	29557525	29557880	356	0 (0, 0)	0 (0, 0)	0 (0, 0)	0 (0, 0)	0 (0, 0)	2 (0, 0)	29556807	29558744	1938	8 (0, 0)	0 (0, 0)	0 (0, 0)	0 (0, 0)	2 (0, 0)	2 (0, 0)
SNP_A-8527067	1	29566515	29568542	2028	3 (0, 0)	1 (0, 0)	0 (0, 0)	2 (0, 0)	3 (0, 0)	2 (0, 0)	29567012	29567401	390	0 (0, 0)	0 (0, 0)	0 (0, 0)	0 (0, 0)	0 (0, 0)	2 (0, 0)
SNP_A-4260156	1	29632449	29634903	2455	2 (0, 0)	1 (0, 0)	1 (0, 0)	2 (0, 0)	1 (1, 0)	2 (0, 0)	29633074	29633473	400	0 (0, 0)	0 (0, 0)	0 (0, 0)	0 (0, 0)	0 (0, 0)	2 (0, 0)
SNP_A-8492189	1	29671702	29671937	236	0 (0, 0)	0 (0, 0)	0 (0, 0)	0 (0, 0)	0 (0, 0)	2 (0, 0)	29671192	29672835	1644	2 (1, 0)	0 (0, 0)	0 (0, 0)	0 (0, 0)	0 (0, 0)	2 (0, 0)
SNP_A-2114494	1	29732054	29732424	371	0 (0, 0)	0 (0, 0)	0 (0, 0)	0 (0, 0)	0 (0, 0)	2 (0, 0)	29731475	29734138	2664	5 (0, 1)	0 (0, 0)	2 (0, 1)	1 (0, 1)	2 (0, 0)	2 (0, 0)
SNP_A-8297419	1	29844243	29848079	3837	5 (0, 0)	0 (0, 0)	0 (0, 0)	4 (0, 1)	0 (1, 0)	2 (0, 0)	29846190	29846655	466	0 (0, 0)	0 (0, 0)	0 (0, 0)	0 (0, 0)	0 (0, 0)	2 (0, 0)
SNP_A-8686934	1	29851184	29851960	777	0 (0, 0)	0 (0, 0)	0 (0, 0)	0 (0, 0)	0 (0, 0)	2 (0, 0)	29850838	29855193	4356	0 (0, 0)	0 (0, 0)	0 (0, 0)	1 (0, 0)	2 (1, 0)	2 (0, 0)
SNP_A-1900420	1	29871347	29876519	5173	12 (0, 2)	1 (0, 0)	3 (0, 0)	5 (1, 2)	1 (0, 0)	2 (0, 0)	29872492	29872792	301	0 (0, 0)	0 (0, 0)	0 (0, 0)	0 (0, 0)	0 (0, 0)	2 (0, 0)
SNP_A-2283667	1	29888903	29891284	2382	4 (0, 0)	0 (0, 0)	0 (0, 0)	1 (0, 0)	1 (0, 0)	2 (0, 0)	29889445	29890187	743	0 (0, 0)	0 (0, 0)	0 (0, 0)	0 (0, 0)	0 (0, 0)	2 (0, 0)
SNP_A-1868035	1	29907053	29907825	773	0 (0, 0)	0 (0, 0)	0 (0, 0)	0 (0, 0)	0 (0, 0)	2 (0, 0)	29907036	29909686	2651	0 (0, 0)	0 (0, 0)	0 (0, 0)	0 (0, 0)	0 (0, 0)	2 (0, 0)
SNP_A-1955057	1	29907053	29907825	773	0 (0, 0)	0 (0, 0)	0 (0, 0)	0 (0, 0)	0 (0, 0)	2 (0, 0)	29907036	29909686	2651	0 (0, 0)	0 (0, 0)	0 (0, 0)	0 (0, 0)	0 (0, 0)	2 (0, 0)
SNP_A-8581884	1	29907053	29907825	773	0 (0, 0)	0 (0, 0)	0 (0, 0)	0 (0, 0)	0 (0, 0)	2 (0, 0)	29907036	29909686	2651	0 (0, 0)	0 (0, 0)	0 (0, 0)	0 (0, 0)	0 (0, 0)	2 (0, 0)
SNP_A-2023143	1	29907053	29907825	773	0 (0, 0)	0 (0, 0)	0 (0, 0)	0 (0, 0)	0 (0, 0)	2 (0, 0)	29907036	29909686	2651	0 (0, 0)	0 (0, 0)	0 (0, 0)	0 (0, 0)	0 (0, 0)	2 (0, 0)
SNP_A-2097392	1	29909240	29909520	281	0 (0, 0)	0 (0, 0)	0 (0, 0)	0 (0, 0)	0 (0, 0)	2 (0, 0)	29907036	29909686	2651	0 (0, 0)	0 (0, 0)	0 (0, 0)	0 (0, 0)	0 (0, 0)	2 (0, 0)
SNP_A-1879365	1	29909517	29909962	446	0 (0, 0)	0 (0, 0)	0 (0, 0)	0 (0, 0)	0 (0, 0)	2 (0, 0)	29907036	29909686	2651	0 (0, 0)	0 (0, 0)	0 (0, 0)	0 (0, 0)	0 (0, 0)	2 (0, 0)
SNP_A-2075639	1	29910854	29911341	488	0 (0, 0)	0 (0, 0)	0 (0, 0)	0 (0, 0)	0 (0, 0)	2 (0, 0)	29909904	29911386	1483	0 (0, 0)	0 (0, 0)	0 (0, 0)	0 (0, 0)	0 (0, 0)	2 (0, 0)
SNP_A-2140861	1	29915425	29917363	1939	7 (0, 0)	2 (0, 0)	0 (0, 0)	4 (0, 0)	1 (0, 0)	2 (0, 0)	29916586	29916964	379	0 (0, 0)	0 (0, 0)	0 (0, 0)	0 (0, 0)	0 (0, 0)	2 (0, 0)
SNP_A-8702282	1	29919379	29919658	280	0 (0, 0)	0 (0, 0)	0 (0, 0)	0 (0, 0)	0 (0, 0)	2 (0, 0)	29918934	29919586	653	0 (0, 0)	0 (0, 0)	0 (0, 0)	0 (0, 0)	0 (0, 0)	2 (0, 0)
SNP_A-2077525	1	29959072	29959445	374	0 (0, 0)	0 (0, 0)	0 (0, 0)	0 (0, 0)	0 (0, 0)	2 (0, 0)	29958653	29959249	597	0 (0, 0)	0 (0, 0)	0 (0, 0)	0 (0, 0)	0 (0, 0)	2 (0, 0)
SNP_A-4249836	1	29978220	29979480	1261	0 (0, 0)	0 (0, 0)	1 (0, 1)	0 (0, 0)	0 (0, 0)	2 (0, 0)	29979344	29979579	236	0 (0, 0)	0 (0, 0)	0 (0, 0)	0 (0, 0)	0 (0, 0)	2 (0, 0)
SNP_A-2181499	1	29988042	29988696	655	0 (0, 0)	0 (0, 0)	0 (0, 0)	0 (0, 0)	0 (0, 0)	2 (0, 0)	29988030	29989371	1342	0 (0, 0)	0 (0, 0)	0 (0, 0)	0 (0, 0)	0 (0, 0)	2 (0, 0)
SNP_A-1839010	1	29988042	29988696	655	0 (0, 0)	0 (0, 0)	0 (0, 0)	0 (0, 0)	0 (0, 0)	2 (0, 0)	29988030	29989371	1342	0 (0, 0)	0 (0, 0)	0 (0, 0)	0 (0, 0)	0 (0, 0)	2 (0, 0)
SNP_A-2037262	1	30018686	30019133	448	0 (0, 0)	0 (0, 0)	0 (0, 0)	0 (0, 0)	0 (0, 0)	2 (0, 0)	30018719	30021118	2400	0 (0, 0)	0 (0, 0)	0 (0, 0)	0 (0, 0)	2 (0, 0)	2 (0, 0)
SNP_A-2111007	1	30083257	30083496	240	0 (0, 0)	0 (0, 0)	0 (0, 0)	0 (0, 0)	0 (0, 0)	2 (0, 0)	30083336	30084589	1254	0 (0, 0)	1 (0, 1)	0 (0, 0)	0 (0, 0)	3 (0, 2)	2 (0, 0)
SNP_A-2295594	1	30120078	30120417	340	0 (0, 0)	0 (0, 0)	0 (0, 0)	0 (0, 0)	0 (0, 0)	2 (0, 0)	30119849	30120256	408	0 (0, 0)	0 (0, 0)	0 (0, 0)	0 (0, 0)	0 (0, 0)	2 (0, 0)
SNP_A-4231800	1	30157049	30157451	403	0 (0, 0)	0 (0, 0)	0 (0, 0)	0 (0, 0)	0 (0, 0)	2 (0, 0)	30155861	30158217	2357	4 (0, 0)	0 (0, 0)	1 (0, 0)	1 (0, 0)	2 (0, 0)	2 (0, 0)
SNP_A-2194333	1	30193920	30196709	2790	0 (0, 0)	0 (0, 0)	4 (0, 1)	1 (0, 0)	1 (0, 0)	2 (0, 0)	30194454	30195300	847	0 (0, 0)	0 (0, 0)	0 (0, 0)	0 (0, 0)	0 (0, 0)	2 (0, 0)
SNP_A-4289709	1	30204668	30207293	2626	4 (0, 0)	0 (0, 0)	1 (0, 1)	3 (0, 1)	1 (0, 0)	2 (0, 0)	30204479	30204985	507	0 (0, 0)	0 (0, 0)	0 (0, 0)	0 (0, 0)	0 (0, 0)	2 (0, 0)
SNP_A-8458479	1	30218347	30221598	3252	2 (0, 0)	0 (0, 0)	2 (0, 0)	1 (0, 0)	1 (0, 0)	2 (0, 0)	30220718	30221071	354	0 (0, 0)	0 (0, 0)	0 (0, 0)	0 (0, 0)	0 (0, 0)	2 (0, 0)
SNP_A-2114306	1	30236221	30238171	1951	7 (1, 0)	0 (0, 0)	3 (0, 1)	5 (0, 0)	2 (0, 0)	2 (0, 0)	30237591	30238117	527	0 (0, 0)	0 (0, 0)	0 (0, 0)	0 (0, 0)	0 (0, 0)	2 (0, 0)
SNP_A-2200065	1	30238168	30238669	502	0 (0, 0)	0 (0, 0)	0 (0, 0)	0 (0, 0)	0 (0, 0)	2 (0, 0)	30238114	30238501	388	0 (0, 0)	0 (0, 0)	0 (0, 0)	0 (0, 0)	0 (0, 0)	2 (0, 0)
SNP_A-2179502	1	30256999	30258484	1486	3 (0, 0)	0 (0, 0)	0 (0, 0)	2 (0, 0)	2 (1, 0)	2 (0, 0)	30257797	30258186	390	0 (0, 0)	0 (0, 0)	0 (0, 0)	0 (0, 0)	0 (0, 0)	2 (0, 0)
SNP_A-2029487	1	30259663	30261135	1473	0 (0, 0)	0 (0, 0)	0 (0, 0)	2 (0, 1)	0 (0, 0)	2 (0, 0)	30259590	30260064	475	0 (0, 0)	0 (0, 0)	0 (0, 0)	0 (0, 0)	0 (0, 0)	2 (0, 0)
SNP_A-4256869	1	30295187	30298171	2985	5 (0, 0)	1 (0, 0)	0 (0, 0)	1 (0, 0)	0 (0, 0)	2 (0, 0)	30295622	30296019	398	0 (0, 0)	0 (0, 0)	0 (0, 0)	0 (0, 0)	0 (0, 0)	2 (0, 0)
SNP_A-2148367	1	30295187	30298171	2985	5 (0, 0)	1 (0, 0)	0 (0, 0)	1 (0, 0)	0 (0, 0)	2 (0, 0)	30295622	30296019	398	0 (0, 0)	0 (0, 0)	0 (0, 0)	0 (0, 0)	0 (0, 0)	2 (0, 0)
SNP_A-4287431	1	30295187	30298171	2985	5 (0, 0)	1 (0, 0)	0 (0, 0)	1 (0, 0)	0 (0, 0)	2 (0, 0)	30296016	30296660	645	0 (0, 0)	0 (0, 0)	0 (0, 0)	0 (0, 0)	0 (0, 0)	2 (0, 0)
SNP_A-8301176	1	30317246	30324360	7115	4 (1, 0)	0 (0, 0)	1 (0, 0)	2 (0, 0)	4 (0, 0)	2 (0, 0)	30318028	30318380	353	0 (0, 0)	0 (0, 0)	0 (0, 0)	0 (0, 0)	0 (0, 0)	2 (0, 0)
SNP_A-1818667	1	30317246	30324360	7115	4 (1, 0)	0 (0, 0)	1 (0, 0)	2 (0, 0)	4 (0, 0)	2 (0, 0)	30318028	30318380	353	0 (0, 0)	0 (0, 0)	0 (0, 0)	0 (0, 0)	0 (0, 0)	2 (0, 0)
SNP_A-4293532	1	30390589	30392890	2302	0 (0, 0)	1 (0, 0)	2 (0, 0)	0 (0, 0)	4 (0, 0)	2 (0, 0)	30391341	30391838	498	0 (0, 0)	0 (0, 0)	0 (0, 0)	0 (0, 0)	0 (0, 0)	2 (0, 0)
SNP_A-1999604	1	30390589	30392890	2302	0 (0, 0)	1 (0, 0)	2 (0, 0)	0 (0, 0)	4 (0, 0)	2 (0, 0)	30392239	30392628	390	0 (0, 0)	0 (0, 0)	0 (0, 0)	0 (0, 0)	0 (0, 0)	2 (0, 0)
SNP_A-1889888	1	30399870	30400341	472	0 (0, 0)	0 (0, 0)	0 (0, 0)	0 (0, 0)	0 (0, 0)	2 (0, 0)	30399647	30400612	966	0 (0, 0)	0 (0, 0)	0 (0, 0)	0 (0, 0)	0 (0, 0)	2 (0, 0)
SNP_A-2142665	1	30399870	30400341	472	0 (0, 0)	0 (0, 0)	0 (0, 0)	0 (0, 0)	0 (0, 0)	2 (0, 0)	30399647	30400612	966	0 (0, 0)	0 (0, 0)	0 (0, 0)	0 (0, 0)	0 (0, 0)	2 (0, 0)
SNP_A-4277032	1	30409654	30411356	1703	0 (0, 0)	0 (0, 0)	0 (0, 0)	1 (0, 0)	1 (0, 0)	2 (0, 0)	30409724	30410172	449	0 (0, 0)	0 (0, 0)	0 (0, 0)	0 (0, 0)	0 (0, 0)	2 (0, 0)
SNP_A-1914534	1	30417147	30419389	2243	2 (0, 0)	1 (0, 0)	0 (0, 0)	3 (0, 1)	2 (0, 0)	2 (0, 0)	30417082	30417528	447	0 (0, 0)	0 (0, 0)	0 (0, 0)	0 (0, 0)	0 (0, 0)	2 (0, 0)
SNP_A-8649347	1	30433184	30435152	1969	2 (0, 0)	0 (0, 0)	0 (0, 0)	1 (0, 0)	2 (0, 1)	2 (0, 0)	30432734	30433204	471	0 (0, 0)	0 (0, 0)	0 (0, 0)	0 (0, 0)	0 (0, 0)	2 (0, 0)
SNP_A-2243602	1	30433184	30435152	1969	2 (0, 0)	0 (0, 0)	0 (0, 0)	1 (0, 0)	2 (0, 1)	2 (0, 0)	30434975	30435317	343	0 (0, 0)	0 (0, 0)	0 (0, 0)	0 (0, 0)	0 (0, 0)	2 (0, 0)
SNP_A-8658084	1	30527095	30527342	248	0 (0, 0)	0 (0, 0)	0 (0, 0)	0 (0, 0)	0 (0, 0)	2 (0, 0)	30527040	30527486	447	0 (0, 0)	0 (0, 0)	0 (0, 0)	0 (0, 0)	0 (0, 0)	2 (0, 0)
SNP_A-8611371	1	30527339	30528828	1490	0 (0, 0)	0 (0, 0)	0 (0, 0)	0 (0, 0)	0 (0, 0)	2 (0, 0)	30528157	30529092	936	0 (0, 0)	0 (0, 0)	0 (0, 0)	0 (0, 0)	0 (0, 0)	2 (0, 0)
SNP_A-1799008	1	30533491	30536988	3498	3 (0, 0)	0 (0, 0)	0 (0, 0)	2 (0, 1)	2 (0, 0)	2 (0, 0)	30534767	30535068	302	0 (0, 0)	0 (0, 0)	0 (0, 0)	0 (0, 0)	0 (0, 0)	2 (0, 0)
SNP_A-8518110	1	30561162	30561489	328	0 (0, 0)	0 (0, 0)	0 (0, 0)	0 (0, 0)	0 (0, 0)	2 (0, 0)	30560798	30563429	2632	2 (0, 0)	0 (0, 0)	0 (0, 0)	2 (0, 0)	2 (0, 0)	2 (0, 0)
SNP_A-8658987	1	30615671	30617298	1628	4 (1, 1)	0 (0, 0)	1 (0, 0)	1 (0, 0)	0 (0, 0)	2 (0, 0)	30616344	30616899	556	0 (0, 0)	0 (0, 0)	0 (0, 0)	0 (0, 0)	0 (0, 0)	2 (0, 0)
SNP_A-8304263	1	30615671	30617298	1628	4 (1, 1)	0 (0, 0)	1 (0, 0)	1 (0, 0)	0 (0, 0)	2 (0, 0)	30616344	30616899	556	0 (0, 0)	0 (0, 0)	0 (0, 0)	0 (0, 0)	0 (0, 0)	2 (0, 0)
SNP_A-2208282	1	30650942	30653429	2488	8 (0, 0)	0 (0, 0)	0 (0, 0)	3 (0, 0)	1 (0, 0)	2 (0, 0)	30651449	30651718	270	0 (0, 0)	0 (0, 0)	0 (0, 0)	0 (0, 0)	0 (0, 0)	2 (0, 0)
SNP_A-8331628	1	30674621	30675036	416	0 (0, 0)	0 (0, 0)	0 (0, 0)	0 (0, 0)	0 (0, 0)	2 (0, 0)	30674734	30676520	1787	0 (0, 0)	0 (0, 0)	0 (0, 0)	0 (1, 0)	0 (0, 0)	2 (0, 0)
SNP_A-2042555	1	30710284	30712770	2487	3 (0, 0)	0 (0, 0)	0 (0, 0)	1 (1, 0)	1 (0, 0)	2 (0, 0)	30710677	30711183	507	0 (0, 0)	0 (0, 0)	0 (0, 0)	0 (0, 0)	0 (0, 0)	2 (0, 0)
SNP_A-8316081	1	30746678	30748950	2273	1 (0, 1)	0 (0, 0)	1 (0, 0)	0 (0, 0)	1 (1, 0)	2 (0, 0)	30748052	30748556	505	0 (0, 0)	0 (0, 0)	0 (0, 0)	0 (0, 0)	0 (0, 0)	2 (0, 0)
SNP_A-8525223	1	30746678	30748950	2273	1 (0, 1)	0 (0, 0)	1 (0, 0)	0 (0, 0)	1 (1, 0)	2 (0, 0)	30748553	30749121	569	0 (0, 0)	0 (0, 0)	0 (0, 0)	0 (0, 0)	0 (0, 0)	2 (0, 0)
SNP_A-8385722	1	30759121	30761394	2274	4 (0, 0)	0 (0, 0)	1 (0, 0)	2 (0, 1)	3 (0, 0)	2 (0, 0)	30759863	30760139	277	0 (0, 0)	0 (0, 0)	0 (0, 0)	0 (0, 0)	0 (0, 0)	2 (0, 0)
SNP_A-4268024	1	30787542	30789691	2150	2 (1, 1)	0 (0, 0)	0 (0, 0)	1 (0, 0)	1 (0, 0)	2 (0, 0)	30788135	30788499	365	0 (0, 0)	0 (0, 0)	0 (0, 0)	0 (0, 0)	0 (0, 0)	2 (0, 0)
SNP_A-2224866	1	30806803	30807296	494	0 (0, 0)	0 (0, 0)	0 (0, 0)	0 (0, 0)	0 (0, 0)	2 (0, 0)	30806596	30811790	5195	0 (0, 0)	0 (0, 0)	0 (1, 0)	1 (0, 1)	3 (0, 0)	2 (0, 0)
SNP_A-8398253	1	30814161	30815999	1839	3 (0, 0)	0 (0, 0)	1 (0, 0)	1 (0, 0)	0 (0, 0)	2 (0, 0)	30814303	30814683	381	0 (0, 0)	0 (0, 0)	0 (0, 0)	0 (0, 0)	0 (0, 0)	2 (0, 0)
SNP_A-1842387	1	30814161	30815999	1839	3 (0, 0)	0 (0, 0)	1 (0, 0)	1 (0, 0)	0 (0, 0)	2 (0, 0)	30814303	30814683	381	0 (0, 0)	0 (0, 0)	0 (0, 0)	0 (0, 0)	0 (0, 0)	2 (0, 0)
SNP_A-1803060	1	30814161	30815999	1839	3 (0, 0)	0 (0, 0)	1 (0, 0)	1 (0, 0)	0 (0, 0)	2 (0, 0)	30814303	30814683	381	0 (0, 0)	0 (0, 0)	0 (0, 0)	0 (0, 0)	0 (0, 0)	2 (0, 0)
SNP_A-2057992	1	30825138	30826759	1622	1 (0, 0)	0 (0, 0)	0 (0, 0)	0 (0, 0)	0 (0, 0)	2 (0, 0)	30825446	30825985	540	0 (0, 0)	0 (0, 0)	0 (0, 0)	0 (0, 0)	0 (0, 0)	2 (0, 0)
SNP_A-2217706	1	30837539	30838445	907	0 (0, 0)	0 (0, 0)	0 (0, 0)	0 (0, 0)	0 (0, 0)	2 (0, 0)	30837030	30841059	4030	1 (0, 1)	0 (0, 0)	0 (0, 0)	0 (0, 0)	2 (0, 1)	2 (0, 0)
SNP_A-2150963	1	30838442	30839098	657	0 (0, 0)	0 (0, 0)	0 (0, 0)	0 (0, 0)	0 (0, 0)	2 (0, 0)	30837030	30841059	4030	1 (0, 1)	0 (0, 0)	0 (0, 0)	0 (0, 0)	2 (0, 1)	2 (0, 0)
SNP_A-8679251	1	30840753	30841189	437	0 (0, 0)	0 (0, 0)	0 (0, 0)	0 (0, 0)	0 (0, 0)	2 (0, 0)	30837030	30841059	4030	1 (0, 1)	0 (0, 0)	0 (0, 0)	0 (0, 0)	2 (0, 1)	2 (0, 0)
SNP_A-1999878	1	30858035	30858926	892	0 (0, 0)	0 (0, 0)	0 (0, 0)	0 (0, 0)	0 (0, 0)	2 (0, 0)	30857790	30861738	3949	1 (0, 1)	0 (0, 0)	0 (0, 0)	0 (0, 0)	0 (0, 0)	2 (0, 0)
SNP_A-8560793	1	30869971	30870246	276	0 (0, 0)	0 (0, 0)	0 (0, 0)	0 (0, 0)	0 (0, 0)	2 (0, 0)	30869267	30870887	1621	0 (0, 0)	0 (0, 0)	0 (0, 0)	0 (0, 0)	1 (0, 0)	2 (0, 0)
SNP_A-2037183	1	30885315	30886581	1267	2 (0, 1)	0 (0, 0)	0 (0, 0)	3 (0, 0)	1 (0, 0)	2 (0, 0)	30885647	30885925	279	0 (0, 0)	0 (0, 0)	0 (0, 0)	0 (0, 0)	0 (0, 0)	2 (0, 0)
SNP_A-1999915	1	30885315	30886581	1267	2 (0, 1)	0 (0, 0)	0 (0, 0)	3 (0, 0)	1 (0, 0)	2 (0, 0)	30885647	30885925	279	0 (0, 0)	0 (0, 0)	0 (0, 0)	0 (0, 0)	0 (0, 0)	2 (0, 0)
SNP_A-2270532	1	30891492	30893628	2137	0 (0, 0)	0 (0, 0)	0 (0, 0)	1 (0, 1)	0 (0, 0)	2 (0, 0)	30892082	30892308	227	0 (0, 0)	0 (0, 0)	0 (0, 0)	0 (0, 0)	0 (0, 0)	2 (0, 0)
SNP_A-1956097	1	31048478	31050192	1715	1 (0, 0)	0 (0, 0)	1 (0, 0)	1 (0, 0)	1 (0, 0)	2 (0, 0)	31048821	31049226	406	0 (0, 0)	0 (0, 0)	0 (0, 0)	0 (0, 0)	0 (0, 0)	2 (0, 0)
SNP_A-8331744	1	31082110	31082542	433	0 (0, 0)	0 (0, 0)	0 (0, 0)	0 (0, 0)	0 (0, 0)	2 (0, 0)	31082284	31082528	245	0 (0, 0)	0 (0, 0)	0 (0, 0)	0 (0, 0)	0 (0, 0)	2 (0, 0)
SNP_A-8326376	1	31102760	31104535	1776	5 (0, 0)	1 (0, 0)	5 (0, 0)	1 (2, 0)	1 (0, 0)	2 (0, 0)	31103134	31103457	324	0 (0, 0)	0 (0, 0)	0 (0, 0)	0 (0, 0)	0 (0, 0)	2 (0, 0)
SNP_A-8550356	1	31222762	31224010	1249	0 (0, 0)	0 (0, 0)	1 (0, 0)	0 (0, 0)	0 (0, 0)	2 (0, 0)	31223444	31224301	858	0 (0, 0)	0 (0, 0)	0 (0, 0)	0 (0, 0)	0 (0, 0)	2 (0, 0)
SNP_A-4279013	1	31224007	31228741	4735	5 (0, 0)	0 (0, 0)	2 (0, 0)	0 (0, 0)	2 (0, 0)	2 (0, 0)	31228038	31228707	670	0 (0, 0)	0 (0, 0)	0 (0, 0)	0 (0, 0)	0 (0, 0)	2 (0, 0)
SNP_A-2199325	1	31296063	31296640	578	0 (0, 0)	0 (0, 0)	0 (0, 0)	0 (0, 0)	0 (0, 0)	2 (0, 0)	31295684	31296518	835	0 (0, 0)	0 (0, 0)	0 (0, 0)	0 (0, 0)	0 (0, 0)	2 (0, 0)
SNP_A-8564307	1	31443431	31443735	305	0 (0, 0)	0 (0, 0)	0 (0, 0)	0 (0, 0)	0 (0, 0)	2 (0, 0)	31443382	31443634	253	0 (0, 0)	0 (0, 0)	0 (0, 0)	0 (0, 0)	0 (0, 0)	2 (0, 0)
SNP_A-2300690	1	31443431	31443735	305	0 (0, 0)	0 (0, 0)	0 (0, 0)	0 (0, 0)	0 (0, 0)	2 (0, 0)	31443631	31445393	1763	4 (0, 1)	1 (0, 0)	0 (1, 0)	3 (0, 0)	2 (0, 0)	2 (0, 0)
SNP_A-2310729	1	31549122	31549560	439	0 (0, 0)	0 (0, 0)	0 (0, 0)	0 (0, 0)	0 (0, 0)	2 (0, 0)	31548440	31549970	1531	2 (1, 0)	0 (0, 0)	0 (0, 0)	1 (0, 0)	0 (0, 0)	2 (0, 0)
SNP_A-1959710	1	31553483	31554081	599	0 (0, 0)	0 (0, 0)	0 (0, 0)	0 (0, 0)	0 (0, 0)	2 (0, 0)	31553258	31555277	2020	1 (0, 0)	0 (0, 0)	0 (0, 0)	2 (0, 0)	2 (0, 0)	2 (0, 0)
SNP_A-1844134	1	31573687	31577660	3974	2 (0, 0)	0 (0, 0)	1 (0, 0)	3 (0, 1)	1 (0, 0)	2 (0, 0)	31575082	31575517	436	0 (0, 0)	0 (0, 0)	0 (0, 0)	0 (0, 0)	0 (0, 0)	2 (0, 0)
SNP_A-2163594	1	31595114	31595555	442	0 (0, 0)	0 (0, 0)	0 (0, 0)	0 (0, 0)	0 (0, 0)	2 (0, 0)	31593777	31595942	2166	1 (0, 0)	0 (0, 0)	2 (0, 0)	1 (0, 0)	0 (0, 0)	2 (0, 0)
SNP_A-2000268	1	31627579	31628362	784	0 (0, 0)	0 (0, 0)	0 (0, 0)	0 (0, 0)	0 (0, 0)	2 (0, 0)	31627799	31629094	1296	0 (0, 0)	0 (0, 0)	0 (0, 0)	1 (0, 0)	0 (0, 0)	2 (0, 0)
SNP_A-8552339	1	31641788	31644409	2622	3 (0, 1)	0 (0, 0)	1 (0, 0)	1 (0, 0)	0 (1, 0)	2 (0, 0)	31642466	31642836	371	0 (0, 0)	0 (0, 0)	0 (0, 0)	0 (0, 0)	0 (0, 0)	2 (0, 0)
SNP_A-2030619	1	31688556	31690256	1701	1 (0, 0)	0 (0, 0)	0 (0, 0)	0 (0, 0)	0 (1, 0)	2 (0, 0)	31688729	31689305	577	0 (0, 0)	0 (0, 0)	0 (0, 0)	0 (0, 0)	0 (0, 0)	2 (0, 0)
SNP_A-4194096	1	31754868	31755081	214	0 (0, 0)	0 (0, 0)	0 (0, 0)	0 (0, 0)	0 (0, 0)	2 (0, 0)	31753898	31755232	1335	0 (0, 0)	0 (0, 0)	1 (1, 0)	0 (0, 0)	0 (0, 0)	2 (0, 0)
SNP_A-8597565	1	31754868	31755081	214	0 (0, 0)	0 (0, 0)	0 (0, 0)	0 (0, 0)	0 (0, 0)	2 (0, 0)	31753898	31755232	1335	0 (0, 0)	0 (0, 0)	1 (1, 0)	0 (0, 0)	0 (0, 0)	2 (0, 0)
SNP_A-2294599	1	31880959	31881192	234	0 (0, 0)	0 (0, 0)	0 (0, 0)	0 (0, 0)	0 (0, 0)	2 (0, 0)	31876765	31882716	5952	12 (0, 1)	2 (0, 0)	5 (0, 0)	9 (2, 1)	4 (0, 0)	2 (0, 0)
SNP_A-2258232	1	31880959	31881192	234	0 (0, 0)	0 (0, 0)	0 (0, 0)	0 (0, 0)	0 (0, 0)	2 (0, 0)	31876765	31882716	5952	12 (0, 1)	2 (0, 0)	5 (0, 0)	9 (2, 1)	4 (0, 0)	2 (0, 0)
SNP_A-4291915	1	31949084	31950819	1736	4 (0, 1)	0 (0, 0)	1 (0, 0)	0 (0, 0)	3 (0, 1)	2 (0, 0)	31949458	31950416	959	0 (0, 0)	0 (0, 0)	0 (0, 0)	0 (0, 0)	0 (0, 0)	2 (0, 0)
SNP_A-2068982	1	32085267	32085505	239	0 (0, 0)	0 (0, 0)	0 (0, 0)	0 (0, 0)	0 (0, 0)	2 (0, 0)	32085122	32085477	356	0 (0, 0)	0 (0, 0)	0 (0, 0)	0 (0, 0)	0 (0, 0)	2 (0, 0)
SNP_A-2206650	1	32092600	32094749	2150	6 (1, 1)	0 (0, 0)	1 (0, 0)	0 (0, 0)	3 (0, 0)	2 (0, 0)	32093382	32093713	332	0 (0, 0)	0 (0, 0)	0 (0, 0)	0 (0, 0)	0 (0, 0)	2 (0, 0)
SNP_A-8568665	1	32359209	32360782	1574	2 (0, 0)	1 (0, 0)	2 (0, 0)	2 (0, 0)	0 (0, 0)	2 (0, 0)	32359500	32359784	285	0 (0, 0)	0 (0, 0)	0 (0, 0)	0 (0, 0)	0 (0, 0)	2 (0, 0)
SNP_A-8597543	1	32635196	32635491	296	0 (0, 0)	0 (0, 0)	0 (0, 0)	0 (0, 0)	0 (0, 0)	2 (0, 0)	32635342	32635620	279	0 (0, 0)	0 (0, 0)	0 (0, 0)	0 (0, 0)	0 (0, 0)	2 (0, 0)
SNP_A-2229053	1	32636637	32638505	1869	2 (0, 0)	0 (0, 0)	0 (0, 0)	2 (0, 0)	1 (0, 0)	2 (0, 0)	32638056	32638569	514	0 (0, 0)	0 (0, 0)	0 (0, 0)	0 (0, 0)	0 (0, 0)	2 (0, 0)
SNP_A-8711283	1	32662101	32665236	3136	9 (0, 0)	1 (0, 0)	4 (0, 0)	3 (2, 0)	4 (0, 1)	2 (0, 0)	32663311	32663603	293	0 (0, 0)	0 (0, 0)	0 (0, 0)	0 (0, 0)	0 (0, 0)	2 (0, 0)
SNP_A-8539146	1	32668671	32671231	2561	2 (0, 0)	1 (0, 0)	1 (0, 0)	2 (0, 0)	1 (0, 0)	2 (0, 0)	32668665	32669074	410	0 (0, 0)	0 (0, 0)	0 (0, 0)	0 (0, 0)	0 (0, 0)	2 (0, 0)
SNP_A-2283873	1	32728252	32728749	498	0 (0, 0)	0 (0, 0)	0 (0, 0)	0 (0, 0)	0 (0, 0)	2 (0, 0)	32726191	32729568	3378	6 (0, 0)	0 (0, 0)	4 (0, 0)	1 (0, 0)	0 (0, 0)	2 (0, 0)
SNP_A-2298877	1	32857563	32859048	1486	1 (0, 0)	0 (0, 0)	0 (0, 0)	0 (0, 0)	0 (0, 0)	2 (0, 0)	32857666	32858110	445	0 (0, 0)	0 (0, 0)	0 (0, 0)	0 (0, 0)	0 (0, 0)	2 (0, 0)
SNP_A-8332733	1	32906118	32906666	549	0 (0, 0)	0 (0, 0)	0 (0, 0)	0 (0, 0)	0 (0, 0)	2 (0, 0)	32905265	32909115	3851	6 (0, 0)	1 (0, 0)	2 (0, 0)	4 (0, 0)	2 (1, 0)	2 (0, 0)
SNP_A-8637907	1	32992710	32994718	2009	12 (0, 0)	0 (0, 0)	4 (0, 0)	4 (0, 0)	0 (0, 0)	2 (0, 0)	32993854	32994124	271	0 (0, 0)	0 (0, 0)	0 (0, 0)	0 (0, 0)	0 (0, 0)	2 (0, 0)
SNP_A-2178951	1	33098344	33100334	1991	0 (0, 0)	0 (0, 0)	2 (0, 0)	1 (0, 0)	1 (0, 0)	2 (0, 0)	33098706	33099168	463	0 (0, 0)	0 (0, 0)	0 (0, 0)	0 (0, 0)	0 (0, 0)	2 (0, 0)
SNP_A-2082176	1	33098344	33100334	1991	0 (0, 0)	0 (0, 0)	2 (0, 0)	1 (0, 0)	1 (0, 0)	2 (0, 0)	33099179	33099423	245	0 (0, 0)	0 (0, 0)	0 (0, 0)	0 (0, 0)	0 (0, 0)	2 (0, 0)
SNP_A-8559473	1	33152251	33153516	1266	0 (0, 0)	0 (0, 0)	2 (0, 0)	1 (0, 0)	2 (0, 0)	2 (0, 0)	33152600	33152884	285	0 (0, 0)	0 (0, 0)	0 (0, 0)	0 (0, 0)	0 (0, 0)	2 (0, 0)
SNP_A-2023678	1	33250953	33251172	220	0 (0, 0)	0 (0, 0)	0 (0, 0)	0 (0, 0)	0 (0, 0)	2 (0, 0)	33250873	33253358	2486	3 (0, 2)	0 (0, 0)	1 (1, 0)	1 (0, 1)	2 (0, 0)	2 (0, 0)
SNP_A-1844819	1	33268814	33269531	718	0 (0, 0)	0 (0, 0)	0 (0, 0)	0 (0, 0)	0 (0, 0)	2 (0, 0)	33268357	33271120	2764	1 (0, 0)	0 (0, 0)	0 (0, 0)	1 (0, 0)	1 (0, 1)	2 (0, 0)
SNP_A-8523642	1	33268814	33269531	718	0 (0, 0)	0 (0, 0)	0 (0, 0)	0 (0, 0)	0 (0, 0)	2 (0, 0)	33268357	33271120	2764	1 (0, 0)	0 (0, 0)	0 (0, 0)	1 (0, 0)	1 (0, 1)	2 (0, 0)
SNP_A-8286939	1	33285705	33286040	336	0 (0, 0)	0 (0, 0)	0 (0, 0)	0 (0, 0)	0 (0, 0)	2 (0, 0)	33284666	33286020	1355	0 (0, 0)	0 (0, 0)	0 (0, 0)	1 (0, 0)	0 (0, 0)	2 (0, 0)
SNP_A-1863389	1	33457805	33461952	4148	6 (0, 0)	1 (0, 0)	3 (0, 0)	3 (0, 0)	1 (2, 0)	2 (0, 0)	33459834	33460106	273	0 (0, 0)	0 (0, 0)	0 (0, 0)	0 (0, 0)	0 (0, 0)	2 (0, 0)
SNP_A-2139268	1	33469804	33470362	559	0 (0, 0)	0 (0, 0)	0 (0, 0)	0 (0, 0)	0 (0, 0)	2 (0, 0)	33469977	33472336	2360	4 (1, 0)	0 (1, 0)	1 (1, 0)	1 (2, 0)	0 (1, 0)	2 (0, 0)
SNP_A-2030078	1	33472159	33473465	1307	2 (1, 0)	0 (0, 0)	0 (0, 0)	1 (0, 0)	1 (0, 0)	2 (0, 0)	33472333	33472590	258	0 (0, 0)	0 (0, 0)	0 (0, 0)	0 (0, 0)	0 (0, 0)	2 (0, 0)
SNP_A-1941951	1	33482441	33483729	1289	0 (0, 0)	0 (0, 0)	0 (0, 0)	1 (0, 0)	1 (0, 0)	2 (0, 0)	33482753	33483108	356	0 (0, 0)	0 (0, 0)	0 (0, 0)	0 (0, 0)	0 (0, 0)	2 (0, 0)
SNP_A-2115737	1	33482441	33483729	1289	0 (0, 0)	0 (0, 0)	0 (0, 0)	1 (0, 0)	1 (0, 0)	2 (0, 0)	33483105	33483936	832	0 (0, 0)	0 (0, 0)	0 (0, 0)	0 (0, 0)	0 (0, 0)	2 (0, 0)
SNP_A-8646144	1	33631433	33632664	1232	0 (0, 0)	0 (0, 0)	0 (0, 0)	0 (0, 0)	0 (0, 0)	2 (0, 0)	33631408	33632315	908	0 (0, 0)	0 (0, 0)	0 (0, 0)	0 (0, 0)	0 (0, 0)	2 (0, 0)
SNP_A-8641009	1	33636161	33636617	457	0 (0, 0)	0 (0, 0)	0 (0, 0)	0 (0, 0)	0 (0, 0)	2 (0, 0)	33635731	33639779	4049	4 (0, 0)	0 (0, 0)	1 (0, 0)	4 (0, 0)	2 (0, 0)	2 (0, 0)
SNP_A-1876203	1	33678219	33679575	1357	2 (0, 0)	1 (0, 0)	0 (0, 0)	2 (0, 1)	2 (0, 0)	2 (0, 0)	33677862	33678532	671	0 (0, 0)	0 (0, 0)	0 (0, 0)	0 (0, 0)	0 (0, 0)	2 (0, 0)
SNP_A-8490787	1	33693048	33693273	226	0 (0, 0)	0 (0, 0)	0 (0, 0)	0 (0, 0)	0 (0, 0)	2 (0, 0)	33693020	33694675	1656	3 (0, 2)	1 (0, 0)	0 (0, 0)	4 (0, 0)	1 (0, 0)	2 (0, 0)
SNP_A-2287285	1	33726776	33727552	777	0 (0, 0)	0 (0, 0)	0 (0, 0)	0 (0, 0)	0 (0, 0)	2 (0, 0)	33726064	33727651	1588	0 (0, 0)	0 (0, 0)	0 (0, 0)	0 (0, 0)	0 (0, 0)	2 (0, 0)
SNP_A-2218880	1	33773750	33774262	513	0 (0, 0)	0 (0, 0)	0 (0, 0)	0 (0, 0)	0 (0, 0)	2 (0, 0)	33771349	33774662	3314	11 (0, 0)	2 (0, 0)	1 (0, 0)	1 (0, 0)	3 (0, 0)	2 (0, 0)
SNP_A-2082650	1	33773750	33774262	513	0 (0, 0)	0 (0, 0)	0 (0, 0)	0 (0, 0)	0 (0, 0)	2 (0, 0)	33771349	33774662	3314	11 (0, 0)	2 (0, 0)	1 (0, 0)	1 (0, 0)	3 (0, 0)	2 (0, 0)
SNP_A-2224055	1	33779577	33780855	1279	1 (0, 0)	0 (0, 0)	0 (0, 0)	0 (0, 0)	0 (0, 0)	2 (0, 0)	33780134	33780573	440	0 (0, 0)	0 (0, 0)	0 (0, 0)	0 (0, 0)	0 (0, 0)	2 (0, 0)
SNP_A-2117769	1	33785147	33785808	662	0 (0, 0)	0 (0, 0)	0 (0, 0)	0 (0, 0)	0 (0, 0)	2 (0, 0)	33785530	33785752	223	0 (0, 0)	0 (0, 0)	0 (0, 0)	0 (0, 0)	0 (0, 0)	2 (0, 0)
SNP_A-2313495	1	33788760	33790225	1466	0 (0, 0)	0 (0, 0)	0 (0, 0)	0 (0, 0)	0 (0, 0)	2 (0, 0)	33788644	33788929	286	0 (0, 0)	0 (0, 0)	0 (0, 0)	0 (0, 0)	0 (0, 0)	2 (0, 0)
SNP_A-8308500	1	33788760	33790225	1466	0 (0, 0)	0 (0, 0)	0 (0, 0)	0 (0, 0)	0 (0, 0)	2 (0, 0)	33788644	33788929	286	0 (0, 0)	0 (0, 0)	0 (0, 0)	0 (0, 0)	0 (0, 0)	2 (0, 0)
SNP_A-8463712	1	33802706	33803243	538	0 (0, 0)	0 (0, 0)	0 (0, 0)	0 (0, 0)	0 (0, 0)	2 (0, 0)	33801549	33804184	2636	0 (0, 0)	0 (0, 0)	0 (0, 0)	1 (0, 0)	2 (0, 0)	2 (0, 0)
SNP_A-8287980	1	33803240	33803892	653	0 (0, 0)	0 (0, 0)	0 (0, 0)	0 (0, 0)	0 (0, 0)	2 (0, 0)	33801549	33804184	2636	0 (0, 0)	0 (0, 0)	0 (0, 0)	1 (0, 0)	2 (0, 0)	2 (0, 0)
SNP_A-8516378	1	33805838	33808806	2969	4 (0, 0)	0 (0, 0)	1 (1, 1)	3 (0, 0)	0 (0, 0)	2 (0, 0)	33807087	33807564	478	0 (0, 0)	0 (0, 0)	0 (0, 0)	0 (0, 0)	0 (0, 0)	2 (0, 0)
SNP_A-8511586	1	33811509	33812258	750	0 (0, 0)	0 (0, 0)	0 (0, 0)	0 (0, 0)	0 (0, 0)	2 (0, 0)	33810959	33813613	2655	2 (0, 1)	0 (0, 0)	0 (0, 0)	1 (0, 0)	2 (0, 1)	2 (0, 0)
SNP_A-8344912	1	33811509	33812258	750	0 (0, 0)	0 (0, 0)	0 (0, 0)	0 (0, 0)	0 (0, 0)	2 (0, 0)	33810959	33813613	2655	2 (0, 1)	0 (0, 0)	0 (0, 0)	1 (0, 0)	2 (0, 1)	2 (0, 0)
SNP_A-8602774	1	33820143	33821346	1204	2 (0, 0)	0 (0, 0)	1 (0, 0)	0 (1, 0)	0 (0, 0)	2 (0, 0)	33821042	33821683	642	0 (0, 0)	0 (0, 0)	0 (0, 0)	0 (0, 0)	0 (0, 0)	2 (0, 0)
SNP_A-2227547	1	33907016	33908988	1973	1 (0, 0)	0 (0, 0)	0 (0, 0)	1 (0, 0)	2 (0, 2)	2 (0, 0)	33908844	33909058	215	0 (0, 0)	0 (0, 0)	0 (0, 0)	0 (0, 0)	0 (0, 0)	2 (0, 0)
SNP_A-2085168	1	33909724	33910179	456	0 (0, 0)	0 (0, 0)	0 (0, 0)	0 (0, 0)	0 (0, 0)	2 (0, 0)	33909606	33915209	5604	10 (1, 1)	1 (0, 0)	2 (0, 0)	2 (0, 0)	6 (1, 0)	2 (0, 0)
SNP_A-2254698	1	33909724	33910179	456	0 (0, 0)	0 (0, 0)	0 (0, 0)	0 (0, 0)	0 (0, 0)	2 (0, 0)	33909606	33915209	5604	10 (1, 1)	1 (0, 0)	2 (0, 0)	2 (0, 0)	6 (1, 0)	2 (0, 0)
SNP_A-2201221	1	33909724	33910179	456	0 (0, 0)	0 (0, 0)	0 (0, 0)	0 (0, 0)	0 (0, 0)	2 (0, 0)	33909606	33915209	5604	10 (1, 1)	1 (0, 0)	2 (0, 0)	2 (0, 0)	6 (1, 0)	2 (0, 0)
SNP_A-2027067	1	33947047	33948380	1334	0 (0, 0)	0 (0, 0)	0 (0, 0)	0 (0, 0)	0 (0, 0)	2 (0, 0)	33947560	33948551	992	0 (0, 0)	0 (0, 0)	0 (0, 0)	0 (0, 0)	0 (0, 0)	2 (0, 0)
SNP_A-4300404	1	33953088	33954814	1727	2 (0, 0)	0 (0, 0)	2 (0, 0)	0 (0, 0)	1 (0, 0)	2 (0, 0)	33953943	33954438	496	0 (0, 0)	0 (0, 0)	0 (0, 0)	0 (0, 0)	0 (0, 0)	2 (0, 0)
SNP_A-8552183	1	33983038	33983384	347	0 (0, 0)	0 (0, 0)	0 (0, 0)	0 (0, 0)	0 (0, 0)	2 (0, 0)	33982512	33983948	1437	0 (0, 0)	0 (0, 0)	0 (0, 0)	0 (0, 0)	1 (0, 0)	2 (0, 0)
SNP_A-2045608	1	33986415	33991662	5248	1 (1, 0)	0 (0, 0)	4 (0, 0)	1 (1, 0)	1 (0, 0)	2 (0, 0)	33988639	33989282	644	0 (0, 0)	0 (0, 0)	0 (0, 0)	0 (0, 0)	0 (0, 0)	2 (0, 0)
SNP_A-4258074	1	33986415	33991662	5248	1 (1, 0)	0 (0, 0)	4 (0, 0)	1 (1, 0)	1 (0, 0)	2 (0, 0)	33990494	33991085	592	0 (0, 0)	0 (0, 0)	0 (0, 0)	0 (0, 0)	0 (0, 0)	2 (0, 0)
SNP_A-4172918	1	34001283	34003105	1823	1 (0, 0)	1 (0, 0)	0 (0, 0)	1 (0, 0)	1 (0, 0)	2 (0, 0)	34001555	34001795	241	0 (0, 0)	0 (0, 0)	0 (0, 0)	0 (0, 0)	0 (0, 0)	2 (0, 0)
SNP_A-8489779	1	34003277	34004041	765	0 (0, 0)	0 (0, 0)	0 (0, 0)	0 (0, 0)	0 (0, 0)	2 (0, 0)	34003232	34003824	593	0 (0, 0)	0 (0, 0)	0 (0, 0)	0 (0, 0)	0 (0, 0)	2 (0, 0)
SNP_A-1933362	1	34027055	34029651	2597	2 (2, 0)	0 (0, 0)	0 (1, 0)	0 (0, 0)	0 (0, 0)	2 (0, 0)	34028530	34029401	872	0 (0, 0)	0 (0, 0)	0 (0, 0)	0 (0, 0)	0 (0, 0)	2 (0, 0)
SNP_A-8590696	1	34029875	34030106	232	0 (0, 0)	0 (0, 0)	0 (0, 0)	0 (0, 0)	0 (0, 0)	2 (0, 0)	34029925	34030445	521	0 (0, 0)	0 (0, 0)	0 (0, 0)	0 (0, 0)	0 (0, 0)	2 (0, 0)
SNP_A-8402965	1	34030199	34030595	397	0 (0, 0)	0 (0, 0)	0 (0, 0)	0 (0, 0)	0 (0, 0)	2 (0, 0)	34029925	34030445	521	0 (0, 0)	0 (0, 0)	0 (0, 0)	0 (0, 0)	0 (0, 0)	2 (0, 0)
SNP_A-4214079	1	34056223	34056517	295	0 (0, 0)	0 (0, 0)	0 (0, 0)	0 (0, 0)	0 (0, 0)	2 (0, 0)	34056379	34058486	2108	4 (0, 1)	0 (0, 0)	2 (0, 0)	0 (0, 0)	1 (0, 0)	2 (0, 0)
SNP_A-2001454	1	34056514	34057123	610	0 (0, 0)	0 (0, 0)	0 (0, 0)	0 (0, 0)	0 (0, 0)	2 (0, 0)	34056379	34058486	2108	4 (0, 1)	0 (0, 0)	2 (0, 0)	0 (0, 0)	1 (0, 0)	2 (0, 0)
SNP_A-8514682	1	34079148	34082790	3643	3 (0, 0)	0 (0, 0)	3 (0, 0)	1 (0, 0)	1 (1, 0)	2 (0, 0)	34081137	34081356	220	0 (0, 0)	0 (0, 0)	0 (0, 0)	0 (0, 0)	0 (0, 0)	2 (0, 0)
SNP_A-8369631	1	34090666	34091988	1323	0 (0, 0)	0 (0, 0)	0 (0, 0)	0 (0, 0)	0 (0, 0)	2 (0, 0)	34090880	34091340	461	0 (0, 0)	0 (0, 0)	0 (0, 0)	0 (0, 0)	0 (0, 0)	2 (0, 0)
SNP_A-2125484	1	34090666	34091988	1323	0 (0, 0)	0 (0, 0)	0 (0, 0)	0 (0, 0)	0 (0, 0)	2 (0, 0)	34091337	34091885	549	0 (0, 0)	0 (0, 0)	0 (0, 0)	0 (0, 0)	0 (0, 0)	2 (0, 0)
SNP_A-8466518	1	34092709	34093006	298	0 (0, 0)	0 (0, 0)	0 (0, 0)	0 (0, 0)	0 (0, 0)	2 (0, 0)	34092683	34094984	2302	3 (0, 0)	0 (0, 0)	0 (0, 0)	2 (0, 0)	1 (0, 0)	2 (0, 0)
SNP_A-2165877	1	34099726	34101284	1559	1 (0, 0)	0 (0, 0)	0 (0, 0)	1 (0, 1)	0 (0, 0)	2 (0, 0)	34099951	34100736	786	0 (0, 0)	0 (0, 0)	0 (0, 0)	0 (0, 0)	0 (0, 0)	2 (0, 0)
SNP_A-2001589	1	34109777	34111455	1679	0 (0, 0)	1 (0, 0)	0 (0, 0)	0 (0, 0)	0 (0, 0)	2 (0, 0)	34110147	34110725	579	0 (0, 0)	0 (0, 0)	0 (0, 0)	0 (0, 0)	0 (0, 0)	2 (0, 0)
SNP_A-8290076	1	34118894	34119269	376	0 (0, 0)	0 (0, 0)	0 (0, 0)	0 (0, 0)	0 (0, 0)	2 (0, 0)	34117640	34118990	1351	0 (0, 0)	0 (0, 0)	2 (0, 0)	0 (0, 0)	0 (0, 0)	2 (0, 0)
SNP_A-2001596	1	34118894	34119269	376	0 (0, 0)	0 (0, 0)	0 (0, 0)	0 (0, 0)	0 (0, 0)	2 (0, 0)	34118987	34119463	477	0 (0, 0)	0 (0, 0)	0 (0, 0)	0 (0, 0)	0 (0, 0)	2 (0, 0)
SNP_A-2001598	1	34119266	34120737	1472	0 (0, 0)	0 (0, 0)	0 (0, 0)	0 (0, 0)	1 (1, 0)	2 (0, 0)	34119460	34120251	792	0 (0, 0)	0 (0, 0)	0 (0, 0)	0 (0, 0)	0 (0, 0)	2 (0, 0)
SNP_A-8290411	1	34211411	34213356	1946	1 (0, 0)	1 (0, 0)	0 (0, 0)	1 (1, 0)	2 (0, 0)	2 (0, 0)	34211203	34211527	325	0 (0, 0)	0 (0, 0)	0 (0, 0)	0 (0, 0)	0 (0, 0)	2 (0, 0)
SNP_A-8320054	1	34217300	34219098	1799	1 (0, 0)	0 (0, 0)	0 (0, 0)	0 (0, 0)	1 (0, 0)	2 (0, 0)	34217662	34218036	375	0 (0, 0)	0 (0, 0)	0 (0, 0)	0 (0, 0)	0 (0, 0)	2 (0, 0)
SNP_A-2181319	1	34225047	34226477	1431	1 (0, 0)	0 (0, 0)	1 (0, 0)	0 (0, 0)	0 (1, 0)	2 (0, 0)	34225610	34226130	521	0 (0, 0)	0 (0, 0)	0 (0, 0)	0 (0, 0)	0 (0, 0)	2 (0, 0)
SNP_A-8402880	1	34246120	34248342	2223	1 (0, 0)	0 (0, 0)	3 (0, 0)	0 (0, 0)	5 (0, 1)	2 (0, 0)	34248098	34248371	274	0 (0, 0)	0 (0, 0)	0 (0, 0)	0 (0, 0)	0 (0, 0)	2 (0, 0)
SNP_A-8655680	1	34263775	34266861	3087	1 (0, 0)	0 (0, 0)	2 (0, 0)	1 (0, 0)	2 (0, 0)	2 (0, 0)	34264501	34265393	893	0 (0, 0)	0 (0, 0)	0 (0, 0)	0 (0, 0)	0 (0, 0)	2 (0, 0)
SNP_A-1872621	1	34272975	34273287	313	0 (0, 0)	0 (0, 0)	0 (0, 0)	0 (0, 0)	0 (0, 0)	2 (0, 0)	34272414	34275576	3163	4 (0, 0)	0 (0, 0)	0 (0, 0)	1 (0, 0)	0 (0, 0)	2 (0, 0)
SNP_A-8286943	1	34272975	34273287	313	0 (0, 0)	0 (0, 0)	0 (0, 0)	0 (0, 0)	0 (0, 0)	2 (0, 0)	34272414	34275576	3163	4 (0, 0)	0 (0, 0)	0 (0, 0)	1 (0, 0)	0 (0, 0)	2 (0, 0)
SNP_A-8565929	1	34274613	34274813	201	0 (0, 0)	0 (0, 0)	0 (0, 0)	0 (0, 0)	0 (0, 0)	2 (0, 0)	34272414	34275576	3163	4 (0, 0)	0 (0, 0)	0 (0, 0)	1 (0, 0)	0 (0, 0)	2 (0, 0)
SNP_A-8292292	1	34294260	34294729	470	0 (0, 0)	0 (0, 0)	0 (0, 0)	0 (0, 0)	0 (0, 0)	2 (0, 0)	34294176	34294538	363	0 (0, 0)	0 (0, 0)	0 (0, 0)	0 (0, 0)	0 (0, 0)	2 (0, 0)
SNP_A-2001840	1	34306169	34306560	392	0 (0, 0)	0 (0, 0)	0 (0, 0)	0 (0, 0)	0 (0, 0)	2 (0, 0)	34305782	34308558	2777	0 (0, 0)	0 (0, 0)	0 (0, 0)	1 (0, 0)	2 (0, 0)	2 (0, 0)
SNP_A-2110357	1	34312409	34316107	3699	7 (2, 1)	4 (0, 0)	4 (1, 0)	5 (0, 0)	3 (0, 0)	2 (0, 0)	34313138	34313440	303	0 (0, 0)	0 (0, 0)	0 (0, 0)	0 (0, 0)	0 (0, 0)	2 (0, 0)
SNP_A-1840383	1	34343068	34344633	1566	1 (0, 0)	0 (0, 0)	0 (0, 0)	0 (0, 0)	1 (0, 0)	2 (0, 0)	34343773	34344172	400	0 (0, 0)	0 (0, 0)	0 (0, 0)	0 (0, 0)	0 (0, 0)	2 (0, 0)
SNP_A-2131898	1	34345062	34347190	2129	1 (0, 0)	1 (0, 0)	0 (0, 0)	1 (0, 0)	0 (1, 0)	2 (0, 0)	34345713	34345953	241	0 (0, 0)	0 (0, 0)	0 (0, 0)	0 (0, 0)	0 (0, 0)	2 (0, 0)
SNP_A-1922391	1	34406902	34408174	1273	1 (0, 0)	1 (0, 0)	0 (0, 0)	0 (0, 0)	0 (0, 0)	2 (0, 0)	34407477	34407872	396	0 (0, 0)	0 (0, 0)	0 (0, 0)	0 (0, 0)	0 (0, 0)	2 (0, 0)
SNP_A-2250861	1	34442950	34444732	1783	3 (0, 1)	0 (0, 0)	0 (0, 0)	0 (0, 0)	0 (0, 0)	2 (0, 0)	34443850	34444117	268	0 (0, 0)	0 (0, 0)	0 (0, 0)	0 (0, 0)	0 (0, 0)	2 (0, 0)
SNP_A-4274813	1	34456499	34458030	1532	0 (0, 0)	0 (0, 0)	1 (0, 0)	1 (0, 0)	0 (0, 0)	2 (0, 0)	34456981	34457896	916	0 (0, 0)	0 (0, 0)	0 (0, 0)	0 (0, 0)	0 (0, 0)	2 (0, 0)
SNP_A-8651761	1	34456499	34458030	1532	0 (0, 0)	0 (0, 0)	1 (0, 0)	1 (0, 0)	0 (0, 0)	2 (0, 0)	34457893	34458232	340	0 (0, 0)	0 (0, 0)	0 (0, 0)	0 (0, 0)	0 (0, 0)	2 (0, 0)
SNP_A-4296777	1	34462013	34464953	2941	2 (0, 0)	0 (0, 0)	1 (0, 0)	1 (0, 0)	1 (0, 0)	2 (0, 0)	34464229	34464806	578	0 (0, 0)	0 (0, 0)	0 (0, 0)	0 (0, 0)	0 (0, 0)	2 (0, 0)
SNP_A-4201588	1	34482576	34483365	790	0 (0, 0)	0 (0, 0)	0 (0, 0)	0 (0, 0)	0 (0, 0)	2 (0, 0)	34481331	34483296	1966	0 (0, 0)	0 (0, 0)	0 (0, 0)	0 (0, 0)	0 (0, 0)	2 (0, 0)
SNP_A-2030401	1	34488022	34488506	485	0 (0, 0)	0 (0, 0)	0 (0, 0)	0 (0, 0)	0 (0, 0)	2 (0, 0)	34485870	34490122	4253	3 (0, 1)	1 (0, 0)	9 (0, 2)	5 (0, 1)	1 (0, 0)	2 (0, 0)
SNP_A-2220332	1	34488022	34488506	485	0 (0, 0)	0 (0, 0)	0 (0, 0)	0 (0, 0)	0 (0, 0)	2 (0, 0)	34485870	34490122	4253	3 (0, 1)	1 (0, 0)	9 (0, 2)	5 (0, 1)	1 (0, 0)	2 (0, 0)
SNP_A-2271256	1	34488022	34488506	485	0 (0, 0)	0 (0, 0)	0 (0, 0)	0 (0, 0)	0 (0, 0)	2 (0, 0)	34485870	34490122	4253	3 (0, 1)	1 (0, 0)	9 (0, 2)	5 (0, 1)	1 (0, 0)	2 (0, 0)
SNP_A-2124148	1	34488022	34488506	485	0 (0, 0)	0 (0, 0)	0 (0, 0)	0 (0, 0)	0 (0, 0)	2 (0, 0)	34485870	34490122	4253	3 (0, 1)	1 (0, 0)	9 (0, 2)	5 (0, 1)	1 (0, 0)	2 (0, 0)
SNP_A-1780592	1	34514568	34514995	428	0 (0, 0)	0 (0, 0)	0 (0, 0)	0 (0, 0)	0 (0, 0)	2 (0, 0)	34514332	34515070	739	0 (0, 0)	0 (0, 0)	0 (0, 0)	0 (0, 0)	0 (0, 0)	2 (0, 0)
SNP_A-2076652	1	34514568	34514995	428	0 (0, 0)	0 (0, 0)	0 (0, 0)	0 (0, 0)	0 (0, 0)	2 (0, 0)	34514332	34515070	739	0 (0, 0)	0 (0, 0)	0 (0, 0)	0 (0, 0)	0 (0, 0)	2 (0, 0)
SNP_A-2002002	1	34519425	34520018	594	0 (0, 0)	0 (0, 0)	0 (0, 0)	0 (0, 0)	0 (0, 0)	2 (0, 0)	34519347	34521377	2031	0 (0, 0)	0 (0, 0)	0 (0, 0)	0 (0, 0)	1 (0, 0)	2 (0, 0)
SNP_A-4235892	1	34521188	34521460	273	0 (0, 0)	0 (0, 0)	0 (0, 0)	0 (0, 0)	0 (0, 0)	2 (0, 0)	34519347	34521377	2031	0 (0, 0)	0 (0, 0)	0 (0, 0)	0 (0, 0)	1 (0, 0)	2 (0, 0)
SNP_A-8447246	1	34526166	34526769	604	0 (0, 0)	0 (0, 0)	0 (0, 0)	0 (0, 0)	0 (0, 0)	2 (0, 0)	34525451	34528274	2824	0 (0, 0)	0 (0, 0)	0 (0, 0)	1 (0, 0)	5 (0, 1)	2 (0, 0)
SNP_A-8326251	1	34526166	34526769	604	0 (0, 0)	0 (0, 0)	0 (0, 0)	0 (0, 0)	0 (0, 0)	2 (0, 0)	34525451	34528274	2824	0 (0, 0)	0 (0, 0)	0 (0, 0)	1 (0, 0)	5 (0, 1)	2 (0, 0)
SNP_A-8287049	1	34533040	34533646	607	0 (0, 0)	0 (0, 0)	0 (0, 0)	0 (0, 0)	0 (0, 0)	2 (0, 0)	34533012	34533858	847	0 (0, 0)	0 (0, 0)	0 (0, 0)	0 (0, 0)	0 (0, 0)	2 (0, 0)
SNP_A-8709003	1	34533643	34534136	494	0 (0, 0)	0 (0, 0)	0 (0, 0)	0 (0, 0)	0 (0, 0)	2 (0, 0)	34533012	34533858	847	0 (0, 0)	0 (0, 0)	0 (0, 0)	0 (0, 0)	0 (0, 0)	2 (0, 0)
SNP_A-2002016	1	34541914	34543563	1650	0 (0, 0)	0 (0, 0)	0 (0, 0)	1 (0, 0)	0 (0, 0)	2 (0, 0)	34542288	34543185	898	0 (0, 0)	0 (0, 0)	0 (0, 0)	0 (0, 0)	0 (0, 0)	2 (0, 0)
SNP_A-2002017	1	34541914	34543563	1650	0 (0, 0)	0 (0, 0)	0 (0, 0)	1 (0, 0)	0 (0, 0)	2 (0, 0)	34542288	34543185	898	0 (0, 0)	0 (0, 0)	0 (0, 0)	0 (0, 0)	0 (0, 0)	2 (0, 0)
SNP_A-8321843	1	34541914	34543563	1650	0 (0, 0)	0 (0, 0)	0 (0, 0)	1 (0, 0)	0 (0, 0)	2 (0, 0)	34542288	34543185	898	0 (0, 0)	0 (0, 0)	0 (0, 0)	0 (0, 0)	0 (0, 0)	2 (0, 0)
SNP_A-2002028	1	34555488	34557562	2075	1 (0, 0)	0 (0, 0)	0 (0, 0)	0 (0, 0)	2 (0, 0)	2 (0, 0)	34555898	34556162	265	0 (0, 0)	0 (0, 0)	0 (0, 0)	0 (0, 0)	0 (0, 0)	2 (0, 0)
SNP_A-8501356	1	34570933	34573355	2423	0 (1, 0)	0 (0, 0)	0 (0, 0)	0 (0, 0)	2 (1, 0)	2 (0, 0)	34570434	34571292	859	0 (0, 0)	0 (0, 0)	0 (0, 0)	0 (0, 0)	0 (0, 0)	2 (0, 0)
SNP_A-8389812	1	34577119	34578112	994	0 (0, 0)	0 (0, 0)	0 (0, 0)	0 (0, 0)	0 (0, 0)	2 (0, 0)	34576835	34577832	998	0 (0, 0)	0 (0, 0)	0 (0, 0)	0 (0, 0)	0 (0, 0)	2 (0, 0)
SNP_A-8558207	1	34577119	34578112	994	0 (0, 0)	0 (0, 0)	0 (0, 0)	0 (0, 0)	0 (0, 0)	2 (0, 0)	34577829	34578247	419	0 (0, 0)	0 (0, 0)	0 (0, 0)	0 (0, 0)	0 (0, 0)	2 (0, 0)
SNP_A-1810855	1	34578109	34579858	1750	3 (0, 1)	0 (0, 0)	0 (0, 0)	1 (0, 1)	0 (0, 0)	2 (0, 0)	34577829	34578247	419	0 (0, 0)	0 (0, 0)	0 (0, 0)	0 (0, 0)	0 (0, 0)	2 (0, 0)
SNP_A-4268351	1	34605811	34607069	1259	1 (0, 0)	0 (0, 0)	1 (0, 0)	2 (0, 0)	1 (1, 0)	2 (0, 0)	34606324	34606689	366	0 (0, 0)	0 (0, 0)	0 (0, 0)	0 (0, 0)	0 (0, 0)	2 (0, 0)
SNP_A-4268352	1	34605811	34607069	1259	1 (0, 0)	0 (0, 0)	1 (0, 0)	2 (0, 0)	1 (1, 0)	2 (0, 0)	34606324	34606689	366	0 (0, 0)	0 (0, 0)	0 (0, 0)	0 (0, 0)	0 (0, 0)	2 (0, 0)
SNP_A-1808603	1	34611878	34612341	464	0 (0, 0)	0 (0, 0)	0 (0, 0)	0 (0, 0)	0 (0, 0)	2 (0, 0)	34612032	34612505	474	0 (0, 0)	0 (0, 0)	0 (0, 0)	0 (0, 0)	0 (0, 0)	2 (0, 0)
SNP_A-1886176	1	34612374	34612635	262	0 (0, 0)	0 (0, 0)	0 (0, 0)	0 (0, 0)	0 (0, 0)	2 (0, 0)	34612032	34612505	474	0 (0, 0)	0 (0, 0)	0 (0, 0)	0 (0, 0)	0 (0, 0)	2 (0, 0)
SNP_A-4303687	1	34639163	34640490	1328	0 (0, 0)	0 (0, 0)	0 (0, 0)	0 (0, 0)	0 (0, 0)	2 (0, 0)	34639734	34640160	427	0 (0, 0)	0 (0, 0)	0 (0, 0)	0 (0, 0)	0 (0, 0)	2 (0, 0)
SNP_A-2136236	1	34652380	34652925	546	0 (0, 0)	0 (0, 0)	0 (0, 0)	0 (0, 0)	0 (0, 0)	2 (0, 0)	34652165	34652945	781	0 (0, 0)	0 (0, 0)	0 (0, 0)	0 (0, 0)	0 (0, 0)	2 (0, 0)
SNP_A-1858062	1	34652380	34652925	546	0 (0, 0)	0 (0, 0)	0 (0, 0)	0 (0, 0)	0 (0, 0)	2 (0, 0)	34652165	34652945	781	0 (0, 0)	0 (0, 0)	0 (0, 0)	0 (0, 0)	0 (0, 0)	2 (0, 0)
SNP_A-4272360	1	34665656	34668067	2412	3 (0, 0)	1 (0, 0)	1 (0, 0)	1 (0, 0)	0 (0, 0)	2 (0, 0)	34667274	34667659	386	0 (0, 0)	0 (0, 0)	0 (0, 0)	0 (0, 0)	0 (0, 0)	2 (0, 0)
SNP_A-1868393	1	34665656	34668067	2412	3 (0, 0)	1 (0, 0)	1 (0, 0)	1 (0, 0)	0 (0, 0)	2 (0, 0)	34667274	34667659	386	0 (0, 0)	0 (0, 0)	0 (0, 0)	0 (0, 0)	0 (0, 0)	2 (0, 0)
SNP_A-2002170	1	34687911	34689220	1310	1 (0, 0)	0 (0, 0)	0 (0, 0)	1 (0, 0)	1 (0, 0)	2 (0, 0)	34688607	34689172	566	0 (0, 0)	0 (0, 0)	0 (0, 0)	0 (0, 0)	0 (0, 0)	2 (0, 0)
SNP_A-2084907	1	34687911	34689220	1310	1 (0, 0)	0 (0, 0)	0 (0, 0)	1 (0, 0)	1 (0, 0)	2 (0, 0)	34688607	34689172	566	0 (0, 0)	0 (0, 0)	0 (0, 0)	0 (0, 0)	0 (0, 0)	2 (0, 0)
SNP_A-8287996	1	34694169	34694589	421	0 (0, 0)	0 (0, 0)	0 (0, 0)	0 (0, 0)	0 (0, 0)	2 (0, 0)	34692911	34694555	1645	1 (0, 0)	0 (0, 0)	0 (0, 0)	3 (0, 1)	0 (0, 0)	2 (0, 0)
SNP_A-1864321	1	34711732	34711959	228	0 (0, 0)	0 (0, 0)	0 (0, 0)	0 (0, 0)	0 (0, 0)	2 (0, 0)	34711499	34711994	496	0 (0, 0)	0 (0, 0)	0 (0, 0)	0 (0, 0)	0 (0, 0)	2 (0, 0)
SNP_A-1945700	1	34716969	34721136	4168	3 (1, 0)	0 (0, 0)	0 (0, 0)	1 (1, 0)	2 (0, 1)	2 (0, 0)	34717062	34717434	373	0 (0, 0)	0 (0, 0)	0 (0, 0)	0 (0, 0)	0 (0, 0)	2 (0, 0)
SNP_A-1807867	1	34716969	34721136	4168	3 (1, 0)	0 (0, 0)	0 (0, 0)	1 (1, 0)	2 (0, 1)	2 (0, 0)	34717431	34717910	480	0 (0, 0)	0 (0, 0)	0 (0, 0)	0 (0, 0)	0 (0, 0)	2 (0, 0)
SNP_A-8288004	1	34721796	34724792	2997	0 (0, 0)	0 (0, 0)	0 (0, 0)	1 (0, 0)	2 (0, 0)	2 (0, 0)	34723835	34724223	389	0 (0, 0)	0 (0, 0)	0 (0, 0)	0 (0, 0)	0 (0, 0)	2 (0, 0)
SNP_A-4291851	1	34721796	34724792	2997	0 (0, 0)	0 (0, 0)	0 (0, 0)	1 (0, 0)	2 (0, 0)	2 (0, 0)	34723835	34724223	389	0 (0, 0)	0 (0, 0)	0 (0, 0)	0 (0, 0)	0 (0, 0)	2 (0, 0)
SNP_A-1890789	1	34721796	34724792	2997	0 (0, 0)	0 (0, 0)	0 (0, 0)	1 (0, 0)	2 (0, 0)	2 (0, 0)	34723835	34724223	389	0 (0, 0)	0 (0, 0)	0 (0, 0)	0 (0, 0)	0 (0, 0)	2 (0, 0)
SNP_A-1899923	1	34726016	34726729	714	0 (0, 0)	0 (0, 0)	0 (0, 0)	0 (0, 0)	0 (0, 0)	2 (0, 0)	34724685	34727823	3139	0 (0, 0)	0 (0, 0)	0 (0, 0)	1 (0, 0)	2 (0, 0)	2 (0, 0)
SNP_A-2290033	1	34731749	34732052	304	0 (0, 0)	0 (0, 0)	0 (0, 0)	0 (0, 0)	0 (0, 0)	2 (0, 0)	34730770	34732422	1653	0 (0, 0)	0 (0, 0)	0 (0, 0)	0 (0, 0)	1 (0, 0)	2 (0, 0)
SNP_A-4268367	1	34732049	34733605	1557	1 (0, 0)	0 (0, 0)	0 (0, 0)	0 (0, 0)	2 (0, 0)	2 (0, 0)	34732419	34732618	200	0 (0, 0)	0 (0, 0)	0 (0, 0)	0 (0, 0)	0 (0, 0)	2 (0, 0)
SNP_A-2267002	1	34754080	34754853	774	0 (0, 0)	0 (0, 0)	0 (0, 0)	0 (0, 0)	0 (0, 0)	2 (0, 0)	34753344	34754648	1305	0 (1, 0)	0 (0, 0)	0 (0, 0)	0 (0, 0)	0 (0, 0)	2 (0, 0)
SNP_A-8404065	1	34758682	34759972	1291	0 (0, 0)	0 (0, 0)	0 (0, 0)	0 (0, 0)	3 (0, 0)	2 (0, 0)	34758631	34758946	316	0 (0, 0)	0 (0, 0)	0 (0, 0)	0 (0, 0)	0 (0, 0)	2 (0, 0)
SNP_A-8653942	1	34782376	34783454	1079	0 (0, 0)	0 (0, 0)	0 (0, 0)	0 (0, 0)	0 (0, 0)	2 (0, 0)	34781815	34782893	1079	0 (0, 0)	0 (0, 0)	0 (0, 0)	0 (0, 0)	0 (0, 0)	2 (0, 0)
SNP_A-2247741	1	34800583	34800847	265	0 (0, 0)	0 (0, 0)	0 (0, 0)	0 (0, 0)	0 (0, 0)	2 (0, 0)	34800588	34801021	434	0 (0, 0)	0 (0, 0)	0 (0, 0)	0 (0, 0)	0 (0, 0)	2 (0, 0)
SNP_A-2050734	1	34835420	34838669	3250	7 (1, 0)	2 (0, 0)	2 (0, 0)	2 (0, 0)	2 (0, 0)	2 (0, 0)	34837083	34837539	457	0 (0, 0)	0 (0, 0)	0 (0, 0)	0 (0, 0)	0 (0, 0)	2 (0, 0)
SNP_A-2031304	1	34855437	34855773	337	0 (0, 0)	0 (0, 0)	0 (0, 0)	0 (0, 0)	0 (0, 0)	2 (0, 0)	34855100	34856698	1599	1 (1, 0)	0 (0, 0)	0 (0, 0)	1 (0, 0)	0 (0, 0)	2 (0, 0)
SNP_A-8639202	1	34885832	34888668	2837	2 (0, 0)	0 (0, 0)	0 (0, 0)	0 (1, 0)	2 (0, 0)	2 (0, 0)	34886669	34886922	254	0 (0, 0)	0 (0, 0)	0 (0, 0)	0 (0, 0)	0 (0, 0)	2 (0, 0)
SNP_A-4300833	1	34894133	34896644	2512	2 (0, 0)	1 (0, 0)	2 (0, 0)	2 (0, 1)	1 (0, 0)	2 (0, 0)	34895585	34895974	390	0 (0, 0)	0 (0, 0)	0 (0, 0)	0 (0, 0)	0 (0, 0)	2 (0, 0)
SNP_A-1999994	1	34896930	34899383	2454	2 (0, 0)	0 (0, 0)	2 (0, 0)	1 (0, 0)	1 (0, 0)	2 (0, 0)	34898291	34898886	596	0 (0, 0)	0 (0, 0)	0 (0, 0)	0 (0, 0)	0 (0, 0)	2 (0, 0)
SNP_A-8587341	1	34909672	34911174	1503	1 (0, 0)	0 (0, 0)	0 (0, 0)	0 (0, 0)	0 (0, 0)	2 (0, 0)	34909982	34911067	1086	0 (0, 0)	0 (0, 0)	0 (0, 0)	0 (0, 0)	0 (0, 0)	2 (0, 0)
SNP_A-8610847	1	34936368	34938705	2338	1 (1, 0)	1 (0, 0)	0 (0, 0)	1 (0, 0)	2 (0, 0)	2 (0, 0)	34938454	34938710	257	0 (0, 0)	0 (0, 0)	0 (0, 0)	0 (0, 0)	0 (0, 0)	2 (0, 0)
SNP_A-8289239	1	34958240	34958478	239	0 (0, 0)	0 (0, 0)	0 (0, 0)	0 (0, 0)	0 (0, 0)	2 (0, 0)	34957602	34958926	1325	0 (0, 0)	0 (0, 0)	0 (0, 0)	0 (0, 0)	1 (0, 0)	2 (0, 0)
SNP_A-8612740	1	35040918	35041380	463	0 (0, 0)	0 (0, 0)	0 (0, 0)	0 (0, 0)	0 (0, 0)	2 (0, 0)	35039722	35041097	1376	1 (1, 0)	0 (0, 0)	0 (0, 0)	0 (0, 0)	1 (0, 0)	2 (0, 0)
SNP_A-8531761	1	35040918	35041380	463	0 (0, 0)	0 (0, 0)	0 (0, 0)	0 (0, 0)	0 (0, 0)	2 (0, 0)	35041094	35041786	693	0 (0, 0)	0 (0, 0)	0 (0, 0)	0 (0, 0)	0 (0, 0)	2 (0, 0)
SNP_A-1879752	1	35130183	35130573	391	0 (0, 0)	0 (0, 0)	0 (0, 0)	0 (0, 0)	0 (0, 0)	2 (0, 0)	35129661	35132143	2483	5 (0, 1)	1 (0, 0)	4 (0, 0)	4 (0, 0)	0 (0, 0)	2 (0, 0)
SNP_A-4297286	1	35208107	35212136	4030	3 (0, 0)	0 (0, 0)	0 (0, 0)	2 (0, 0)	3 (0, 0)	2 (0, 0)	35210836	35211111	276	0 (0, 0)	0 (0, 0)	0 (0, 0)	0 (0, 0)	0 (0, 0)	2 (0, 0)
SNP_A-2121791	1	35255960	35256259	300	0 (0, 0)	0 (0, 0)	0 (0, 0)	0 (0, 0)	0 (0, 0)	2 (0, 0)	35255069	35256498	1430	0 (0, 0)	0 (0, 0)	1 (0, 0)	2 (0, 0)	0 (0, 0)	2 (0, 0)
SNP_A-2248013	1	35361077	35361455	379	0 (0, 0)	0 (0, 0)	0 (0, 0)	0 (0, 0)	0 (0, 0)	2 (0, 0)	35361015	35361370	356	0 (0, 0)	0 (0, 0)	0 (0, 0)	0 (0, 0)	0 (0, 0)	2 (0, 0)
SNP_A-4202576	1	35446609	35447048	440	0 (0, 0)	0 (0, 0)	0 (0, 0)	0 (0, 0)	0 (0, 0)	2 (0, 0)	35445151	35447013	1863	4 (0, 0)	1 (0, 0)	1 (0, 0)	4 (0, 0)	2 (0, 0)	2 (0, 0)
SNP_A-8533786	1	35448262	35449584	1323	2 (0, 0)	0 (0, 0)	1 (0, 0)	4 (0, 0)	1 (0, 0)	2 (0, 0)	35448004	35448535	532	0 (0, 0)	0 (0, 0)	0 (0, 0)	0 (0, 0)	0 (0, 0)	2 (0, 0)
SNP_A-1926792	1	35526503	35527177	675	0 (0, 0)	0 (0, 0)	0 (0, 0)	0 (0, 0)	0 (0, 0)	2 (0, 0)	35526041	35527617	1577	0 (0, 0)	0 (0, 0)	0 (0, 0)	1 (0, 0)	1 (0, 0)	2 (0, 0)
SNP_A-8566030	1	35545266	35545655	390	0 (0, 0)	0 (0, 0)	0 (0, 0)	0 (0, 0)	0 (0, 0)	2 (0, 0)	35545287	35545558	272	0 (0, 0)	0 (0, 0)	0 (0, 0)	0 (0, 0)	0 (0, 0)	2 (0, 0)
SNP_A-2240861	1	35683402	35683974	573	0 (0, 0)	0 (0, 0)	0 (0, 0)	0 (0, 0)	0 (0, 0)	2 (0, 0)	35683369	35688307	4939	4 (0, 0)	0 (0, 0)	1 (0, 0)	2 (0, 0)	1 (0, 0)	2 (0, 0)
SNP_A-8353035	1	35700550	35702258	1709	1 (0, 0)	0 (0, 0)	0 (0, 0)	0 (0, 0)	1 (0, 0)	2 (0, 0)	35701335	35701606	272	0 (0, 0)	0 (0, 0)	0 (0, 0)	0 (0, 0)	0 (0, 0)	2 (0, 0)
SNP_A-8712223	1	35761364	35762672	1309	0 (0, 0)	0 (0, 0)	0 (0, 0)	0 (0, 0)	1 (0, 0)	2 (0, 0)	35761951	35762523	573	0 (0, 0)	0 (0, 0)	0 (0, 0)	0 (0, 0)	0 (0, 0)	2 (0, 0)
SNP_A-8631199	1	35773507	35775850	2344	1 (0, 0)	0 (0, 0)	1 (0, 0)	1 (0, 0)	0 (0, 0)	2 (0, 0)	35773491	35774268	778	0 (0, 0)	0 (0, 0)	0 (0, 0)	0 (0, 0)	0 (0, 0)	2 (0, 0)
SNP_A-8572158	1	35783424	35783781	358	0 (0, 0)	0 (0, 0)	0 (0, 0)	0 (0, 0)	0 (0, 0)	2 (0, 0)	35782798	35784618	1821	3 (0, 0)	1 (0, 0)	0 (0, 0)	2 (0, 0)	0 (0, 0)	2 (0, 0)
SNP_A-2050982	1	35843634	35844012	379	0 (0, 0)	0 (0, 0)	0 (0, 0)	0 (0, 0)	0 (0, 0)	2 (0, 0)	35842035	35844663	2629	3 (0, 1)	0 (0, 0)	0 (0, 0)	2 (0, 0)	2 (0, 0)	2 (0, 0)
SNP_A-1811393	1	35858293	35858542	250	0 (0, 0)	0 (0, 0)	0 (0, 0)	0 (0, 0)	0 (0, 0)	2 (0, 0)	35856127	35858970	2844	3 (0, 0)	0 (0, 0)	1 (0, 0)	3 (0, 0)	3 (0, 0)	2 (0, 0)
SNP_A-2002903	1	35887502	35887886	385	0 (0, 0)	0 (0, 0)	0 (0, 0)	0 (0, 0)	0 (0, 0)	2 (0, 0)	35886951	35888271	1321	1 (0, 0)	0 (0, 0)	1 (0, 0)	0 (0, 0)	0 (0, 0)	2 (0, 0)
SNP_A-1815089	1	35971808	35973767	1960	2 (0, 0)	0 (0, 0)	0 (0, 0)	2 (0, 0)	0 (0, 0)	2 (0, 0)	35972839	35973188	350	0 (0, 0)	0 (0, 0)	0 (0, 0)	0 (0, 0)	0 (0, 0)	2 (0, 0)
SNP_A-1904533	1	35971808	35973767	1960	2 (0, 0)	0 (0, 0)	0 (0, 0)	2 (0, 0)	0 (0, 0)	2 (0, 0)	35973185	35973521	337	0 (0, 0)	0 (0, 0)	0 (0, 0)	0 (0, 0)	0 (0, 0)	2 (0, 0)
SNP_A-8287073	1	36070663	36070959	297	0 (0, 0)	0 (0, 0)	0 (0, 0)	0 (0, 0)	0 (0, 0)	2 (0, 0)	36068305	36072639	4335	6 (0, 0)	0 (0, 0)	3 (0, 0)	3 (0, 0)	2 (0, 0)	2 (0, 0)
SNP_A-2081344	1	36117791	36118621	831	0 (0, 0)	0 (0, 0)	0 (0, 0)	0 (0, 0)	0 (0, 0)	2 (0, 0)	36113849	36119100	5252	5 (0, 0)	1 (0, 0)	5 (0, 1)	6 (0, 0)	0 (0, 0)	2 (0, 0)
SNP_A-2059225	1	36145454	36147620	2167	2 (0, 0)	0 (0, 0)	1 (0, 0)	0 (0, 0)	0 (0, 0)	2 (0, 0)	36146078	36146514	437	0 (0, 0)	0 (0, 0)	0 (0, 0)	0 (0, 0)	0 (0, 0)	2 (0, 0)
SNP_A-2036213	1	36177135	36177906	772	0 (0, 0)	0 (0, 0)	0 (0, 0)	0 (0, 0)	0 (0, 0)	2 (0, 0)	36174986	36177557	2572	6 (0, 0)	0 (0, 0)	0 (0, 0)	3 (0, 0)	2 (0, 0)	2 (0, 0)
SNP_A-2118263	1	36185145	36185413	269	0 (0, 0)	0 (0, 0)	0 (0, 0)	0 (0, 0)	0 (0, 0)	2 (0, 0)	36184036	36185887	1852	0 (0, 0)	0 (0, 0)	0 (0, 0)	0 (0, 0)	1 (0, 0)	2 (0, 0)
SNP_A-4228579	1	36245954	36246838	885	0 (0, 0)	0 (0, 0)	0 (0, 0)	0 (0, 0)	0 (0, 0)	2 (0, 0)	36245650	36247943	2294	2 (0, 0)	0 (0, 0)	1 (0, 0)	0 (0, 0)	1 (0, 0)	2 (0, 0)
SNP_A-8433504	1	36329227	36329611	385	0 (0, 0)	0 (0, 0)	0 (0, 0)	0 (0, 0)	0 (0, 0)	2 (0, 0)	36329124	36329463	340	0 (0, 0)	0 (0, 0)	0 (0, 0)	0 (0, 0)	0 (0, 0)	2 (0, 0)
SNP_A-2155418	1	36378774	36380702	1929	6 (0, 0)	0 (0, 0)	2 (0, 1)	2 (0, 0)	1 (0, 0)	2 (0, 0)	36380181	36380622	442	0 (0, 0)	0 (0, 0)	0 (0, 0)	0 (0, 0)	0 (0, 0)	2 (0, 0)
SNP_A-2203863	1	36450887	36451571	685	0 (0, 0)	0 (0, 0)	0 (0, 0)	0 (0, 0)	0 (0, 0)	2 (0, 0)	36451002	36451312	311	0 (0, 0)	0 (0, 0)	0 (0, 0)	0 (0, 0)	0 (0, 0)	2 (0, 0)
SNP_A-1871812	1	36508066	36508451	386	0 (0, 0)	0 (0, 0)	0 (0, 0)	0 (0, 0)	0 (0, 0)	2 (0, 0)	36506583	36509721	3139	5 (0, 0)	1 (0, 0)	4 (0, 0)	4 (0, 1)	2 (0, 0)	2 (0, 0)
SNP_A-1942497	1	36526209	36526710	502	0 (0, 0)	0 (0, 0)	0 (0, 0)	0 (0, 0)	0 (0, 0)	2 (0, 0)	36525932	36526840	909	0 (0, 0)	0 (0, 0)	0 (0, 0)	0 (0, 0)	0 (0, 0)	2 (0, 0)
SNP_A-1809513	1	36536610	36538577	1968	3 (0, 1)	0 (0, 0)	2 (0, 0)	5 (0, 0)	0 (0, 0)	2 (0, 0)	36538407	36538808	402	0 (0, 0)	0 (0, 0)	0 (0, 0)	0 (0, 0)	0 (0, 0)	2 (0, 0)
SNP_A-1851856	1	36538574	36540013	1440	0 (0, 0)	0 (0, 0)	0 (0, 0)	1 (0, 0)	2 (0, 1)	2 (0, 0)	36538407	36538808	402	0 (0, 0)	0 (0, 0)	0 (0, 0)	0 (0, 0)	0 (0, 0)	2 (0, 0)
SNP_A-2233219	1	36628735	36629387	653	0 (0, 0)	0 (0, 0)	0 (0, 0)	0 (0, 0)	0 (0, 0)	2 (0, 0)	36628614	36629338	725	0 (0, 0)	0 (0, 0)	0 (0, 0)	0 (0, 0)	0 (0, 0)	2 (0, 0)
SNP_A-2003273	1	36681748	36682003	256	0 (0, 0)	0 (0, 0)	0 (0, 0)	0 (0, 0)	0 (0, 0)	2 (0, 0)	36681073	36684153	3081	4 (1, 0)	0 (0, 0)	0 (0, 0)	3 (1, 0)	1 (0, 0)	2 (0, 0)
SNP_A-8487204	1	36813024	36817358	4335	9 (0, 3)	1 (1, 0)	5 (0, 1)	6 (1, 0)	3 (0, 0)	2 (0, 0)	36813292	36813843	552	0 (0, 0)	0 (0, 0)	0 (0, 0)	0 (0, 0)	0 (0, 0)	2 (0, 0)
SNP_A-1887977	1	36813024	36817358	4335	9 (0, 3)	1 (1, 0)	5 (0, 1)	6 (1, 0)	3 (0, 0)	2 (0, 0)	36813292	36813843	552	0 (0, 0)	0 (0, 0)	0 (0, 0)	0 (0, 0)	0 (0, 0)	2 (0, 0)
SNP_A-8315626	1	36823053	36823433	381	0 (0, 0)	0 (0, 0)	0 (0, 0)	0 (0, 0)	0 (0, 0)	2 (0, 0)	36821540	36823600	2061	5 (2, 0)	0 (0, 0)	3 (1, 0)	1 (0, 0)	1 (0, 0)	2 (0, 0)
SNP_A-2310967	1	36837778	36838116	339	0 (0, 0)	0 (0, 0)	0 (0, 0)	0 (0, 0)	0 (0, 0)	2 (0, 0)	36837563	36838097	535	0 (0, 0)	0 (0, 0)	0 (0, 0)	0 (0, 0)	0 (0, 0)	2 (0, 0)
SNP_A-8288960	1	36838796	36839334	539	0 (0, 0)	0 (0, 0)	0 (0, 0)	0 (0, 0)	0 (0, 0)	2 (0, 0)	36838618	36840167	1550	3 (0, 0)	0 (0, 0)	0 (1, 0)	0 (0, 0)	1 (0, 0)	2 (0, 0)
SNP_A-1908904	1	36890084	36890614	531	0 (0, 0)	0 (0, 0)	0 (0, 0)	0 (0, 0)	0 (0, 0)	2 (0, 0)	36890064	36890371	308	0 (0, 0)	0 (0, 0)	0 (0, 0)	0 (0, 0)	0 (0, 0)	2 (0, 0)
SNP_A-4296873	1	36901879	36903903	2025	3 (1, 1)	0 (0, 0)	2 (0, 0)	2 (0, 0)	0 (0, 0)	2 (0, 0)	36902546	36902808	263	0 (0, 0)	0 (0, 0)	0 (0, 0)	0 (0, 0)	0 (0, 0)	2 (0, 0)
SNP_A-1933867	1	36914942	36917312	2371	0 (0, 0)	0 (0, 0)	0 (0, 0)	0 (0, 0)	0 (0, 0)	2 (0, 0)	36916049	36916783	735	0 (0, 0)	0 (0, 0)	0 (0, 0)	0 (0, 0)	0 (0, 0)	2 (0, 0)
SNP_A-8644237	1	36924858	36927690	2833	0 (1, 0)	0 (0, 0)	0 (0, 0)	2 (1, 1)	3 (0, 0)	2 (0, 0)	36925018	36925249	232	0 (0, 0)	0 (0, 0)	0 (0, 0)	0 (0, 0)	0 (0, 0)	2 (0, 0)
SNP_A-4296627	1	37066673	37068529	1857	3 (0, 0)	0 (0, 0)	0 (0, 0)	0 (0, 0)	0 (0, 0)	2 (0, 0)	37067275	37067580	306	0 (0, 0)	0 (0, 0)	0 (0, 0)	0 (0, 0)	0 (0, 0)	2 (0, 0)
SNP_A-4293709	1	37103401	37109096	5696	7 (1, 1)	2 (0, 0)	0 (0, 0)	8 (0, 0)	5 (0, 0)	2 (0, 0)	37107679	37107981	303	0 (0, 0)	0 (0, 0)	0 (0, 0)	0 (0, 0)	0 (0, 0)	2 (0, 0)
SNP_A-8558126	1	37137166	37137922	757	0 (0, 0)	0 (0, 0)	0 (0, 0)	0 (0, 0)	0 (0, 0)	2 (0, 0)	37135904	37141047	5144	0 (0, 0)	0 (0, 0)	0 (0, 0)	0 (0, 0)	3 (1, 0)	2 (0, 0)
SNP_A-4277251	1	37142607	37144188	1582	0 (0, 0)	0 (0, 0)	0 (0, 0)	0 (0, 0)	0 (0, 0)	2 (0, 0)	37142978	37143460	483	0 (0, 0)	0 (0, 0)	0 (0, 0)	0 (0, 0)	0 (0, 0)	2 (0, 0)
SNP_A-8411998	1	37142607	37144188	1582	0 (0, 0)	0 (0, 0)	0 (0, 0)	0 (0, 0)	0 (0, 0)	2 (0, 0)	37142978	37143460	483	0 (0, 0)	0 (0, 0)	0 (0, 0)	0 (0, 0)	0 (0, 0)	2 (0, 0)
SNP_A-2058758	1	37163097	37163384	288	0 (0, 0)	0 (0, 0)	0 (0, 0)	0 (0, 0)	0 (0, 0)	2 (0, 0)	37162597	37163969	1373	3 (0, 0)	0 (0, 0)	1 (0, 0)	2 (0, 0)	1 (0, 0)	2 (0, 0)
SNP_A-8290498	1	37179132	37179448	317	0 (0, 0)	0 (0, 0)	0 (0, 0)	0 (0, 0)	0 (0, 0)	2 (0, 0)	37178805	37180061	1257	0 (0, 0)	1 (0, 1)	3 (0, 1)	2 (0, 0)	0 (0, 0)	2 (0, 0)
SNP_A-1824096	1	37261383	37261887	505	0 (0, 0)	0 (0, 0)	0 (0, 0)	0 (0, 0)	0 (0, 0)	2 (0, 0)	37261683	37263748	2066	3 (0, 0)	0 (0, 0)	0 (0, 0)	1 (0, 0)	0 (0, 0)	2 (0, 0)
SNP_A-2205819	1	37261884	37262544	661	0 (0, 0)	0 (0, 0)	0 (0, 0)	0 (0, 0)	0 (0, 0)	2 (0, 0)	37261683	37263748	2066	3 (0, 0)	0 (0, 0)	0 (0, 0)	1 (0, 0)	0 (0, 0)	2 (0, 0)
SNP_A-8691727	1	37305599	37307250	1652	2 (0, 0)	0 (0, 0)	0 (0, 0)	0 (0, 0)	1 (0, 0)	2 (0, 0)	37306559	37307021	463	0 (0, 0)	0 (0, 0)	0 (0, 0)	0 (0, 0)	0 (0, 0)	2 (0, 0)
SNP_A-8708283	1	37305599	37307250	1652	2 (0, 0)	0 (0, 0)	0 (0, 0)	0 (0, 0)	1 (0, 0)	2 (0, 0)	37306559	37307021	463	0 (0, 0)	0 (0, 0)	0 (0, 0)	0 (0, 0)	0 (0, 0)	2 (0, 0)
SNP_A-4275594	1	37324793	37326597	1805	0 (0, 0)	0 (0, 0)	0 (0, 0)	1 (0, 0)	1 (0, 0)	2 (0, 0)	37325038	37325450	413	0 (0, 0)	0 (0, 0)	0 (0, 0)	0 (0, 0)	0 (0, 0)	2 (0, 0)
SNP_A-8427574	1	37341585	37342684	1100	0 (0, 0)	0 (0, 0)	0 (0, 0)	0 (0, 0)	0 (0, 0)	2 (0, 0)	37341734	37342746	1013	0 (0, 0)	0 (0, 0)	0 (0, 0)	0 (0, 0)	0 (0, 0)	2 (0, 0)
SNP_A-1887499	1	37352310	37353049	740	0 (0, 0)	0 (0, 0)	0 (0, 0)	0 (0, 0)	0 (0, 0)	2 (0, 0)	37352415	37352816	402	0 (0, 0)	0 (0, 0)	0 (0, 0)	0 (0, 0)	0 (0, 0)	2 (0, 0)
SNP_A-1898805	1	37366004	37371233	5230	8 (3, 0)	0 (0, 0)	3 (0, 1)	3 (0, 0)	2 (0, 0)	2 (0, 0)	37368635	37368900	266	0 (0, 0)	0 (0, 0)	0 (0, 0)	0 (0, 0)	0 (0, 0)	2 (0, 0)
SNP_A-1944759	1	37373840	37378582	4743	2 (1, 0)	0 (0, 0)	1 (0, 0)	3 (0, 1)	3 (1, 0)	2 (0, 0)	37377801	37378142	342	0 (0, 0)	0 (0, 0)	0 (0, 0)	0 (0, 0)	0 (0, 0)	2 (0, 0)
SNP_A-2072998	1	37378579	37379161	583	0 (0, 0)	0 (0, 0)	0 (0, 0)	0 (0, 0)	0 (0, 0)	2 (0, 0)	37378840	37380942	2103	3 (0, 0)	0 (0, 0)	0 (1, 0)	2 (0, 0)	0 (0, 0)	2 (0, 0)
SNP_A-2004000	1	37399507	37399935	429	0 (0, 0)	0 (0, 0)	0 (0, 0)	0 (0, 0)	0 (0, 0)	2 (0, 0)	37393446	37399715	6270	4 (0, 0)	0 (0, 0)	2 (1, 0)	4 (2, 1)	7 (0, 1)	2 (0, 0)
SNP_A-2192147	1	37432694	37434676	1983	0 (0, 0)	0 (0, 0)	0 (0, 0)	2 (0, 1)	0 (0, 0)	2 (0, 0)	37434425	37435402	978	0 (0, 0)	0 (0, 0)	0 (0, 0)	0 (0, 0)	0 (0, 0)	2 (0, 0)
SNP_A-2234766	1	37464356	37464804	449	0 (0, 0)	0 (0, 0)	0 (0, 0)	0 (0, 0)	0 (0, 0)	2 (0, 0)	37464213	37465861	1649	1 (0, 0)	0 (0, 0)	1 (0, 0)	0 (0, 0)	0 (0, 0)	2 (0, 0)
SNP_A-8305648	1	37471688	37471905	218	0 (0, 0)	0 (0, 0)	0 (0, 0)	0 (0, 0)	0 (0, 0)	2 (0, 0)	37470622	37472403	1782	2 (0, 0)	0 (0, 0)	0 (1, 0)	2 (0, 0)	0 (0, 0)	2 (0, 0)
SNP_A-2152460	1	37475682	37476063	382	0 (0, 0)	0 (0, 0)	0 (0, 0)	0 (0, 0)	0 (0, 0)	2 (0, 0)	37475474	37476851	1378	2 (0, 0)	0 (0, 0)	1 (0, 0)	0 (0, 0)	1 (0, 0)	2 (0, 0)
SNP_A-4294057	1	37482824	37485906	3083	4 (0, 0)	0 (0, 0)	0 (0, 0)	2 (0, 0)	3 (0, 0)	2 (0, 0)	37483098	37483758	661	0 (0, 0)	0 (0, 0)	0 (0, 0)	0 (0, 0)	0 (0, 0)	2 (0, 0)
SNP_A-1877367	1	37491279	37496654	5376	11 (0, 1)	1 (0, 0)	6 (0, 0)	5 (1, 2)	2 (1, 0)	2 (0, 0)	37491672	37492047	376	0 (0, 0)	0 (0, 0)	0 (0, 0)	0 (0, 0)	0 (0, 0)	2 (0, 0)
SNP_A-8626592	1	37497209	37499126	1918	1 (0, 0)	0 (0, 0)	0 (0, 0)	2 (0, 0)	0 (0, 0)	2 (0, 0)	37498654	37499038	385	0 (0, 0)	0 (0, 0)	0 (0, 0)	0 (0, 0)	0 (0, 0)	2 (0, 0)
SNP_A-1874714	1	37537043	37538931	1889	4 (1, 0)	0 (0, 0)	1 (0, 0)	1 (1, 0)	0 (0, 0)	2 (0, 0)	37536976	37537269	294	0 (0, 0)	0 (0, 0)	0 (0, 0)	0 (0, 0)	0 (0, 0)	2 (0, 0)
SNP_A-2304796	1	37552606	37553275	670	0 (0, 0)	0 (0, 0)	0 (0, 0)	0 (0, 0)	0 (0, 0)	2 (0, 0)	37552563	37552974	412	0 (0, 0)	0 (0, 0)	0 (0, 0)	0 (0, 0)	0 (0, 0)	2 (0, 0)
SNP_A-1809037	1	37728218	37729566	1349	2 (0, 0)	0 (0, 0)	1 (0, 0)	2 (0, 0)	1 (0, 0)	2 (0, 0)	37728377	37728612	236	0 (0, 0)	0 (0, 0)	0 (0, 0)	0 (0, 0)	0 (0, 0)	2 (0, 0)
SNP_A-1887833	1	37796404	37796997	594	0 (0, 0)	0 (0, 0)	0 (0, 0)	0 (0, 0)	0 (0, 0)	2 (0, 0)	37795933	37797291	1359	0 (0, 0)	0 (0, 0)	0 (0, 0)	0 (0, 0)	0 (0, 0)	2 (0, 0)
SNP_A-8571548	1	37815613	37816067	455	0 (0, 0)	0 (0, 0)	0 (0, 0)	0 (0, 0)	0 (0, 0)	2 (0, 0)	37815065	37816712	1648	2 (0, 0)	0 (0, 0)	1 (0, 0)	0 (0, 0)	0 (0, 0)	2 (0, 0)
SNP_A-8677371	1	37879014	37880877	1864	3 (0, 1)	0 (0, 0)	0 (0, 0)	0 (0, 0)	0 (0, 0)	2 (0, 0)	37879392	37880362	971	0 (0, 0)	0 (0, 0)	0 (0, 0)	0 (0, 0)	0 (0, 0)	2 (0, 0)
SNP_A-8312200	1	37993584	37993947	364	0 (0, 0)	0 (0, 0)	0 (0, 0)	0 (0, 0)	0 (0, 0)	2 (0, 0)	37992037	37995057	3021	16 (0, 0)	0 (0, 0)	7 (0, 0)	5 (1, 0)	2 (0, 1)	2 (0, 0)
SNP_A-2273995	1	38186215	38189647	3433	7 (1, 1)	2 (0, 0)	4 (0, 0)	4 (0, 0)	0 (0, 0)	2 (0, 0)	38187568	38187927	360	0 (0, 0)	0 (0, 0)	0 (0, 0)	0 (0, 0)	0 (0, 0)	2 (0, 0)
SNP_A-1811770	1	38195471	38196305	835	0 (0, 0)	0 (0, 0)	0 (0, 0)	0 (0, 0)	0 (0, 0)	2 (0, 0)	38195927	38196620	694	0 (0, 0)	0 (0, 0)	0 (0, 0)	0 (0, 0)	0 (0, 0)	2 (0, 0)
SNP_A-2143717	1	38304954	38307042	2089	7 (0, 1)	0 (0, 0)	2 (0, 0)	1 (0, 0)	2 (0, 0)	2 (0, 0)	38305968	38306548	581	0 (0, 0)	0 (0, 0)	0 (0, 0)	0 (0, 0)	0 (0, 0)	2 (0, 0)
SNP_A-8634747	1	38390712	38391124	413	0 (0, 0)	0 (0, 0)	0 (0, 0)	0 (0, 0)	0 (0, 0)	2 (0, 0)	38389889	38391329	1441	2 (0, 0)	0 (0, 0)	0 (0, 0)	0 (0, 0)	0 (0, 0)	2 (0, 0)
SNP_A-8650495	1	38443640	38445273	1634	3 (0, 0)	0 (0, 0)	0 (0, 0)	0 (0, 0)	0 (0, 0)	2 (0, 0)	38444334	38444887	554	0 (0, 0)	0 (0, 0)	0 (0, 0)	0 (0, 0)	0 (0, 0)	2 (0, 0)
SNP_A-8375810	1	38478949	38479164	216	0 (0, 0)	0 (0, 0)	0 (0, 0)	0 (0, 0)	0 (0, 0)	2 (0, 0)	38478895	38479113	219	0 (0, 0)	0 (0, 0)	0 (0, 0)	0 (0, 0)	0 (0, 0)	2 (0, 0)
SNP_A-8396255	1	38509825	38511683	1859	2 (2, 0)	0 (0, 0)	2 (0, 0)	1 (0, 0)	2 (1, 0)	2 (0, 0)	38511025	38511550	526	0 (0, 0)	0 (0, 0)	0 (0, 0)	0 (0, 0)	0 (0, 0)	2 (0, 0)
SNP_A-8551260	1	38538661	38538956	296	0 (0, 0)	0 (0, 0)	0 (0, 0)	0 (0, 0)	0 (0, 0)	2 (0, 0)	38538064	38539421	1358	0 (1, 0)	0 (0, 0)	0 (0, 0)	0 (0, 0)	1 (0, 0)	2 (0, 0)
SNP_A-1874571	1	38576716	38577550	835	0 (0, 0)	0 (0, 0)	0 (0, 0)	0 (0, 0)	0 (0, 0)	2 (0, 0)	38576283	38578055	1773	1 (0, 0)	0 (0, 0)	1 (0, 0)	0 (0, 0)	1 (0, 0)	2 (0, 0)
SNP_A-2043615	1	38576716	38577550	835	0 (0, 0)	0 (0, 0)	0 (0, 0)	0 (0, 0)	0 (0, 0)	2 (0, 0)	38576283	38578055	1773	1 (0, 0)	0 (0, 0)	1 (0, 0)	0 (0, 0)	1 (0, 0)	2 (0, 0)
SNP_A-1855900	1	38586338	38586787	450	0 (0, 0)	0 (0, 0)	0 (0, 0)	0 (0, 0)	0 (0, 0)	2 (0, 0)	38585096	38587183	2088	0 (0, 0)	0 (0, 0)	1 (0, 0)	0 (0, 0)	0 (0, 0)	2 (0, 0)
SNP_A-1806948	1	38586784	38590417	3634	2 (1, 0)	0 (0, 0)	2 (0, 0)	3 (0, 2)	3 (0, 0)	2 (0, 0)	38587180	38587445	266	0 (0, 0)	0 (0, 0)	0 (0, 0)	0 (0, 0)	0 (0, 0)	2 (0, 0)
SNP_A-4242728	1	38621383	38623465	2083	2 (0, 0)	1 (0, 0)	1 (0, 0)	3 (0, 1)	4 (0, 1)	2 (0, 0)	38622808	38623134	327	0 (0, 0)	0 (0, 0)	0 (0, 0)	0 (0, 0)	0 (0, 0)	2 (0, 0)
SNP_A-4238346	1	38638643	38639639	997	0 (0, 0)	0 (0, 0)	0 (0, 0)	0 (0, 0)	0 (0, 0)	2 (0, 0)	38638471	38640035	1565	0 (0, 0)	0 (0, 0)	0 (0, 0)	0 (0, 0)	0 (0, 0)	2 (0, 0)
SNP_A-8303726	1	38679026	38679933	908	0 (0, 0)	0 (0, 0)	0 (0, 0)	0 (0, 0)	0 (0, 0)	2 (0, 0)	38677763	38679590	1828	0 (0, 0)	0 (0, 0)	0 (0, 0)	0 (0, 0)	0 (0, 0)	2 (0, 0)
SNP_A-8291746	1	38695704	38696688	985	0 (0, 0)	0 (0, 0)	0 (0, 0)	0 (0, 0)	0 (0, 0)	2 (0, 0)	38693690	38695909	2220	4 (0, 0)	0 (0, 0)	1 (0, 1)	3 (0, 0)	1 (0, 0)	2 (0, 0)
SNP_A-2200462	1	38697520	38698004	485	0 (0, 0)	0 (0, 0)	0 (0, 0)	0 (0, 0)	0 (0, 0)	2 (0, 0)	38697556	38698077	522	0 (0, 0)	0 (0, 0)	0 (0, 0)	0 (0, 0)	0 (0, 0)	2 (0, 0)
SNP_A-1873857	1	38732382	38734405	2024	2 (0, 0)	0 (0, 0)	0 (0, 0)	0 (0, 0)	0 (0, 0)	2 (0, 0)	38733408	38733799	392	0 (0, 0)	0 (0, 0)	0 (0, 0)	0 (0, 0)	0 (0, 0)	2 (0, 0)
SNP_A-1790184	1	38732382	38734405	2024	2 (0, 0)	0 (0, 0)	0 (0, 0)	0 (0, 0)	0 (0, 0)	2 (0, 0)	38733862	38734193	332	0 (0, 0)	0 (0, 0)	0 (0, 0)	0 (0, 0)	0 (0, 0)	2 (0, 0)
SNP_A-2286111	1	38782502	38782863	362	0 (0, 0)	0 (0, 0)	0 (0, 0)	0 (0, 0)	0 (0, 0)	2 (0, 0)	38782128	38783098	971	0 (0, 0)	0 (0, 0)	0 (0, 0)	0 (0, 0)	0 (0, 0)	2 (0, 0)
SNP_A-8560085	1	38789537	38791971	2435	3 (0, 0)	0 (0, 0)	1 (0, 0)	2 (0, 0)	3 (0, 0)	2 (0, 0)	38790511	38790989	479	0 (0, 0)	0 (0, 0)	0 (0, 0)	0 (0, 0)	0 (0, 0)	2 (0, 0)
SNP_A-4206388	1	38802438	38802727	290	0 (0, 0)	0 (0, 0)	0 (0, 0)	0 (0, 0)	0 (0, 0)	2 (0, 0)	38801338	38803226	1889	4 (0, 0)	0 (0, 0)	3 (1, 0)	1 (0, 0)	1 (0, 0)	2 (0, 0)
SNP_A-4220474	1	38807454	38807808	355	0 (0, 0)	0 (0, 0)	0 (0, 0)	0 (0, 0)	0 (0, 0)	2 (0, 0)	38806122	38808114	1993	3 (1, 0)	0 (0, 0)	1 (0, 0)	1 (0, 0)	3 (0, 0)	2 (0, 0)
SNP_A-1900105	1	38811487	38812492	1006	0 (0, 0)	0 (0, 0)	0 (0, 0)	0 (0, 0)	0 (0, 0)	2 (0, 0)	38811691	38812128	438	0 (0, 0)	0 (0, 0)	0 (0, 0)	0 (0, 0)	0 (0, 0)	2 (0, 0)
SNP_A-4260279	1	38811487	38812492	1006	0 (0, 0)	0 (0, 0)	0 (0, 0)	0 (0, 0)	0 (0, 0)	2 (0, 0)	38811691	38812128	438	0 (0, 0)	0 (0, 0)	0 (0, 0)	0 (0, 0)	0 (0, 0)	2 (0, 0)
SNP_A-4254494	1	38811487	38812492	1006	0 (0, 0)	0 (0, 0)	0 (0, 0)	0 (0, 0)	0 (0, 0)	2 (0, 0)	38811691	38812128	438	0 (0, 0)	0 (0, 0)	0 (0, 0)	0 (0, 0)	0 (0, 0)	2 (0, 0)
SNP_A-2005029	1	38831415	38831927	513	0 (0, 0)	0 (0, 0)	0 (0, 0)	0 (0, 0)	0 (0, 0)	2 (0, 0)	38831106	38831628	523	0 (0, 0)	0 (0, 0)	0 (0, 0)	0 (0, 0)	0 (0, 0)	2 (0, 0)
SNP_A-2031392	1	38838078	38838657	580	0 (0, 0)	0 (0, 0)	0 (0, 0)	0 (0, 0)	0 (0, 0)	2 (0, 0)	38837960	38839936	1977	2 (0, 0)	0 (0, 0)	1 (0, 0)	1 (0, 0)	2 (0, 0)	2 (0, 0)
SNP_A-1897540	1	38907706	38908307	602	0 (0, 0)	0 (0, 0)	0 (0, 0)	0 (0, 0)	0 (0, 0)	2 (0, 0)	38906381	38907837	1457	1 (0, 0)	0 (0, 0)	0 (0, 0)	0 (0, 0)	0 (0, 0)	2 (0, 0)
SNP_A-1889371	1	38919611	38919996	386	0 (0, 0)	0 (0, 0)	0 (0, 0)	0 (0, 0)	0 (0, 0)	2 (0, 0)	38919432	38921298	1867	3 (0, 0)	0 (0, 0)	0 (0, 0)	0 (0, 0)	1 (0, 0)	2 (0, 0)
SNP_A-2138347	1	38934296	38935541	1246	0 (0, 0)	0 (0, 0)	0 (0, 0)	1 (0, 0)	1 (0, 0)	2 (0, 0)	38934909	38935732	824	0 (0, 0)	0 (0, 0)	0 (0, 0)	0 (0, 0)	0 (0, 0)	2 (0, 0)
SNP_A-1881774	1	38935538	38935797	260	0 (0, 0)	0 (0, 0)	0 (0, 0)	0 (0, 0)	0 (0, 0)	2 (0, 0)	38934909	38935732	824	0 (0, 0)	0 (0, 0)	0 (0, 0)	0 (0, 0)	0 (0, 0)	2 (0, 0)
SNP_A-2050289	1	38935538	38935797	260	0 (0, 0)	0 (0, 0)	0 (0, 0)	0 (0, 0)	0 (0, 0)	2 (0, 0)	38934909	38935732	824	0 (0, 0)	0 (0, 0)	0 (0, 0)	0 (0, 0)	0 (0, 0)	2 (0, 0)
SNP_A-8420971	1	38972200	38975886	3687	3 (0, 0)	0 (0, 0)	3 (0, 0)	4 (0, 1)	5 (0, 0)	2 (0, 0)	38973575	38973798	224	0 (0, 0)	0 (0, 0)	0 (0, 0)	0 (0, 0)	0 (0, 0)	2 (0, 0)
SNP_A-2274442	1	38983827	38986932	3106	6 (0, 0)	0 (0, 0)	3 (0, 0)	4 (0, 0)	3 (0, 1)	2 (0, 0)	38984311	38984783	473	0 (0, 0)	0 (0, 0)	0 (0, 0)	0 (0, 0)	0 (0, 0)	2 (0, 0)
SNP_A-1932994	1	38995460	38997143	1684	0 (0, 0)	0 (0, 0)	0 (0, 0)	2 (0, 0)	1 (0, 0)	2 (0, 0)	38996712	38997136	425	0 (0, 0)	0 (0, 0)	0 (0, 0)	0 (0, 0)	0 (0, 0)	2 (0, 0)
SNP_A-8288107	1	39045339	39046879	1541	3 (0, 0)	0 (0, 0)	0 (0, 0)	1 (0, 0)	0 (0, 0)	2 (0, 0)	39046653	39046919	267	0 (0, 0)	0 (0, 0)	0 (0, 0)	0 (0, 0)	0 (0, 0)	2 (0, 0)
SNP_A-4298534	1	39070932	39071936	1005	0 (0, 0)	0 (0, 0)	0 (0, 0)	0 (0, 0)	0 (0, 0)	2 (0, 0)	39071720	39072038	319	0 (0, 0)	0 (0, 0)	0 (0, 0)	0 (0, 0)	0 (0, 0)	2 (0, 0)
SNP_A-8679494	1	39072003	39072210	208	0 (0, 0)	0 (0, 0)	0 (0, 0)	0 (0, 0)	0 (0, 0)	2 (0, 0)	39071720	39072038	319	0 (0, 0)	0 (0, 0)	0 (0, 0)	0 (0, 0)	0 (0, 0)	2 (0, 0)
SNP_A-2005185	1	39094701	39094977	277	0 (0, 0)	0 (0, 0)	0 (0, 0)	0 (0, 0)	0 (0, 0)	2 (0, 0)	39092775	39096726	3952	6 (1, 0)	0 (0, 0)	0 (0, 0)	1 (0, 1)	5 (0, 0)	2 (0, 0)
SNP_A-1791656	1	39101042	39103356	2315	0 (1, 0)	0 (0, 0)	0 (0, 0)	0 (0, 0)	0 (0, 0)	2 (0, 0)	39101905	39102596	692	0 (0, 0)	0 (0, 0)	0 (0, 0)	0 (0, 0)	0 (0, 0)	2 (0, 0)
SNP_A-8653537	1	39133510	39136436	2927	4 (0, 0)	2 (0, 0)	4 (0, 0)	4 (0, 0)	2 (0, 0)	2 (0, 0)	39133851	39134219	369	0 (0, 0)	0 (0, 0)	0 (0, 0)	0 (0, 0)	0 (0, 0)	2 (0, 0)
SNP_A-8615497	1	39137047	39137576	530	0 (0, 0)	0 (0, 0)	0 (0, 0)	0 (0, 0)	0 (0, 0)	2 (0, 0)	39137069	39137606	538	0 (0, 0)	0 (0, 0)	0 (0, 0)	0 (0, 0)	0 (0, 0)	2 (0, 0)
SNP_A-1821085	1	39255044	39256545	1502	3 (0, 0)	0 (0, 0)	0 (0, 0)	0 (0, 0)	0 (0, 0)	2 (0, 0)	39255451	39255999	549	0 (0, 0)	0 (0, 0)	0 (0, 0)	0 (0, 0)	0 (0, 0)	2 (0, 0)
SNP_A-2034493	1	39389321	39389739	419	0 (0, 0)	0 (0, 0)	0 (0, 0)	0 (0, 0)	0 (0, 0)	2 (0, 0)	39389163	39389948	786	0 (0, 0)	0 (0, 0)	0 (0, 0)	0 (0, 0)	0 (0, 0)	2 (0, 0)
SNP_A-2005454	1	39501395	39501908	514	0 (0, 0)	0 (0, 0)	0 (0, 0)	0 (0, 0)	0 (0, 0)	2 (0, 0)	39500426	39504273	3848	10 (0, 0)	2 (0, 0)	6 (0, 1)	7 (0, 1)	1 (0, 0)	2 (0, 0)
SNP_A-8294375	1	39589371	39589995	625	0 (0, 0)	0 (0, 0)	0 (0, 0)	0 (0, 0)	0 (0, 0)	2 (0, 0)	39588143	39590367	2225	2 (0, 0)	0 (0, 0)	1 (0, 1)	0 (0, 0)	2 (0, 0)	2 (0, 0)
SNP_A-2000015	1	39595915	39597508	1594	1 (0, 0)	0 (0, 0)	0 (0, 0)	1 (0, 0)	1 (0, 0)	2 (0, 0)	39596278	39596825	548	0 (0, 0)	0 (0, 0)	0 (0, 0)	0 (0, 0)	0 (0, 0)	2 (0, 0)
SNP_A-2134217	1	39618096	39618482	387	0 (0, 0)	0 (0, 0)	0 (0, 0)	0 (0, 0)	0 (0, 0)	2 (0, 0)	39617640	39618502	863	0 (0, 0)	0 (0, 0)	0 (0, 0)	0 (0, 0)	0 (0, 0)	2 (0, 0)
SNP_A-8477901	1	39629671	39629884	214	0 (0, 0)	0 (0, 0)	0 (0, 0)	0 (0, 0)	0 (0, 0)	2 (0, 0)	39627262	39629945	2684	5 (1, 0)	4 (0, 0)	3 (0, 0)	3 (0, 0)	4 (0, 0)	2 (0, 0)
SNP_A-2264706	1	39654358	39656995	2638	1 (0, 0)	2 (0, 0)	1 (0, 0)	2 (0, 1)	2 (0, 0)	2 (0, 0)	39654146	39654672	527	0 (0, 0)	0 (0, 0)	0 (0, 0)	0 (0, 0)	0 (0, 0)	2 (0, 0)
SNP_A-8289936	1	39678009	39679258	1250	0 (0, 0)	0 (0, 0)	0 (0, 0)	1 (0, 0)	0 (0, 0)	2 (0, 0)	39678806	39679319	514	0 (0, 0)	0 (0, 0)	0 (0, 0)	0 (0, 0)	0 (0, 0)	2 (0, 0)
SNP_A-2048661	1	39680963	39681177	215	0 (0, 0)	0 (0, 0)	0 (0, 0)	0 (0, 0)	0 (0, 0)	2 (0, 0)	39680698	39682947	2250	2 (1, 0)	1 (0, 0)	2 (0, 0)	2 (0, 0)	0 (0, 0)	2 (0, 0)
SNP_A-2131132	1	39821077	39821730	654	0 (0, 0)	0 (0, 0)	0 (0, 0)	0 (0, 0)	0 (0, 0)	2 (0, 0)	39821304	39822789	1486	4 (0, 1)	1 (0, 0)	2 (0, 0)	1 (0, 0)	2 (0, 0)	2 (0, 0)
SNP_A-1796805	1	39926031	39927825	1795	2 (1, 0)	0 (0, 0)	0 (2, 0)	1 (0, 0)	1 (0, 0)	2 (0, 0)	39927745	39928090	346	0 (0, 0)	0 (0, 0)	0 (0, 0)	0 (0, 0)	0 (0, 0)	2 (0, 0)
SNP_A-4291507	1	39927822	39934144	6323	45 (1, 1)	2 (0, 0)	16 (1, 0)	21 (1, 0)	3 (0, 0)	2 (0, 0)	39931290	39931539	250	0 (0, 0)	0 (0, 0)	0 (0, 0)	0 (0, 0)	0 (0, 0)	2 (0, 0)
SNP_A-2294863	1	39927822	39934144	6323	45 (1, 1)	2 (0, 0)	16 (1, 0)	21 (1, 0)	3 (0, 0)	2 (0, 0)	39933537	39933904	368	0 (0, 0)	0 (0, 0)	0 (0, 0)	0 (0, 0)	0 (0, 0)	2 (0, 0)
SNP_A-8535641	1	39959917	39960615	699	0 (0, 0)	0 (0, 0)	0 (0, 0)	0 (0, 0)	0 (0, 0)	2 (0, 0)	39959113	39960762	1650	0 (0, 0)	0 (0, 0)	0 (0, 0)	0 (0, 0)	0 (0, 0)	2 (0, 0)
SNP_A-2005982	1	40080298	40081246	949	0 (0, 0)	0 (0, 0)	0 (0, 0)	0 (0, 0)	0 (0, 0)	2 (0, 0)	40080506	40081163	658	0 (0, 0)	0 (0, 0)	0 (0, 0)	0 (0, 0)	0 (0, 0)	2 (0, 0)
SNP_A-2005985	1	40081243	40081795	553	0 (0, 0)	0 (0, 0)	0 (0, 0)	0 (0, 0)	0 (0, 0)	2 (0, 0)	40081160	40082212	1053	0 (0, 0)	0 (0, 0)	0 (0, 0)	0 (0, 0)	0 (0, 0)	2 (0, 0)
SNP_A-1786392	1	40162693	40164291	1599	2 (0, 0)	0 (0, 0)	0 (0, 0)	0 (0, 0)	0 (0, 0)	2 (0, 0)	40162735	40163191	457	0 (0, 0)	0 (0, 0)	0 (0, 0)	0 (0, 0)	0 (0, 0)	2 (0, 0)
SNP_A-1909777	1	40259621	40263341	3721	10 (1, 0)	1 (0, 0)	5 (0, 0)	6 (0, 0)	3 (1, 1)	2 (0, 0)	40263106	40263544	439	0 (0, 0)	0 (0, 0)	0 (0, 0)	0 (0, 0)	0 (0, 0)	2 (0, 0)
SNP_A-2085017	1	40276334	40276629	296	0 (0, 0)	0 (0, 0)	0 (0, 0)	0 (0, 0)	0 (0, 0)	2 (0, 0)	40276356	40277660	1305	2 (0, 0)	0 (0, 0)	2 (0, 0)	1 (0, 0)	0 (0, 0)	2 (0, 0)
SNP_A-2006054	1	40297043	40297617	575	0 (0, 0)	0 (0, 0)	0 (0, 0)	0 (0, 0)	0 (0, 0)	2 (0, 0)	40296750	40298081	1332	2 (0, 0)	0 (0, 0)	2 (0, 0)	0 (0, 0)	0 (0, 0)	2 (0, 0)
SNP_A-2261602	1	40360544	40360929	386	0 (0, 0)	0 (0, 0)	0 (0, 0)	0 (0, 0)	0 (0, 0)	2 (0, 0)	40360426	40361159	734	0 (0, 0)	0 (0, 0)	0 (0, 0)	0 (0, 0)	0 (0, 0)	2 (0, 0)
SNP_A-4295746	1	40360926	40361258	333	0 (0, 0)	0 (0, 0)	0 (0, 0)	0 (0, 0)	0 (0, 0)	2 (0, 0)	40360426	40361159	734	0 (0, 0)	0 (0, 0)	0 (0, 0)	0 (0, 0)	0 (0, 0)	2 (0, 0)
SNP_A-8677422	1	40395040	40396093	1054	0 (0, 0)	0 (0, 0)	0 (0, 0)	0 (0, 0)	0 (0, 0)	2 (0, 0)	40394750	40397654	2905	1 (0, 0)	1 (0, 0)	2 (0, 0)	0 (1, 0)	2 (0, 1)	2 (0, 0)
SNP_A-8537211	1	40475366	40476303	938	0 (0, 0)	0 (0, 0)	0 (0, 0)	0 (0, 0)	0 (0, 0)	2 (0, 0)	40475377	40478126	2750	1 (0, 0)	0 (0, 0)	1 (0, 1)	1 (0, 1)	0 (0, 0)	2 (0, 0)
SNP_A-1807284	1	40486222	40486728	507	0 (0, 0)	0 (0, 0)	0 (0, 0)	0 (0, 0)	0 (0, 0)	2 (0, 0)	40486167	40488186	2020	1 (0, 0)	0 (0, 0)	4 (0, 0)	2 (0, 0)	0 (0, 0)	2 (0, 0)
SNP_A-4289309	1	40549399	40551575	2177	9 (0, 0)	1 (0, 0)	1 (0, 0)	8 (0, 0)	0 (0, 0)	2 (0, 0)	40550318	40550632	315	0 (0, 0)	0 (0, 0)	0 (0, 0)	0 (0, 0)	0 (0, 0)	2 (0, 0)
SNP_A-2037728	1	40648660	40648952	293	0 (0, 0)	0 (0, 0)	0 (0, 0)	0 (0, 0)	0 (0, 0)	2 (0, 0)	40647468	40648947	1480	0 (0, 0)	0 (0, 0)	0 (0, 0)	0 (0, 0)	3 (0, 1)	2 (0, 0)
SNP_A-8349175	1	40658107	40658966	860	0 (0, 0)	0 (0, 0)	0 (0, 0)	0 (0, 0)	0 (0, 0)	2 (0, 0)	40658344	40661711	3368	10 (0, 0)	0 (0, 0)	1 (0, 0)	2 (2, 0)	4 (0, 0)	2 (0, 0)
SNP_A-4221335	1	40693111	40693906	796	0 (0, 0)	0 (0, 0)	0 (0, 0)	0 (0, 0)	0 (0, 0)	2 (0, 0)	40692521	40693949	1429	2 (0, 1)	0 (0, 0)	2 (0, 0)	0 (0, 0)	0 (0, 0)	2 (0, 0)
SNP_A-1822711	1	40696511	40697737	1227	0 (0, 0)	0 (0, 0)	0 (0, 0)	0 (0, 0)	0 (0, 0)	2 (0, 0)	40695657	40696647	991	0 (0, 0)	0 (0, 0)	0 (0, 0)	0 (0, 0)	0 (0, 0)	2 (0, 0)
SNP_A-2006328	1	40701418	40706441	5024	2 (0, 0)	0 (0, 0)	0 (0, 0)	3 (0, 1)	3 (0, 0)	2 (0, 0)	40703284	40703672	389	0 (0, 0)	0 (0, 0)	0 (0, 0)	0 (0, 0)	0 (0, 0)	2 (0, 0)
SNP_A-2006329	1	40701418	40706441	5024	2 (0, 0)	0 (0, 0)	0 (0, 0)	3 (0, 1)	3 (0, 0)	2 (0, 0)	40703284	40703672	389	0 (0, 0)	0 (0, 0)	0 (0, 0)	0 (0, 0)	0 (0, 0)	2 (0, 0)
SNP_A-8382156	1	40766346	40766942	597	0 (0, 0)	0 (0, 0)	0 (0, 0)	0 (0, 0)	0 (0, 0)	2 (0, 0)	40764649	40766725	2077	1 (0, 0)	0 (0, 0)	0 (0, 0)	0 (0, 0)	2 (0, 0)	2 (0, 0)
SNP_A-2236024	1	40766346	40766942	597	0 (0, 0)	0 (0, 0)	0 (0, 0)	0 (0, 0)	0 (0, 0)	2 (0, 0)	40764649	40766725	2077	1 (0, 0)	0 (0, 0)	0 (0, 0)	0 (0, 0)	2 (0, 0)	2 (0, 0)
SNP_A-1852212	1	40771345	40772230	886	0 (0, 0)	0 (0, 0)	0 (0, 0)	0 (0, 0)	0 (0, 0)	2 (0, 0)	40769491	40772127	2637	8 (0, 0)	1 (0, 0)	2 (0, 0)	6 (0, 0)	2 (0, 0)	2 (0, 0)
SNP_A-2149638	1	40772227	40774736	2510	4 (2, 0)	1 (0, 0)	2 (1, 0)	6 (0, 0)	0 (0, 0)	2 (0, 0)	40773676	40774226	551	0 (0, 0)	0 (0, 0)	0 (0, 0)	0 (0, 0)	0 (0, 0)	2 (0, 0)
SNP_A-2221939	1	40789994	40790694	701	0 (0, 0)	0 (0, 0)	0 (0, 0)	0 (0, 0)	0 (0, 0)	2 (0, 0)	40787862	40792138	4277	2 (0, 0)	0 (0, 0)	2 (0, 0)	3 (0, 0)	2 (0, 0)	2 (0, 0)
SNP_A-8542333	1	40930679	40935127	4449	2 (0, 0)	2 (0, 0)	3 (0, 0)	3 (0, 0)	2 (1, 0)	2 (0, 0)	40931745	40932216	472	0 (0, 0)	0 (0, 0)	0 (0, 0)	0 (0, 0)	0 (0, 0)	2 (0, 0)
SNP_A-2239062	1	40935124	40938512	3389	4 (0, 0)	1 (0, 0)	3 (0, 0)	3 (0, 0)	5 (0, 0)	2 (0, 0)	40937563	40938168	606	0 (0, 0)	0 (0, 0)	0 (0, 0)	0 (0, 0)	0 (0, 0)	2 (0, 0)
SNP_A-1860104	1	40977742	40978149	408	0 (0, 0)	0 (0, 0)	0 (0, 0)	0 (0, 0)	0 (0, 0)	2 (0, 0)	40977844	40980380	2537	2 (0, 0)	0 (0, 0)	1 (0, 0)	0 (0, 0)	1 (0, 1)	2 (0, 0)
SNP_A-2077776	1	40977742	40978149	408	0 (0, 0)	0 (0, 0)	0 (0, 0)	0 (0, 0)	0 (0, 0)	2 (0, 0)	40977844	40980380	2537	2 (0, 0)	0 (0, 0)	1 (0, 0)	0 (0, 0)	1 (0, 1)	2 (0, 0)
SNP_A-8506888	1	40997663	40998363	701	0 (0, 0)	0 (0, 0)	0 (0, 0)	0 (0, 0)	0 (0, 0)	2 (0, 0)	40997718	40998468	751	0 (0, 0)	0 (0, 0)	0 (0, 0)	0 (0, 0)	0 (0, 0)	2 (0, 0)
SNP_A-2224458	1	40997663	40998363	701	0 (0, 0)	0 (0, 0)	0 (0, 0)	0 (0, 0)	0 (0, 0)	2 (0, 0)	40997718	40998468	751	0 (0, 0)	0 (0, 0)	0 (0, 0)	0 (0, 0)	0 (0, 0)	2 (0, 0)
SNP_A-2090664	1	41198860	41201103	2244	6 (1, 1)	0 (0, 0)	3 (0, 0)	4 (0, 0)	1 (0, 0)	2 (0, 0)	41200413	41200669	257	0 (0, 0)	0 (0, 0)	0 (0, 0)	0 (0, 0)	0 (0, 0)	2 (0, 0)
SNP_A-2308505	1	41205719	41206312	594	0 (0, 0)	0 (0, 0)	0 (0, 0)	0 (0, 0)	0 (0, 0)	2 (0, 0)	41204354	41208229	3876	9 (0, 0)	1 (0, 0)	5 (0, 0)	4 (0, 0)	3 (0, 1)	2 (0, 0)
SNP_A-8581375	1	41223596	41224335	740	0 (0, 0)	0 (0, 0)	0 (0, 0)	0 (0, 0)	0 (0, 0)	2 (0, 0)	41223698	41225822	2125	3 (0, 0)	2 (0, 0)	2 (0, 0)	3 (0, 0)	2 (0, 0)	2 (0, 0)
SNP_A-2069278	1	41314997	41315544	548	0 (0, 0)	0 (0, 0)	0 (0, 0)	0 (0, 0)	0 (0, 0)	2 (0, 0)	41312541	41315304	2764	6 (0, 0)	2 (0, 0)	2 (0, 0)	2 (0, 0)	1 (1, 1)	2 (0, 0)
SNP_A-1930355	1	41335872	41336248	377	0 (0, 0)	0 (0, 0)	0 (0, 0)	0 (0, 0)	0 (0, 0)	2 (0, 0)	41334038	41337117	3080	2 (0, 1)	0 (0, 0)	0 (0, 0)	1 (0, 0)	1 (0, 1)	2 (0, 0)
SNP_A-4261041	1	41381980	41382850	871	0 (0, 0)	0 (0, 0)	0 (0, 0)	0 (0, 0)	0 (0, 0)	2 (0, 0)	41382323	41382571	249	0 (0, 0)	0 (0, 0)	0 (0, 0)	0 (0, 0)	0 (0, 0)	2 (0, 0)
SNP_A-2006691	1	41390604	41393182	2579	0 (0, 0)	0 (0, 0)	0 (0, 0)	0 (0, 0)	1 (0, 0)	2 (0, 0)	41392166	41392526	361	0 (0, 0)	0 (0, 0)	0 (0, 0)	0 (0, 0)	0 (0, 0)	2 (0, 0)
SNP_A-2128858	1	41390604	41393182	2579	0 (0, 0)	0 (0, 0)	0 (0, 0)	0 (0, 0)	1 (0, 0)	2 (0, 0)	41392532	41392958	427	0 (0, 0)	0 (0, 0)	0 (0, 0)	0 (0, 0)	0 (0, 0)	2 (0, 0)
SNP_A-8424642	1	41403605	41407655	4051	1 (0, 0)	0 (0, 0)	0 (0, 0)	0 (0, 0)	3 (0, 0)	2 (0, 0)	41407508	41407784	277	0 (0, 0)	0 (0, 0)	0 (0, 0)	0 (0, 0)	0 (0, 0)	2 (0, 0)
SNP_A-1873525	1	41429984	41430368	385	0 (0, 0)	0 (0, 0)	0 (0, 0)	0 (0, 0)	0 (0, 0)	2 (0, 0)	41429685	41436343	6659	3 (0, 0)	0 (0, 0)	1 (0, 0)	2 (0, 0)	0 (0, 0)	2 (0, 0)
SNP_A-8633608	1	41459401	41465525	6125	3 (0, 0)	0 (0, 0)	3 (0, 0)	3 (0, 0)	1 (0, 0)	2 (0, 0)	41461016	41461893	878	0 (0, 0)	0 (0, 0)	0 (0, 0)	0 (0, 0)	0 (0, 0)	2 (0, 0)
SNP_A-2006729	1	41474092	41475080	989	0 (0, 0)	0 (0, 0)	0 (0, 0)	0 (0, 0)	0 (0, 0)	2 (0, 0)	41474440	41475156	717	0 (0, 0)	0 (0, 0)	0 (0, 0)	0 (0, 0)	0 (0, 0)	2 (0, 0)
SNP_A-1896988	1	41476135	41484104	7970	62 (1, 0)	8 (0, 0)	27 (0, 0)	34 (1, 0)	8 (0, 1)	2 (0, 0)	41477195	41477676	482	0 (0, 0)	0 (0, 0)	0 (0, 0)	0 (0, 0)	0 (0, 0)	2 (0, 0)
SNP_A-2129357	1	41493643	41496729	3087	3 (0, 0)	0 (0, 0)	1 (0, 0)	1 (0, 0)	3 (0, 0)	2 (0, 0)	41495019	41495408	390	0 (0, 0)	0 (0, 0)	0 (0, 0)	0 (0, 0)	0 (0, 0)	2 (0, 0)
SNP_A-4269046	1	41556017	41558760	2744	2 (1, 0)	0 (0, 0)	3 (0, 1)	2 (0, 0)	1 (0, 0)	2 (0, 0)	41556229	41556663	435	0 (0, 0)	0 (0, 0)	0 (0, 0)	0 (0, 0)	0 (0, 0)	2 (0, 0)
SNP_A-1867995	1	41572356	41573218	863	0 (0, 0)	0 (0, 0)	0 (0, 0)	0 (0, 0)	0 (0, 0)	2 (0, 0)	41571946	41573197	1252	0 (0, 0)	0 (0, 0)	0 (0, 0)	1 (0, 0)	0 (1, 0)	2 (0, 0)
SNP_A-8389386	1	41685524	41686268	745	0 (0, 0)	0 (0, 0)	0 (0, 0)	0 (0, 0)	0 (0, 0)	2 (0, 0)	41684919	41686151	1233	0 (0, 0)	0 (0, 0)	0 (0, 0)	1 (0, 0)	1 (0, 0)	2 (0, 0)
SNP_A-8337903	1	41685524	41686268	745	0 (0, 0)	0 (0, 0)	0 (0, 0)	0 (0, 0)	0 (0, 0)	2 (0, 0)	41684919	41686151	1233	0 (0, 0)	0 (0, 0)	0 (0, 0)	1 (0, 0)	1 (0, 0)	2 (0, 0)
SNP_A-2006810	1	41685524	41686268	745	0 (0, 0)	0 (0, 0)	0 (0, 0)	0 (0, 0)	0 (0, 0)	2 (0, 0)	41686148	41686606	459	0 (0, 0)	0 (0, 0)	0 (0, 0)	0 (0, 0)	0 (0, 0)	2 (0, 0)
SNP_A-2192816	1	41697486	41699244	1759	0 (0, 0)	1 (0, 0)	0 (0, 0)	2 (0, 0)	2 (0, 0)	2 (0, 0)	41697555	41697930	376	0 (0, 0)	0 (0, 0)	0 (0, 0)	0 (0, 0)	0 (0, 0)	2 (0, 0)
SNP_A-2210065	1	41701480	41704236	2757	2 (1, 0)	0 (0, 0)	0 (0, 0)	1 (0, 0)	3 (0, 0)	2 (0, 0)	41701402	41701912	511	0 (0, 0)	0 (0, 0)	0 (0, 0)	0 (0, 0)	0 (0, 0)	2 (0, 0)
SNP_A-2306733	1	41701480	41704236	2757	2 (1, 0)	0 (0, 0)	0 (0, 0)	1 (0, 0)	3 (0, 0)	2 (0, 0)	41702803	41703184	382	0 (0, 0)	0 (0, 0)	0 (0, 0)	0 (0, 0)	0 (0, 0)	2 (0, 0)
SNP_A-4255347	1	41813442	41815539	2098	2 (0, 1)	1 (0, 0)	0 (0, 0)	4 (0, 0)	2 (0, 0)	2 (0, 0)	41814757	41815019	263	0 (0, 0)	0 (0, 0)	0 (0, 0)	0 (0, 0)	0 (0, 0)	2 (0, 0)
SNP_A-8454678	1	41813442	41815539	2098	2 (0, 1)	1 (0, 0)	0 (0, 0)	4 (0, 0)	2 (0, 0)	2 (0, 0)	41815016	41815233	218	0 (0, 0)	0 (0, 0)	0 (0, 0)	0 (0, 0)	0 (0, 0)	2 (0, 0)
SNP_A-8535418	1	41845169	41847215	2047	3 (0, 0)	0 (0, 0)	0 (0, 0)	0 (0, 0)	0 (1, 0)	2 (0, 0)	41846251	41846561	311	0 (0, 0)	0 (0, 0)	0 (0, 0)	0 (0, 0)	0 (0, 0)	2 (0, 0)
SNP_A-2278597	1	41881707	41883227	1521	0 (0, 0)	0 (0, 0)	0 (0, 0)	0 (0, 0)	2 (0, 0)	2 (0, 0)	41881507	41881981	475	0 (0, 0)	0 (0, 0)	0 (0, 0)	0 (0, 0)	0 (0, 0)	2 (0, 0)
SNP_A-4245988	1	41891954	41894946	2993	5 (0, 0)	0 (0, 0)	2 (0, 0)	0 (0, 0)	6 (0, 0)	2 (0, 0)	41892067	41892457	391	0 (0, 0)	0 (0, 0)	0 (0, 0)	0 (0, 0)	0 (0, 0)	2 (0, 0)
SNP_A-8690471	1	41918526	41920453	1928	3 (0, 0)	0 (0, 0)	1 (1, 0)	2 (0, 0)	2 (0, 0)	2 (0, 0)	41918532	41918745	214	0 (0, 0)	0 (0, 0)	0 (0, 0)	0 (0, 0)	0 (0, 0)	2 (0, 0)
SNP_A-2305747	1	41985525	41985830	306	0 (0, 0)	0 (0, 0)	0 (0, 0)	0 (0, 0)	0 (0, 0)	2 (0, 0)	41985611	41986658	1048	0 (0, 0)	0 (0, 0)	0 (0, 0)	0 (0, 0)	0 (0, 0)	2 (0, 0)
SNP_A-4288480	1	42022586	42024332	1747	0 (0, 0)	0 (0, 0)	0 (0, 0)	1 (0, 0)	1 (0, 0)	2 (0, 0)	42022921	42023502	582	0 (0, 0)	0 (0, 0)	0 (0, 0)	0 (0, 0)	0 (0, 0)	2 (0, 0)
SNP_A-2094083	1	42031395	42031856	462	0 (0, 0)	0 (0, 0)	0 (0, 0)	0 (0, 0)	0 (0, 0)	2 (0, 0)	42031151	42031689	539	0 (0, 0)	0 (0, 0)	0 (0, 0)	0 (0, 0)	0 (0, 0)	2 (0, 0)
SNP_A-2056713	1	42031395	42031856	462	0 (0, 0)	0 (0, 0)	0 (0, 0)	0 (0, 0)	0 (0, 0)	2 (0, 0)	42031686	42033165	1480	0 (0, 0)	0 (0, 0)	0 (0, 0)	0 (0, 0)	3 (0, 1)	2 (0, 0)
SNP_A-8479460	1	42038033	42039809	1777	1 (0, 0)	0 (0, 0)	0 (0, 0)	0 (0, 0)	1 (0, 0)	2 (0, 0)	42039041	42039587	547	0 (0, 0)	0 (0, 0)	0 (0, 0)	0 (0, 0)	0 (0, 0)	2 (0, 0)
SNP_A-2209650	1	42045463	42046072	610	0 (0, 0)	0 (0, 0)	0 (0, 0)	0 (0, 0)	0 (0, 0)	2 (0, 0)	42045497	42046126	630	0 (0, 0)	0 (0, 0)	0 (0, 0)	0 (0, 0)	0 (0, 0)	2 (0, 0)
SNP_A-8648635	1	42045463	42046072	610	0 (0, 0)	0 (0, 0)	0 (0, 0)	0 (0, 0)	0 (0, 0)	2 (0, 0)	42045497	42046126	630	0 (0, 0)	0 (0, 0)	0 (0, 0)	0 (0, 0)	0 (0, 0)	2 (0, 0)
SNP_A-2250651	1	42046069	42046511	443	0 (0, 0)	0 (0, 0)	0 (0, 0)	0 (0, 0)	0 (0, 0)	2 (0, 0)	42046176	42046454	279	0 (0, 0)	0 (0, 0)	0 (0, 0)	0 (0, 0)	0 (0, 0)	2 (0, 0)
SNP_A-8335016	1	42117809	42118465	657	0 (0, 0)	0 (0, 0)	0 (0, 0)	0 (0, 0)	0 (0, 0)	2 (0, 0)	42117856	42118108	253	0 (0, 0)	0 (0, 0)	0 (0, 0)	0 (0, 0)	0 (0, 0)	2 (0, 0)
SNP_A-8569656	1	42117809	42118465	657	0 (0, 0)	0 (0, 0)	0 (0, 0)	0 (0, 0)	0 (0, 0)	2 (0, 0)	42118105	42118528	424	0 (0, 0)	0 (0, 0)	0 (0, 0)	0 (0, 0)	0 (0, 0)	2 (0, 0)
SNP_A-8484552	1	42158711	42159588	878	0 (0, 0)	0 (0, 0)	0 (0, 0)	0 (0, 0)	0 (0, 0)	2 (0, 0)	42156678	42158921	2244	6 (1, 0)	0 (0, 0)	6 (0, 2)	5 (0, 0)	4 (0, 1)	2 (0, 0)
SNP_A-2007230	1	42194570	42196178	1609	0 (0, 0)	0 (0, 0)	1 (0, 0)	0 (0, 0)	1 (0, 0)	2 (0, 0)	42195076	42195371	296	0 (0, 0)	0 (0, 0)	0 (0, 0)	0 (0, 0)	0 (0, 0)	2 (0, 0)
SNP_A-8335255	1	42198023	42199754	1732	1 (0, 0)	0 (0, 0)	0 (0, 0)	0 (0, 0)	0 (0, 0)	2 (0, 0)	42198517	42199208	692	0 (0, 0)	0 (0, 0)	0 (0, 0)	0 (0, 0)	0 (0, 0)	2 (0, 0)
SNP_A-8624546	1	42208492	42210212	1721	3 (0, 0)	0 (0, 0)	0 (0, 0)	0 (0, 0)	0 (0, 0)	2 (0, 0)	42208596	42208860	265	0 (0, 0)	0 (0, 0)	0 (0, 0)	0 (0, 0)	0 (0, 0)	2 (0, 0)
SNP_A-2247296	1	42221725	42223073	1349	0 (0, 0)	0 (0, 0)	0 (0, 0)	0 (0, 0)	2 (0, 0)	2 (0, 0)	42222887	42223336	450	0 (0, 0)	0 (0, 0)	0 (0, 0)	0 (0, 0)	0 (0, 0)	2 (0, 0)
SNP_A-4214652	1	42237483	42238429	947	0 (0, 0)	0 (0, 0)	0 (0, 0)	0 (0, 0)	0 (0, 0)	2 (0, 0)	42235554	42238352	2799	0 (0, 0)	0 (0, 0)	1 (0, 0)	0 (0, 0)	0 (0, 0)	2 (0, 0)
SNP_A-8335517	1	42245640	42245858	219	0 (0, 0)	0 (0, 0)	0 (0, 0)	0 (0, 0)	0 (0, 0)	2 (0, 0)	42243842	42248246	4405	1 (0, 0)	1 (0, 0)	0 (0, 0)	0 (0, 0)	3 (1, 1)	2 (0, 0)
SNP_A-8557376	1	42248759	42250144	1386	0 (0, 0)	0 (0, 0)	0 (0, 0)	0 (0, 0)	1 (0, 0)	2 (0, 0)	42248243	42249068	826	0 (0, 0)	0 (0, 0)	0 (0, 0)	0 (0, 0)	0 (0, 0)	2 (0, 0)
SNP_A-2182345	1	42271318	42272274	957	0 (0, 0)	0 (0, 0)	0 (0, 0)	0 (0, 0)	0 (0, 0)	2 (0, 0)	42271673	42272123	451	0 (0, 0)	0 (0, 0)	0 (0, 0)	0 (0, 0)	0 (0, 0)	2 (0, 0)
SNP_A-2176612	1	42276249	42279814	3566	7 (0, 0)	1 (0, 0)	8 (0, 0)	10 (0, 2)	5 (0, 0)	2 (0, 0)	42276155	42276710	556	0 (0, 0)	0 (0, 0)	0 (0, 0)	0 (0, 0)	0 (0, 0)	2 (0, 0)
SNP_A-1851736	1	42349633	42350283	651	0 (0, 0)	0 (0, 0)	0 (0, 0)	0 (0, 0)	0 (0, 0)	2 (0, 0)	42349675	42350496	822	0 (0, 0)	0 (0, 0)	0 (0, 0)	0 (0, 0)	0 (0, 0)	2 (0, 0)
SNP_A-1918395	1	42363590	42364339	750	0 (0, 0)	0 (0, 0)	0 (0, 0)	0 (0, 0)	0 (0, 0)	2 (0, 0)	42362969	42365465	2497	0 (0, 0)	0 (0, 0)	2 (0, 0)	1 (0, 0)	1 (0, 1)	2 (0, 0)
SNP_A-8336196	1	42371163	42371563	401	0 (0, 0)	0 (0, 0)	0 (0, 0)	0 (0, 0)	0 (0, 0)	2 (0, 0)	42370566	42371858	1293	3 (0, 0)	0 (0, 0)	0 (0, 0)	0 (0, 0)	2 (0, 0)	2 (0, 0)
SNP_A-8587029	1	42417347	42417776	430	0 (0, 0)	0 (0, 0)	0 (0, 0)	0 (0, 0)	0 (0, 0)	2 (0, 0)	42415969	42421655	5687	11 (0, 0)	1 (0, 0)	6 (0, 0)	2 (0, 0)	3 (0, 0)	2 (0, 0)
SNP_A-2132439	1	42461450	42461775	326	0 (0, 0)	0 (0, 0)	0 (0, 0)	0 (0, 0)	0 (0, 0)	2 (0, 0)	42460136	42462198	2063	0 (0, 0)	0 (0, 0)	1 (0, 0)	0 (0, 0)	2 (0, 0)	2 (0, 0)
SNP_A-2219703	1	42477269	42478916	1648	0 (0, 0)	0 (0, 0)	0 (0, 0)	0 (0, 0)	0 (0, 0)	2 (0, 0)	42477100	42477695	596	0 (0, 0)	0 (0, 0)	0 (0, 0)	0 (0, 0)	0 (0, 0)	2 (0, 0)
SNP_A-4197613	1	42496790	42497268	479	0 (0, 0)	0 (0, 0)	0 (0, 0)	0 (0, 0)	0 (0, 0)	2 (0, 0)	42494853	42497924	3072	3 (0, 0)	0 (0, 0)	0 (0, 0)	1 (0, 0)	1 (0, 0)	2 (0, 0)
SNP_A-2260114	1	42518405	42519252	848	0 (0, 0)	0 (0, 0)	0 (0, 0)	0 (0, 0)	0 (0, 0)	2 (0, 0)	42516208	42519205	2998	3 (0, 0)	1 (0, 0)	0 (0, 0)	0 (0, 0)	3 (0, 0)	2 (0, 0)
SNP_A-4268047	1	42595375	42596658	1284	0 (0, 0)	0 (0, 0)	0 (0, 0)	0 (0, 0)	0 (1, 0)	2 (0, 0)	42595675	42596081	407	0 (0, 0)	0 (0, 0)	0 (0, 0)	0 (0, 0)	0 (0, 0)	2 (0, 0)
SNP_A-4269163	1	42595375	42596658	1284	0 (0, 0)	0 (0, 0)	0 (0, 0)	0 (0, 0)	0 (1, 0)	2 (0, 0)	42596078	42596482	405	0 (0, 0)	0 (0, 0)	0 (0, 0)	0 (0, 0)	0 (0, 0)	2 (0, 0)
SNP_A-8300272	1	42597160	42598910	1751	1 (0, 0)	0 (0, 0)	1 (0, 0)	1 (0, 0)	1 (0, 0)	2 (0, 0)	42598430	42599160	731	0 (0, 0)	0 (0, 0)	0 (0, 0)	0 (0, 0)	0 (0, 0)	2 (0, 0)
SNP_A-8521023	1	42598907	42599276	370	0 (0, 0)	0 (0, 0)	0 (0, 0)	0 (0, 0)	0 (0, 0)	2 (0, 0)	42598430	42599160	731	0 (0, 0)	0 (0, 0)	0 (0, 0)	0 (0, 0)	0 (0, 0)	2 (0, 0)
SNP_A-8608576	1	42607376	42608034	659	0 (0, 0)	0 (0, 0)	0 (0, 0)	0 (0, 0)	0 (0, 0)	2 (0, 0)	42607854	42608502	649	0 (0, 0)	0 (0, 0)	0 (0, 0)	0 (0, 0)	0 (0, 0)	2 (0, 0)
SNP_A-8351304	1	42608031	42608414	384	0 (0, 0)	0 (0, 0)	0 (0, 0)	0 (0, 0)	0 (0, 0)	2 (0, 0)	42607854	42608502	649	0 (0, 0)	0 (0, 0)	0 (0, 0)	0 (0, 0)	0 (0, 0)	2 (0, 0)
SNP_A-8360447	1	42814579	42814831	253	0 (0, 0)	0 (0, 0)	0 (0, 0)	0 (0, 0)	0 (0, 0)	2 (0, 0)	42813591	42814985	1395	3 (0, 1)	0 (0, 0)	0 (0, 0)	1 (0, 0)	0 (0, 0)	2 (0, 0)
SNP_A-2144383	1	42822724	42823935	1212	0 (0, 0)	1 (0, 1)	1 (0, 0)	0 (0, 0)	2 (0, 1)	2 (0, 0)	42823036	42823476	441	0 (0, 0)	0 (0, 0)	0 (0, 0)	0 (0, 0)	0 (0, 0)	2 (0, 0)
SNP_A-2037255	1	42825402	42825982	581	0 (0, 0)	0 (0, 0)	0 (0, 0)	0 (0, 0)	0 (0, 0)	2 (0, 0)	42825807	42826066	260	0 (0, 0)	0 (0, 0)	0 (0, 0)	0 (0, 0)	0 (0, 0)	2 (0, 0)
SNP_A-8337589	1	42825979	42827762	1784	1 (0, 0)	0 (0, 0)	0 (0, 0)	0 (0, 0)	2 (0, 0)	2 (0, 0)	42826761	42826973	213	0 (0, 0)	0 (0, 0)	0 (0, 0)	0 (0, 0)	0 (0, 0)	2 (0, 0)
SNP_A-2220624	1	42845935	42846636	702	0 (0, 0)	0 (0, 0)	0 (0, 0)	0 (0, 0)	0 (0, 0)	2 (0, 0)	42843578	42846139	2562	2 (1, 0)	1 (0, 0)	1 (0, 0)	1 (0, 0)	2 (0, 0)	2 (0, 0)
SNP_A-2101840	1	42845935	42846636	702	0 (0, 0)	0 (0, 0)	0 (0, 0)	0 (0, 0)	0 (0, 0)	2 (0, 0)	42843578	42846139	2562	2 (1, 0)	1 (0, 0)	1 (0, 0)	1 (0, 0)	2 (0, 0)	2 (0, 0)
SNP_A-1840114	1	42882277	42886346	4070	2 (0, 0)	0 (0, 0)	1 (0, 0)	2 (0, 1)	1 (0, 0)	2 (0, 0)	42884088	42885013	926	0 (0, 0)	0 (0, 0)	0 (0, 0)	0 (0, 0)	0 (0, 0)	2 (0, 0)
SNP_A-8637221	1	42950665	42951096	432	0 (0, 0)	0 (0, 0)	0 (0, 0)	0 (0, 0)	0 (0, 0)	2 (0, 0)	42948032	42952737	4706	3 (0, 1)	1 (0, 0)	2 (1, 0)	1 (0, 0)	2 (0, 1)	2 (0, 0)
SNP_A-4244689	1	43043148	43045491	2344	3 (0, 0)	1 (0, 0)	0 (0, 0)	2 (0, 0)	1 (0, 0)	2 (0, 0)	43043266	43043696	431	0 (0, 0)	0 (0, 0)	0 (0, 0)	0 (0, 0)	0 (0, 0)	2 (0, 0)
SNP_A-8371979	1	43114281	43115841	1561	0 (0, 0)	0 (0, 0)	0 (0, 0)	0 (0, 0)	0 (0, 0)	2 (0, 0)	43114826	43115556	731	0 (0, 0)	0 (0, 0)	0 (0, 0)	0 (0, 0)	0 (0, 0)	2 (0, 0)
SNP_A-8464014	1	43122977	43123273	297	0 (0, 0)	0 (0, 0)	0 (0, 0)	0 (0, 0)	0 (0, 0)	2 (0, 0)	43121247	43123426	2180	3 (0, 0)	0 (0, 0)	0 (0, 0)	1 (0, 0)	1 (0, 0)	2 (0, 0)
SNP_A-8430599	1	43129630	43130042	413	0 (0, 0)	0 (0, 0)	0 (0, 0)	0 (0, 0)	0 (0, 0)	2 (0, 0)	43129263	43130956	1694	2 (0, 0)	0 (0, 0)	0 (0, 0)	0 (0, 0)	0 (0, 0)	2 (0, 0)
SNP_A-8321160	1	43145296	43146566	1271	1 (0, 0)	0 (0, 0)	0 (0, 0)	0 (0, 0)	0 (0, 0)	2 (0, 0)	43145508	43146159	652	0 (0, 0)	0 (0, 0)	0 (0, 0)	0 (0, 0)	0 (0, 0)	2 (0, 0)
SNP_A-1879199	1	43145296	43146566	1271	1 (0, 0)	0 (0, 0)	0 (0, 0)	0 (0, 0)	0 (0, 0)	2 (0, 0)	43145508	43146159	652	0 (0, 0)	0 (0, 0)	0 (0, 0)	0 (0, 0)	0 (0, 0)	2 (0, 0)
SNP_A-2299484	1	43178353	43178996	644	0 (0, 0)	0 (0, 0)	0 (0, 0)	0 (0, 0)	0 (0, 0)	2 (0, 0)	43177971	43179855	1885	4 (0, 0)	1 (0, 0)	0 (0, 0)	1 (0, 0)	1 (0, 0)	2 (0, 0)
SNP_A-2000033	1	43199693	43199950	258	0 (0, 0)	0 (0, 0)	0 (0, 0)	0 (0, 0)	0 (0, 0)	2 (0, 0)	43199614	43199985	372	0 (0, 0)	0 (0, 0)	0 (0, 0)	0 (0, 0)	0 (0, 0)	2 (0, 0)
SNP_A-1959379	1	43204005	43205206	1202	2 (0, 1)	1 (0, 0)	2 (0, 0)	2 (0, 0)	5 (0, 0)	2 (0, 0)	43204914	43205216	303	0 (0, 0)	0 (0, 0)	0 (0, 0)	0 (0, 0)	0 (0, 0)	2 (0, 0)
SNP_A-8329098	1	43228846	43229082	237	0 (0, 0)	0 (0, 0)	0 (0, 0)	0 (0, 0)	0 (0, 0)	2 (0, 0)	43228049	43230201	2153	8 (0, 1)	2 (0, 0)	9 (0, 0)	2 (0, 0)	0 (0, 0)	2 (0, 0)
SNP_A-4284705	1	43257710	43259629	1920	1 (0, 0)	0 (0, 0)	1 (0, 0)	2 (0, 1)	2 (0, 1)	2 (0, 0)	43259184	43259851	668	0 (0, 0)	0 (0, 0)	0 (0, 0)	0 (0, 0)	0 (0, 0)	2 (0, 0)
SNP_A-4292038	1	43279744	43281404	1661	0 (0, 0)	0 (0, 0)	0 (0, 0)	1 (0, 0)	2 (0, 0)	2 (0, 0)	43280437	43280740	304	0 (0, 0)	0 (0, 0)	0 (0, 0)	0 (0, 0)	0 (0, 0)	2 (0, 0)
SNP_A-8557802	1	43315895	43316378	484	0 (0, 0)	0 (0, 0)	0 (0, 0)	0 (0, 0)	0 (0, 0)	2 (0, 0)	43315865	43320132	4268	2 (0, 0)	1 (0, 0)	1 (0, 0)	4 (0, 0)	1 (0, 0)	2 (0, 0)
SNP_A-1908939	1	43315895	43316378	484	0 (0, 0)	0 (0, 0)	0 (0, 0)	0 (0, 0)	0 (0, 0)	2 (0, 0)	43315865	43320132	4268	2 (0, 0)	1 (0, 0)	1 (0, 0)	4 (0, 0)	1 (0, 0)	2 (0, 0)
SNP_A-8434682	1	43373402	43377027	3626	3 (0, 1)	0 (0, 0)	1 (0, 1)	3 (0, 0)	3 (0, 0)	2 (0, 0)	43373352	43373843	492	0 (0, 0)	0 (0, 0)	0 (0, 0)	0 (0, 0)	0 (0, 0)	2 (0, 0)
SNP_A-8286966	1	43391274	43391584	311	0 (0, 0)	0 (0, 0)	0 (0, 0)	0 (0, 0)	0 (0, 0)	2 (0, 0)	43391186	43391636	451	0 (0, 0)	0 (0, 0)	0 (0, 0)	0 (0, 0)	0 (0, 0)	2 (0, 0)
SNP_A-1925847	1	43391274	43391584	311	0 (0, 0)	0 (0, 0)	0 (0, 0)	0 (0, 0)	0 (0, 0)	2 (0, 0)	43391186	43391636	451	0 (0, 0)	0 (0, 0)	0 (0, 0)	0 (0, 0)	0 (0, 0)	2 (0, 0)
SNP_A-8335072	1	43440376	43443116	2741	4 (0, 0)	0 (0, 0)	3 (1, 0)	3 (1, 0)	1 (0, 1)	2 (0, 0)	43442894	43443110	217	0 (0, 0)	0 (0, 0)	0 (0, 0)	0 (0, 0)	0 (0, 0)	2 (0, 0)
SNP_A-8335082	1	43459848	43463283	3436	4 (0, 0)	2 (0, 0)	2 (0, 1)	4 (0, 1)	4 (1, 0)	2 (0, 0)	43460682	43460945	264	0 (0, 0)	0 (0, 0)	0 (0, 0)	0 (0, 0)	0 (0, 0)	2 (0, 0)
SNP_A-8531213	1	43501892	43502489	598	0 (0, 0)	0 (0, 0)	0 (0, 0)	0 (0, 0)	0 (0, 0)	2 (0, 0)	43500823	43502265	1443	0 (1, 0)	0 (0, 0)	0 (0, 0)	1 (0, 0)	1 (0, 0)	2 (0, 0)
SNP_A-8460711	1	43565498	43566148	651	0 (0, 0)	0 (0, 0)	0 (0, 0)	0 (0, 0)	0 (0, 0)	2 (0, 0)	43565435	43566637	1203	0 (0, 0)	0 (0, 0)	0 (0, 0)	0 (0, 0)	1 (0, 0)	2 (0, 0)
SNP_A-2241910	1	43653603	43655798	2196	3 (0, 0)	1 (0, 0)	0 (0, 0)	1 (0, 0)	0 (0, 0)	2 (0, 0)	43654274	43654571	298	0 (0, 0)	0 (0, 0)	0 (0, 0)	0 (0, 0)	0 (0, 0)	2 (0, 0)
SNP_A-2289044	1	43730044	43731409	1366	0 (0, 0)	0 (0, 0)	0 (0, 0)	0 (0, 0)	1 (0, 0)	2 (0, 0)	43729900	43730867	968	0 (0, 0)	0 (0, 0)	0 (0, 0)	0 (0, 0)	0 (0, 0)	2 (0, 0)
SNP_A-2257478	1	43730044	43731409	1366	0 (0, 0)	0 (0, 0)	0 (0, 0)	0 (0, 0)	1 (0, 0)	2 (0, 0)	43729900	43730867	968	0 (0, 0)	0 (0, 0)	0 (0, 0)	0 (0, 0)	0 (0, 0)	2 (0, 0)
SNP_A-2210637	1	43752788	43753817	1030	0 (0, 0)	0 (0, 0)	0 (0, 0)	0 (0, 0)	0 (0, 0)	2 (0, 0)	43751794	43754540	2747	2 (0, 0)	0 (0, 0)	0 (0, 0)	0 (0, 0)	2 (0, 1)	2 (0, 0)
SNP_A-8345141	1	43752788	43753817	1030	0 (0, 0)	0 (0, 0)	0 (0, 0)	0 (0, 0)	0 (0, 0)	2 (0, 0)	43751794	43754540	2747	2 (0, 0)	0 (0, 0)	0 (0, 0)	0 (0, 0)	2 (0, 1)	2 (0, 0)
SNP_A-1904935	1	43901787	43904831	3045	4 (0, 0)	0 (0, 0)	0 (0, 0)	3 (1, 0)	1 (0, 0)	2 (0, 0)	43904083	43904482	400	0 (0, 0)	0 (0, 0)	0 (0, 0)	0 (0, 0)	0 (0, 0)	2 (0, 0)
SNP_A-2045849	1	44099589	44099900	312	0 (0, 0)	0 (0, 0)	0 (0, 0)	0 (0, 0)	0 (0, 0)	2 (0, 0)	44099457	44101827	2371	7 (1, 0)	0 (0, 0)	1 (0, 0)	4 (0, 0)	1 (0, 0)	2 (0, 0)
SNP_A-8549853	1	44111984	44115003	3020	3 (0, 0)	0 (0, 0)	1 (0, 1)	0 (0, 0)	4 (0, 0)	2 (0, 0)	44113053	44113672	620	0 (0, 0)	0 (0, 0)	0 (0, 0)	0 (0, 0)	0 (0, 0)	2 (0, 0)
SNP_A-4255760	1	44111984	44115003	3020	3 (0, 0)	0 (0, 0)	1 (0, 1)	0 (0, 0)	4 (0, 0)	2 (0, 0)	44113053	44113672	620	0 (0, 0)	0 (0, 0)	0 (0, 0)	0 (0, 0)	0 (0, 0)	2 (0, 0)
SNP_A-1818564	1	44189449	44190329	881	0 (0, 0)	0 (0, 0)	0 (0, 0)	0 (0, 0)	0 (0, 0)	2 (0, 0)	44190071	44191288	1218	2 (0, 0)	0 (0, 0)	0 (0, 0)	1 (0, 0)	1 (0, 0)	2 (0, 0)
SNP_A-2008718	1	44309025	44310833	1809	2 (0, 0)	0 (0, 0)	0 (0, 0)	1 (0, 0)	1 (1, 0)	2 (0, 0)	44309636	44310054	419	0 (0, 0)	0 (0, 0)	0 (0, 0)	0 (0, 0)	0 (0, 0)	2 (0, 0)
SNP_A-8317481	1	44326914	44327466	553	0 (0, 0)	0 (0, 0)	0 (0, 0)	0 (0, 0)	0 (0, 0)	2 (0, 0)	44326263	44327746	1484	1 (0, 0)	1 (0, 0)	1 (0, 0)	1 (0, 0)	0 (0, 0)	2 (0, 0)
SNP_A-4295611	1	44367641	44371777	4137	9 (0, 0)	1 (0, 0)	7 (0, 0)	11 (0, 1)	4 (0, 0)	2 (0, 0)	44371058	44371381	324	0 (0, 0)	0 (0, 0)	0 (0, 0)	0 (0, 0)	0 (0, 0)	2 (0, 0)
SNP_A-2051780	1	44375831	44376115	285	0 (0, 0)	0 (0, 0)	0 (0, 0)	0 (0, 0)	0 (0, 0)	2 (0, 0)	44375513	44376768	1256	2 (0, 0)	0 (0, 0)	0 (0, 0)	0 (0, 0)	4 (0, 0)	2 (0, 0)
SNP_A-2008796	1	44395581	44397017	1437	1 (0, 0)	0 (0, 0)	0 (0, 0)	0 (0, 0)	0 (0, 0)	2 (0, 0)	44395682	44396611	930	0 (0, 0)	0 (0, 0)	0 (0, 0)	0 (0, 0)	0 (0, 0)	2 (0, 0)
SNP_A-2216348	1	44471986	44473893	1908	4 (0, 0)	0 (0, 0)	0 (0, 0)	3 (1, 0)	0 (0, 0)	2 (0, 0)	44472306	44472589	284	0 (0, 0)	0 (0, 0)	0 (0, 0)	0 (0, 0)	0 (0, 0)	2 (0, 0)
SNP_A-2132864	1	44517628	44518245	618	0 (0, 0)	0 (0, 0)	0 (0, 0)	0 (0, 0)	0 (0, 0)	2 (0, 0)	44517398	44518723	1326	0 (0, 0)	0 (0, 0)	0 (0, 0)	0 (0, 0)	0 (0, 0)	2 (0, 0)
SNP_A-2165016	1	44523912	44524579	668	0 (0, 0)	0 (0, 0)	0 (0, 0)	0 (0, 0)	0 (0, 0)	2 (0, 0)	44523546	44524641	1096	0 (0, 0)	0 (0, 0)	0 (0, 0)	0 (0, 0)	0 (0, 0)	2 (0, 0)
SNP_A-4229670	1	44523912	44524579	668	0 (0, 0)	0 (0, 0)	0 (0, 0)	0 (0, 0)	0 (0, 0)	2 (0, 0)	44523546	44524641	1096	0 (0, 0)	0 (0, 0)	0 (0, 0)	0 (0, 0)	0 (0, 0)	2 (0, 0)
SNP_A-2008888	1	44553102	44554439	1338	4 (0, 0)	0 (0, 0)	0 (0, 0)	0 (0, 0)	1 (0, 0)	2 (0, 0)	44553526	44554060	535	0 (0, 0)	0 (0, 0)	0 (0, 0)	0 (0, 0)	0 (0, 0)	2 (0, 0)
SNP_A-8312305	1	44657630	44658339	710	0 (0, 0)	0 (0, 0)	0 (0, 0)	0 (0, 0)	0 (0, 0)	2 (0, 0)	44657215	44659937	2723	1 (0, 0)	0 (0, 0)	0 (0, 0)	1 (0, 0)	3 (0, 2)	2 (0, 0)
SNP_A-4275333	1	44694530	44697907	3378	3 (0, 1)	0 (0, 0)	0 (0, 0)	1 (0, 0)	4 (0, 1)	2 (0, 0)	44695817	44696307	491	0 (0, 0)	0 (0, 0)	0 (0, 0)	0 (0, 0)	0 (0, 0)	2 (0, 0)
SNP_A-8334507	1	44702206	44702603	398	0 (0, 0)	0 (0, 0)	0 (0, 0)	0 (0, 0)	0 (0, 0)	2 (0, 0)	44699121	44702642	3522	7 (0, 1)	1 (0, 0)	2 (0, 0)	5 (0, 1)	0 (0, 0)	2 (0, 0)
SNP_A-1827037	1	44776245	44776815	571	0 (0, 0)	0 (0, 0)	0 (0, 0)	0 (0, 0)	0 (0, 0)	2 (0, 0)	44775825	44777590	1766	3 (0, 0)	0 (0, 0)	3 (0, 0)	2 (0, 0)	0 (0, 0)	2 (0, 0)
SNP_A-2183602	1	44776245	44776815	571	0 (0, 0)	0 (0, 0)	0 (0, 0)	0 (0, 0)	0 (0, 0)	2 (0, 0)	44775825	44777590	1766	3 (0, 0)	0 (0, 0)	3 (0, 0)	2 (0, 0)	0 (0, 0)	2 (0, 0)
SNP_A-2009120	1	44791159	44792628	1470	2 (1, 0)	0 (0, 0)	0 (0, 0)	0 (0, 0)	0 (0, 0)	2 (0, 0)	44791569	44791815	247	0 (0, 0)	0 (0, 0)	0 (0, 0)	0 (0, 0)	0 (0, 0)	2 (0, 0)
SNP_A-8335101	1	44796787	44797049	263	0 (0, 0)	0 (0, 0)	0 (0, 0)	0 (0, 0)	0 (0, 0)	2 (0, 0)	44796605	44796973	369	0 (0, 0)	0 (0, 0)	0 (0, 0)	0 (0, 0)	0 (0, 0)	2 (0, 0)
SNP_A-8411025	1	44882744	44886270	3527	18 (0, 1)	1 (0, 0)	6 (0, 0)	12 (1, 0)	2 (0, 1)	2 (0, 0)	44885177	44885564	388	0 (0, 0)	0 (0, 0)	0 (0, 0)	0 (0, 0)	0 (0, 0)	2 (0, 0)
SNP_A-8717551	1	44943620	44944881	1262	2 (0, 0)	0 (0, 0)	1 (0, 0)	1 (0, 0)	2 (0, 0)	2 (0, 0)	44944836	44945783	948	0 (0, 0)	0 (0, 0)	0 (0, 0)	0 (0, 0)	0 (0, 0)	2 (0, 0)
SNP_A-8509354	1	44989912	44991634	1723	5 (1, 0)	0 (0, 0)	2 (0, 0)	6 (0, 0)	2 (0, 0)	2 (0, 0)	44991324	44991595	272	0 (0, 0)	0 (0, 0)	0 (0, 0)	0 (0, 0)	0 (0, 0)	2 (0, 0)
SNP_A-8321853	1	45077504	45081953	4450	47 (0, 1)	6 (0, 0)	17 (0, 0)	16 (0, 1)	1 (0, 0)	2 (0, 0)	45077723	45078171	449	0 (0, 0)	0 (0, 0)	0 (0, 0)	0 (0, 0)	0 (0, 0)	2 (0, 0)
SNP_A-4254686	1	45132810	45133167	358	0 (0, 0)	0 (0, 0)	0 (0, 0)	0 (0, 0)	0 (0, 0)	2 (0, 0)	45132195	45132961	767	0 (0, 0)	0 (0, 0)	0 (0, 0)	0 (0, 0)	0 (0, 0)	2 (0, 0)
SNP_A-2281577	1	45135815	45137097	1283	0 (0, 0)	0 (0, 0)	0 (0, 0)	0 (0, 0)	0 (0, 0)	2 (0, 0)	45136037	45136775	739	0 (0, 0)	0 (0, 0)	0 (0, 0)	0 (0, 0)	0 (0, 0)	2 (0, 0)
SNP_A-4201972	1	45141519	45141875	357	0 (0, 0)	0 (0, 0)	0 (0, 0)	0 (0, 0)	0 (0, 0)	2 (0, 0)	45140728	45142239	1512	1 (0, 0)	0 (0, 0)	0 (0, 0)	0 (0, 0)	1 (0, 0)	2 (0, 0)
SNP_A-2075951	1	45213345	45217043	3699	2 (0, 0)	0 (0, 0)	1 (0, 0)	4 (0, 0)	3 (0, 1)	2 (0, 0)	45213717	45213998	282	0 (0, 0)	0 (0, 0)	0 (0, 0)	0 (0, 0)	0 (0, 0)	2 (0, 0)
SNP_A-1918147	1	45238958	45242048	3091	9 (0, 2)	0 (0, 0)	2 (0, 0)	3 (0, 0)	5 (0, 0)	2 (0, 0)	45238792	45239188	397	0 (0, 0)	0 (0, 0)	0 (0, 0)	0 (0, 0)	0 (0, 0)	2 (0, 0)
SNP_A-8471031	1	45272511	45273198	688	0 (0, 0)	0 (0, 0)	0 (0, 0)	0 (0, 0)	0 (0, 0)	2 (0, 0)	45272516	45273382	867	0 (0, 0)	0 (0, 0)	0 (0, 0)	0 (0, 0)	0 (0, 0)	2 (0, 0)
SNP_A-4283159	1	45368401	45369167	767	0 (0, 0)	0 (0, 0)	0 (0, 0)	0 (0, 0)	0 (0, 0)	2 (0, 0)	45368406	45369139	734	0 (0, 0)	0 (0, 0)	0 (0, 0)	0 (0, 0)	0 (0, 0)	2 (0, 0)
SNP_A-2009576	1	45382199	45383035	837	0 (0, 0)	0 (0, 0)	0 (0, 0)	0 (0, 0)	0 (0, 0)	2 (0, 0)	45382684	45385148	2465	2 (0, 1)	0 (0, 0)	1 (0, 0)	1 (0, 1)	3 (1, 0)	2 (0, 0)
SNP_A-2194938	1	45471399	45471803	405	0 (0, 0)	0 (0, 0)	0 (0, 0)	0 (0, 0)	0 (0, 0)	2 (0, 0)	45469768	45471914	2147	6 (0, 1)	1 (0, 0)	3 (0, 0)	3 (0, 0)	1 (0, 0)	2 (0, 0)
SNP_A-1923869	1	45562267	45569397	7131	37 (0, 2)	4 (0, 0)	20 (0, 0)	22 (0, 0)	6 (1, 0)	2 (0, 0)	45568207	45568765	559	0 (0, 0)	0 (0, 0)	0 (0, 0)	0 (0, 0)	0 (0, 0)	2 (0, 0)
SNP_A-2206785	1	45591862	45592488	627	0 (0, 0)	0 (0, 0)	0 (0, 0)	0 (0, 0)	0 (0, 0)	2 (0, 0)	45590966	45592653	1688	1 (0, 0)	0 (0, 0)	1 (0, 0)	2 (0, 0)	0 (0, 0)	2 (0, 0)
SNP_A-2075371	1	45591862	45592488	627	0 (0, 0)	0 (0, 0)	0 (0, 0)	0 (0, 0)	0 (0, 0)	2 (0, 0)	45590966	45592653	1688	1 (0, 0)	0 (0, 0)	1 (0, 0)	2 (0, 0)	0 (0, 0)	2 (0, 0)
SNP_A-4273513	1	45599515	45602219	2705	0 (0, 0)	0 (0, 0)	0 (0, 0)	1 (0, 0)	0 (0, 0)	2 (0, 0)	45601269	45601847	579	0 (0, 0)	0 (0, 0)	0 (0, 0)	0 (0, 0)	0 (0, 0)	2 (0, 0)
SNP_A-2260287	1	45611157	45612536	1380	2 (0, 0)	0 (0, 0)	0 (0, 0)	0 (0, 0)	1 (0, 1)	2 (0, 0)	45612120	45612589	470	0 (0, 0)	0 (0, 0)	0 (0, 0)	0 (0, 0)	0 (0, 0)	2 (0, 0)
SNP_A-1832180	1	45620999	45621970	972	0 (0, 0)	0 (0, 0)	0 (0, 0)	0 (0, 0)	0 (0, 0)	2 (0, 0)	45620895	45623514	2620	2 (0, 0)	0 (0, 0)	1 (1, 0)	1 (0, 0)	4 (3, 1)	2 (0, 0)
SNP_A-1895394	1	45620999	45621970	972	0 (0, 0)	0 (0, 0)	0 (0, 0)	0 (0, 0)	0 (0, 0)	2 (0, 0)	45620895	45623514	2620	2 (0, 0)	0 (0, 0)	1 (1, 0)	1 (0, 0)	4 (3, 1)	2 (0, 0)
SNP_A-8475101	1	45698957	45700446	1490	0 (0, 0)	0 (0, 0)	0 (0, 0)	0 (0, 0)	1 (0, 0)	2 (0, 0)	45698542	45699199	658	0 (0, 0)	0 (0, 0)	0 (0, 0)	0 (0, 0)	0 (0, 0)	2 (0, 0)
SNP_A-2009794	1	45726317	45726791	475	0 (0, 0)	0 (0, 0)	0 (0, 0)	0 (0, 0)	0 (0, 0)	2 (0, 0)	45726532	45729309	2778	21 (1, 0)	1 (0, 0)	8 (0, 0)	5 (0, 1)	7 (0, 0)	2 (0, 0)
SNP_A-2025443	1	45773634	45774084	451	0 (0, 0)	0 (0, 0)	0 (0, 0)	0 (0, 0)	0 (0, 0)	2 (0, 0)	45773174	45776183	3010	6 (0, 0)	0 (0, 0)	1 (0, 0)	2 (0, 0)	1 (0, 0)	2 (0, 0)
SNP_A-1862788	1	45781962	45782195	234	0 (0, 0)	0 (0, 0)	0 (0, 0)	0 (0, 0)	0 (0, 0)	2 (0, 0)	45779754	45782877	3124	4 (1, 0)	0 (0, 0)	2 (0, 0)	2 (0, 0)	2 (1, 0)	2 (0, 0)
SNP_A-8648421	1	46024040	46025284	1245	2 (0, 0)	0 (0, 0)	0 (0, 0)	1 (0, 0)	1 (0, 0)	2 (0, 0)	46024544	46024825	282	0 (0, 0)	0 (0, 0)	0 (0, 0)	0 (0, 0)	0 (0, 0)	2 (0, 0)
SNP_A-2089460	1	46131083	46131607	525	0 (0, 0)	0 (0, 0)	0 (0, 0)	0 (0, 0)	0 (0, 0)	2 (0, 0)	46129391	46131710	2320	2 (0, 0)	0 (0, 0)	0 (0, 0)	0 (0, 0)	4 (0, 0)	2 (0, 0)
SNP_A-2188917	1	46180836	46181337	502	0 (0, 0)	0 (0, 0)	0 (0, 0)	0 (0, 0)	0 (0, 0)	2 (0, 0)	46179766	46181697	1932	0 (0, 0)	0 (0, 0)	0 (0, 0)	0 (0, 0)	0 (0, 0)	2 (0, 0)
SNP_A-1838161	1	46182369	46183589	1221	0 (0, 0)	0 (0, 0)	0 (0, 0)	0 (0, 0)	1 (0, 0)	2 (0, 0)	46183179	46183536	358	0 (0, 0)	0 (0, 0)	0 (0, 0)	0 (0, 0)	0 (0, 0)	2 (0, 0)
SNP_A-2183997	1	46183586	46184361	776	0 (0, 0)	0 (0, 0)	0 (0, 0)	0 (0, 0)	0 (0, 0)	2 (0, 0)	46183533	46183745	213	0 (0, 0)	0 (0, 0)	0 (0, 0)	0 (0, 0)	0 (0, 0)	2 (0, 0)
SNP_A-8507216	1	46198642	46199231	590	0 (0, 0)	0 (0, 0)	0 (0, 0)	0 (0, 0)	0 (0, 0)	2 (0, 0)	46198700	46199063	364	0 (0, 0)	0 (0, 0)	0 (0, 0)	0 (0, 0)	0 (0, 0)	2 (0, 0)
SNP_A-1872072	1	46247934	46249677	1744	1 (0, 0)	0 (0, 0)	0 (0, 0)	1 (0, 0)	0 (0, 0)	2 (0, 0)	46249057	46249466	410	0 (0, 0)	0 (0, 0)	0 (0, 0)	0 (0, 0)	0 (0, 0)	2 (0, 0)
SNP_A-1912721	1	46259116	46259807	692	0 (0, 0)	0 (0, 0)	0 (0, 0)	0 (0, 0)	0 (0, 0)	2 (0, 0)	46259543	46260202	660	0 (0, 0)	0 (0, 0)	0 (0, 0)	0 (0, 0)	0 (0, 0)	2 (0, 0)
SNP_A-2134027	1	46264442	46264781	340	0 (0, 0)	0 (0, 0)	0 (0, 0)	0 (0, 0)	0 (0, 0)	2 (0, 0)	46262272	46265550	3279	2 (1, 0)	0 (0, 0)	0 (0, 0)	3 (0, 0)	3 (0, 0)	2 (0, 0)
SNP_A-1787544	1	46406320	46409401	3082	2 (1, 1)	0 (0, 0)	2 (0, 1)	1 (0, 0)	0 (0, 0)	2 (0, 0)	46407385	46407968	584	0 (0, 0)	0 (0, 0)	0 (0, 0)	0 (0, 0)	0 (0, 0)	2 (0, 0)
SNP_A-2030685	1	46406320	46409401	3082	2 (1, 1)	0 (0, 0)	2 (0, 1)	1 (0, 0)	0 (0, 0)	2 (0, 0)	46407385	46407968	584	0 (0, 0)	0 (0, 0)	0 (0, 0)	0 (0, 0)	0 (0, 0)	2 (0, 0)
SNP_A-8560657	1	46493678	46501908	8231	15 (1, 0)	0 (0, 0)	5 (0, 0)	8 (0, 1)	5 (1, 1)	2 (0, 0)	46494765	46495171	407	0 (0, 0)	0 (0, 0)	0 (0, 0)	0 (0, 0)	0 (0, 0)	2 (0, 0)
SNP_A-8632568	1	46513849	46519918	6070	9 (0, 0)	0 (0, 0)	5 (0, 1)	7 (0, 0)	4 (1, 0)	2 (0, 0)	46518576	46519176	601	0 (0, 0)	0 (0, 0)	0 (0, 0)	0 (0, 0)	0 (0, 0)	2 (0, 0)
SNP_A-8369113	1	46580615	46583459	2845	5 (0, 1)	0 (0, 0)	0 (1, 0)	6 (0, 0)	0 (1, 0)	2 (0, 0)	46582979	46583254	276	0 (0, 0)	0 (0, 0)	0 (0, 0)	0 (0, 0)	0 (0, 0)	2 (0, 0)
SNP_A-1858508	1	46583517	46588204	4688	17 (0, 1)	3 (0, 0)	9 (0, 0)	9 (0, 0)	1 (1, 0)	2 (0, 0)	46585670	46586094	425	0 (0, 0)	0 (0, 0)	0 (0, 0)	0 (0, 0)	0 (0, 0)	2 (0, 0)
SNP_A-1897802	1	46616150	46619136	2987	4 (0, 1)	0 (0, 0)	0 (0, 0)	0 (0, 0)	0 (0, 0)	2 (0, 0)	46617079	46617499	421	0 (0, 0)	0 (0, 0)	0 (0, 0)	0 (0, 0)	0 (0, 0)	2 (0, 0)
SNP_A-2058090	1	46806251	46806578	328	0 (0, 0)	0 (0, 0)	0 (0, 0)	0 (0, 0)	0 (0, 0)	2 (0, 0)	46806145	46807434	1290	2 (0, 0)	0 (0, 0)	0 (0, 0)	0 (0, 0)	0 (0, 0)	2 (0, 0)
SNP_A-8412080	1	46856422	46858091	1670	0 (1, 0)	1 (0, 0)	1 (0, 0)	0 (0, 0)	2 (0, 0)	2 (0, 0)	46857215	46857839	625	0 (0, 0)	0 (0, 0)	0 (0, 0)	0 (0, 0)	0 (0, 0)	2 (0, 0)
SNP_A-2078172	1	46870577	46870973	397	0 (0, 0)	0 (0, 0)	0 (0, 0)	0 (0, 0)	0 (0, 0)	2 (0, 0)	46869031	46870840	1810	2 (0, 0)	0 (0, 0)	0 (0, 0)	4 (0, 1)	3 (0, 0)	2 (0, 0)
SNP_A-2056167	1	46879484	46882669	3186	0 (0, 0)	0 (0, 0)	1 (0, 0)	0 (0, 0)	0 (1, 0)	2 (0, 0)	46881238	46881668	431	0 (0, 0)	0 (0, 0)	0 (0, 0)	0 (0, 0)	0 (0, 0)	2 (0, 0)
SNP_A-8326314	1	46889057	46889297	241	0 (0, 0)	0 (0, 0)	0 (0, 0)	0 (0, 0)	0 (0, 0)	2 (0, 0)	46887971	46889620	1650	1 (0, 0)	0 (0, 0)	1 (0, 0)	0 (0, 0)	2 (1, 0)	2 (0, 0)
SNP_A-2307585	1	46893949	46894326	378	0 (0, 0)	0 (0, 0)	0 (0, 0)	0 (0, 0)	0 (0, 0)	2 (0, 0)	46893158	46894156	999	0 (0, 0)	0 (0, 0)	0 (0, 0)	0 (0, 0)	0 (0, 0)	2 (0, 0)
SNP_A-2126509	1	46893949	46894326	378	0 (0, 0)	0 (0, 0)	0 (0, 0)	0 (0, 0)	0 (0, 0)	2 (0, 0)	46893158	46894156	999	0 (0, 0)	0 (0, 0)	0 (0, 0)	0 (0, 0)	0 (0, 0)	2 (0, 0)
SNP_A-2112897	1	46897093	46898938	1846	4 (0, 0)	0 (0, 0)	1 (0, 0)	1 (2, 0)	0 (0, 0)	2 (0, 0)	46897719	46898280	562	0 (0, 0)	0 (0, 0)	0 (0, 0)	0 (0, 0)	0 (0, 0)	2 (0, 0)
SNP_A-2010331	1	46919963	46920461	499	0 (0, 0)	0 (0, 0)	0 (0, 0)	0 (0, 0)	0 (0, 0)	2 (0, 0)	46919665	46922244	2580	1 (0, 0)	0 (0, 0)	0 (0, 0)	0 (0, 0)	1 (0, 0)	2 (0, 0)
SNP_A-8336304	1	46929662	46930063	402	0 (0, 0)	0 (0, 0)	0 (0, 0)	0 (0, 0)	0 (0, 0)	2 (0, 0)	46929423	46931580	2158	0 (0, 0)	0 (0, 0)	0 (0, 0)	0 (0, 0)	0 (0, 0)	2 (0, 0)
SNP_A-2187705	1	46929662	46930063	402	0 (0, 0)	0 (0, 0)	0 (0, 0)	0 (0, 0)	0 (0, 0)	2 (0, 0)	46929423	46931580	2158	0 (0, 0)	0 (0, 0)	0 (0, 0)	0 (0, 0)	0 (0, 0)	2 (0, 0)
SNP_A-8510359	1	46931036	46931540	505	0 (0, 0)	0 (0, 0)	0 (0, 0)	0 (0, 0)	0 (0, 0)	2 (0, 0)	46929423	46931580	2158	0 (0, 0)	0 (0, 0)	0 (0, 0)	0 (0, 0)	0 (0, 0)	2 (0, 0)
SNP_A-2227771	1	46931537	46933258	1722	1 (0, 0)	0 (0, 0)	0 (0, 0)	0 (0, 0)	0 (0, 0)	2 (0, 0)	46931577	46932399	823	0 (0, 0)	0 (0, 0)	0 (0, 0)	0 (0, 0)	0 (0, 0)	2 (0, 0)
SNP_A-2010360	1	46939522	46940004	483	0 (0, 0)	0 (0, 0)	0 (0, 0)	0 (0, 0)	0 (0, 0)	2 (0, 0)	46938457	46940097	1641	0 (0, 0)	1 (0, 1)	0 (0, 0)	0 (0, 0)	0 (0, 0)	2 (0, 0)
SNP_A-8507447	1	46940001	46940869	869	0 (0, 0)	0 (0, 0)	0 (0, 0)	0 (0, 0)	0 (0, 0)	2 (0, 0)	46940094	46941331	1238	0 (0, 0)	0 (0, 0)	0 (0, 0)	0 (0, 0)	0 (0, 0)	2 (0, 0)
SNP_A-8316721	1	46984062	46985895	1834	0 (0, 0)	1 (0, 0)	0 (0, 0)	0 (0, 0)	2 (0, 0)	2 (0, 0)	46984227	46984770	544	0 (0, 0)	0 (0, 0)	0 (0, 0)	0 (0, 0)	0 (0, 0)	2 (0, 0)
SNP_A-2155691	1	46984062	46985895	1834	0 (0, 0)	1 (0, 0)	0 (0, 0)	0 (0, 0)	2 (0, 0)	2 (0, 0)	46984227	46984770	544	0 (0, 0)	0 (0, 0)	0 (0, 0)	0 (0, 0)	0 (0, 0)	2 (0, 0)
SNP_A-2264162	1	46984062	46985895	1834	0 (0, 0)	1 (0, 0)	0 (0, 0)	0 (0, 0)	2 (0, 0)	2 (0, 0)	46984227	46984770	544	0 (0, 0)	0 (0, 0)	0 (0, 0)	0 (0, 0)	0 (0, 0)	2 (0, 0)
SNP_A-2156553	1	46998124	46998644	521	0 (0, 0)	0 (0, 0)	0 (0, 0)	0 (0, 0)	0 (0, 0)	2 (0, 0)	46997641	46998941	1301	0 (1, 0)	0 (0, 0)	0 (0, 0)	0 (0, 0)	0 (0, 0)	2 (0, 0)
SNP_A-2184007	1	47030674	47030889	216	0 (0, 0)	0 (0, 0)	0 (0, 0)	0 (0, 0)	0 (0, 0)	2 (0, 0)	47030776	47031538	763	0 (0, 0)	0 (0, 0)	0 (0, 0)	0 (0, 0)	0 (0, 0)	2 (0, 0)
SNP_A-2232828	1	47175263	47176206	944	0 (0, 0)	0 (0, 0)	0 (0, 0)	0 (0, 0)	0 (0, 0)	2 (0, 0)	47175333	47175569	237	0 (0, 0)	0 (0, 0)	0 (0, 0)	0 (0, 0)	0 (0, 0)	2 (0, 0)
SNP_A-8661266	1	47205273	47206745	1473	1 (0, 0)	1 (0, 0)	0 (0, 0)	1 (0, 0)	1 (0, 0)	2 (0, 0)	47204948	47205509	562	0 (0, 0)	0 (0, 0)	0 (0, 0)	0 (0, 0)	0 (0, 0)	2 (0, 0)
SNP_A-4282810	1	47256149	47258837	2689	2 (1, 0)	0 (0, 0)	2 (0, 1)	0 (0, 0)	1 (0, 0)	2 (0, 0)	47257693	47258029	337	0 (0, 0)	0 (0, 0)	0 (0, 0)	0 (0, 0)	0 (0, 0)	2 (0, 0)
SNP_A-2040723	1	47274816	47275230	415	0 (0, 0)	0 (0, 0)	0 (0, 0)	0 (0, 0)	0 (0, 0)	2 (0, 0)	47272110	47276853	4744	4 (0, 1)	0 (0, 0)	3 (0, 0)	1 (0, 0)	4 (0, 0)	2 (0, 0)
SNP_A-4298283	1	47347012	47348302	1291	0 (0, 0)	0 (0, 0)	0 (0, 0)	0 (0, 0)	1 (1, 0)	2 (0, 0)	47347203	47347782	580	0 (0, 0)	0 (0, 0)	0 (0, 0)	0 (0, 0)	0 (0, 0)	2 (0, 0)
SNP_A-8582280	1	47367328	47368393	1066	0 (0, 0)	0 (0, 0)	0 (0, 0)	0 (0, 0)	0 (0, 0)	2 (0, 0)	47367513	47369351	1839	0 (0, 0)	0 (0, 0)	1 (0, 0)	0 (0, 0)	0 (0, 0)	2 (0, 0)
SNP_A-8337733	1	47367328	47368393	1066	0 (0, 0)	0 (0, 0)	0 (0, 0)	0 (0, 0)	0 (0, 0)	2 (0, 0)	47367513	47369351	1839	0 (0, 0)	0 (0, 0)	1 (0, 0)	0 (0, 0)	0 (0, 0)	2 (0, 0)
SNP_A-2195075	1	47438707	47439098	392	0 (0, 0)	0 (0, 0)	0 (0, 0)	0 (0, 0)	0 (0, 0)	2 (0, 0)	47436012	47440642	4631	9 (0, 0)	1 (0, 0)	3 (0, 0)	7 (0, 0)	2 (0, 0)	2 (0, 0)
SNP_A-4286940	1	47497197	47500688	3492	7 (1, 1)	3 (0, 1)	7 (0, 2)	6 (0, 0)	5 (1, 0)	2 (0, 0)	47500414	47500706	293	0 (0, 0)	0 (0, 0)	0 (0, 0)	0 (0, 0)	0 (0, 0)	2 (0, 0)
SNP_A-1864272	1	47504501	47505138	638	0 (0, 0)	0 (0, 0)	0 (0, 0)	0 (0, 0)	0 (0, 0)	2 (0, 0)	47504184	47508811	4628	4 (0, 0)	0 (0, 0)	2 (0, 0)	2 (1, 0)	1 (1, 0)	2 (0, 0)
SNP_A-1930568	1	47515492	47516090	599	0 (0, 0)	0 (0, 0)	0 (0, 0)	0 (0, 0)	0 (0, 0)	2 (0, 0)	47515627	47516249	623	0 (0, 0)	0 (0, 0)	0 (0, 0)	0 (0, 0)	0 (0, 0)	2 (0, 0)
SNP_A-2000042	1	47515492	47516090	599	0 (0, 0)	0 (0, 0)	0 (0, 0)	0 (0, 0)	0 (0, 0)	2 (0, 0)	47515627	47516249	623	0 (0, 0)	0 (0, 0)	0 (0, 0)	0 (0, 0)	0 (0, 0)	2 (0, 0)
SNP_A-4202817	1	47578493	47579044	552	0 (0, 0)	0 (0, 0)	0 (0, 0)	0 (0, 0)	0 (0, 0)	2 (0, 0)	47576119	47579686	3568	8 (0, 0)	0 (0, 0)	3 (0, 0)	4 (0, 0)	1 (1, 0)	2 (0, 0)
SNP_A-8660570	1	47609695	47610113	419	0 (0, 0)	0 (0, 0)	0 (0, 0)	0 (0, 0)	0 (0, 0)	2 (0, 0)	47609133	47611315	2183	4 (0, 0)	0 (0, 0)	0 (0, 0)	1 (0, 0)	0 (0, 0)	2 (0, 0)
SNP_A-8512521	1	47613029	47613329	301	0 (0, 0)	0 (0, 0)	0 (0, 0)	0 (0, 0)	0 (0, 0)	2 (0, 0)	47611821	47617548	5728	6 (0, 2)	0 (0, 0)	2 (0, 0)	1 (0, 0)	3 (1, 0)	2 (0, 0)
SNP_A-8383050	1	47630352	47630807	456	0 (0, 0)	0 (0, 0)	0 (0, 0)	0 (0, 0)	0 (0, 0)	2 (0, 0)	47630235	47630702	468	0 (0, 0)	0 (0, 0)	0 (0, 0)	0 (0, 0)	0 (0, 0)	2 (0, 0)
SNP_A-8643168	1	47704099	47704431	333	0 (0, 0)	0 (0, 0)	0 (0, 0)	0 (0, 0)	0 (0, 0)	2 (0, 0)	47704150	47704417	268	0 (0, 0)	0 (0, 0)	0 (0, 0)	0 (0, 0)	0 (0, 0)	2 (0, 0)
SNP_A-2179273	1	47704428	47705958	1531	2 (0, 1)	0 (0, 0)	1 (0, 0)	0 (0, 0)	0 (0, 0)	2 (0, 0)	47705283	47705775	493	0 (0, 0)	0 (0, 0)	0 (0, 0)	0 (0, 0)	0 (0, 0)	2 (0, 0)
SNP_A-8546469	1	47721009	47721391	383	0 (0, 0)	0 (0, 0)	0 (0, 0)	0 (0, 0)	0 (0, 0)	2 (0, 0)	47721029	47721572	544	0 (0, 0)	0 (0, 0)	0 (0, 0)	0 (0, 0)	0 (0, 0)	2 (0, 0)
SNP_A-2062042	1	47721009	47721391	383	0 (0, 0)	0 (0, 0)	0 (0, 0)	0 (0, 0)	0 (0, 0)	2 (0, 0)	47721029	47721572	544	0 (0, 0)	0 (0, 0)	0 (0, 0)	0 (0, 0)	0 (0, 0)	2 (0, 0)
SNP_A-8624844	1	47721009	47721391	383	0 (0, 0)	0 (0, 0)	0 (0, 0)	0 (0, 0)	0 (0, 0)	2 (0, 0)	47721029	47721572	544	0 (0, 0)	0 (0, 0)	0 (0, 0)	0 (0, 0)	0 (0, 0)	2 (0, 0)
SNP_A-1922379	1	47763189	47763530	342	0 (0, 0)	0 (0, 0)	0 (0, 0)	0 (0, 0)	0 (0, 0)	2 (0, 0)	47762893	47764129	1237	0 (0, 0)	0 (0, 0)	0 (0, 0)	1 (0, 0)	1 (0, 0)	2 (0, 0)
SNP_A-2158924	1	47763527	47766729	3203	3 (0, 0)	0 (0, 0)	0 (0, 0)	1 (0, 0)	2 (0, 1)	2 (0, 0)	47764601	47765036	436	0 (0, 0)	0 (0, 0)	0 (0, 0)	0 (0, 0)	0 (0, 0)	2 (0, 0)
SNP_A-1940467	1	47763527	47766729	3203	3 (0, 0)	0 (0, 0)	0 (0, 0)	1 (0, 0)	2 (0, 1)	2 (0, 0)	47764601	47765036	436	0 (0, 0)	0 (0, 0)	0 (0, 0)	0 (0, 0)	0 (0, 0)	2 (0, 0)
SNP_A-1904790	1	47801699	47804849	3151	3 (1, 0)	2 (0, 0)	2 (0, 0)	3 (0, 0)	3 (1, 0)	2 (0, 0)	47801795	47802338	544	0 (0, 0)	0 (0, 0)	0 (0, 0)	0 (0, 0)	0 (0, 0)	2 (0, 0)
SNP_A-4213911	1	47843275	47843778	504	0 (0, 0)	0 (0, 0)	0 (0, 0)	0 (0, 0)	0 (0, 0)	2 (0, 0)	47843140	47845766	2627	0 (0, 0)	0 (0, 0)	0 (0, 0)	0 (0, 0)	1 (0, 0)	2 (0, 0)
SNP_A-8286976	1	47843999	47844643	645	0 (0, 0)	0 (0, 0)	0 (0, 0)	0 (0, 0)	0 (0, 0)	2 (0, 0)	47843140	47845766	2627	0 (0, 0)	0 (0, 0)	0 (0, 0)	0 (0, 0)	1 (0, 0)	2 (0, 0)
SNP_A-8334920	1	47843999	47844643	645	0 (0, 0)	0 (0, 0)	0 (0, 0)	0 (0, 0)	0 (0, 0)	2 (0, 0)	47843140	47845766	2627	0 (0, 0)	0 (0, 0)	0 (0, 0)	0 (0, 0)	1 (0, 0)	2 (0, 0)
SNP_A-2179161	1	48009567	48013730	4164	14 (1, 0)	2 (0, 0)	4 (0, 0)	8 (0, 1)	4 (0, 1)	2 (0, 0)	48012461	48013114	654	0 (0, 0)	0 (0, 0)	0 (0, 0)	0 (0, 0)	0 (0, 0)	2 (0, 0)
SNP_A-2061745	1	48009567	48013730	4164	14 (1, 0)	2 (0, 0)	4 (0, 0)	8 (0, 1)	4 (0, 1)	2 (0, 0)	48012461	48013114	654	0 (0, 0)	0 (0, 0)	0 (0, 0)	0 (0, 0)	0 (0, 0)	2 (0, 0)
SNP_A-2146763	1	48041780	48042168	389	0 (0, 0)	0 (0, 0)	0 (0, 0)	0 (0, 0)	0 (0, 0)	2 (0, 0)	48041577	48043240	1664	3 (0, 0)	2 (0, 0)	3 (0, 0)	0 (0, 0)	1 (0, 0)	2 (0, 0)
SNP_A-2182233	1	48093143	48093540	398	0 (0, 0)	0 (0, 0)	0 (0, 0)	0 (0, 0)	0 (0, 0)	2 (0, 0)	48093302	48094551	1250	3 (0, 0)	0 (0, 0)	1 (0, 0)	1 (0, 0)	0 (0, 0)	2 (0, 0)
SNP_A-8513747	1	48107459	48107708	250	0 (0, 0)	0 (0, 0)	0 (0, 0)	0 (0, 0)	0 (0, 0)	2 (0, 0)	48106707	48110161	3455	7 (0, 0)	0 (0, 0)	4 (0, 0)	0 (0, 0)	3 (0, 0)	2 (0, 0)
SNP_A-8715666	1	48120968	48122499	1532	0 (0, 0)	0 (0, 0)	0 (0, 0)	1 (0, 1)	0 (0, 0)	2 (0, 0)	48121536	48122197	662	0 (0, 0)	0 (0, 0)	0 (0, 0)	0 (0, 0)	0 (0, 0)	2 (0, 0)
SNP_A-2216704	1	48133642	48135238	1597	2 (1, 1)	0 (0, 0)	1 (0, 0)	1 (0, 0)	1 (0, 0)	2 (0, 0)	48134717	48135044	328	0 (0, 0)	0 (0, 0)	0 (0, 0)	0 (0, 0)	0 (0, 0)	2 (0, 0)
SNP_A-1901481	1	48156209	48156664	456	0 (0, 0)	0 (0, 0)	0 (0, 0)	0 (0, 0)	0 (0, 0)	2 (0, 0)	48155745	48157039	1295	1 (0, 0)	0 (0, 0)	0 (0, 0)	1 (0, 0)	1 (1, 0)	2 (0, 0)
SNP_A-1832679	1	48156209	48156664	456	0 (0, 0)	0 (0, 0)	0 (0, 0)	0 (0, 0)	0 (0, 0)	2 (0, 0)	48155745	48157039	1295	1 (0, 0)	0 (0, 0)	0 (0, 0)	1 (0, 0)	1 (1, 0)	2 (0, 0)
SNP_A-1921787	1	48183756	48184404	649	0 (0, 0)	0 (0, 0)	0 (0, 0)	0 (0, 0)	0 (0, 0)	2 (0, 0)	48183329	48185611	2283	0 (0, 0)	0 (0, 0)	0 (0, 0)	0 (0, 0)	1 (0, 0)	2 (0, 0)
SNP_A-4215094	1	48183756	48184404	649	0 (0, 0)	0 (0, 0)	0 (0, 0)	0 (0, 0)	0 (0, 0)	2 (0, 0)	48183329	48185611	2283	0 (0, 0)	0 (0, 0)	0 (0, 0)	0 (0, 0)	1 (0, 0)	2 (0, 0)
SNP_A-2173068	1	48206312	48206801	490	0 (0, 0)	0 (0, 0)	0 (0, 0)	0 (0, 0)	0 (0, 0)	2 (0, 0)	48206664	48207511	848	0 (0, 0)	0 (0, 0)	0 (0, 0)	0 (0, 0)	0 (0, 0)	2 (0, 0)
SNP_A-8686806	1	48207185	48208141	957	0 (0, 0)	0 (0, 0)	0 (0, 0)	0 (0, 0)	0 (0, 0)	2 (0, 0)	48207508	48209656	2149	1 (0, 0)	0 (0, 0)	1 (0, 0)	1 (0, 0)	1 (1, 0)	2 (0, 0)
SNP_A-8401526	1	48209138	48209545	408	0 (0, 0)	0 (0, 0)	0 (0, 0)	0 (0, 0)	0 (0, 0)	2 (0, 0)	48207508	48209656	2149	1 (0, 0)	0 (0, 0)	1 (0, 0)	1 (0, 0)	1 (1, 0)	2 (0, 0)
SNP_A-2264478	1	48249059	48252572	3514	1 (0, 0)	0 (0, 0)	0 (0, 0)	0 (0, 0)	1 (1, 0)	2 (0, 0)	48251616	48252430	815	0 (0, 0)	0 (0, 0)	0 (0, 0)	0 (0, 0)	0 (0, 0)	2 (0, 0)
SNP_A-1886405	1	48249059	48252572	3514	1 (0, 0)	0 (0, 0)	0 (0, 0)	0 (0, 0)	1 (1, 0)	2 (0, 0)	48251616	48252430	815	0 (0, 0)	0 (0, 0)	0 (0, 0)	0 (0, 0)	0 (0, 0)	2 (0, 0)
SNP_A-1817556	1	48315713	48315958	246	0 (0, 0)	0 (0, 0)	0 (0, 0)	0 (0, 0)	0 (0, 0)	2 (0, 0)	48315192	48315931	740	0 (0, 0)	0 (0, 0)	0 (0, 0)	0 (0, 0)	0 (0, 0)	2 (0, 0)
SNP_A-8631864	1	48329154	48329522	369	0 (0, 0)	0 (0, 0)	0 (0, 0)	0 (0, 0)	0 (0, 0)	2 (0, 0)	48327252	48330083	2832	10 (2, 0)	0 (0, 0)	2 (0, 0)	6 (0, 1)	1 (0, 0)	2 (0, 0)
SNP_A-4269669	1	48339662	48340972	1311	1 (0, 0)	0 (0, 0)	0 (0, 0)	1 (0, 1)	0 (0, 0)	2 (0, 0)	48339355	48340153	799	0 (0, 0)	0 (0, 0)	0 (0, 0)	0 (0, 0)	0 (0, 0)	2 (0, 0)
SNP_A-8678827	1	48365566	48366488	923	0 (0, 0)	0 (0, 0)	0 (0, 0)	0 (0, 0)	0 (0, 0)	2 (0, 0)	48364105	48365657	1553	1 (0, 0)	0 (0, 0)	2 (0, 0)	0 (0, 0)	0 (0, 0)	2 (0, 0)
SNP_A-8427985	1	48366485	48367423	939	0 (0, 0)	0 (0, 0)	0 (0, 0)	0 (0, 0)	0 (0, 0)	2 (0, 0)	48366820	48367826	1007	0 (0, 0)	0 (0, 0)	0 (0, 0)	0 (0, 0)	0 (0, 0)	2 (0, 0)
SNP_A-1909494	1	48376683	48377339	657	0 (0, 0)	0 (0, 0)	0 (0, 0)	0 (0, 0)	0 (0, 0)	2 (0, 0)	48376485	48377298	814	0 (0, 0)	0 (0, 0)	0 (0, 0)	0 (0, 0)	0 (0, 0)	2 (0, 0)
SNP_A-8345171	1	48401630	48402348	719	0 (0, 0)	0 (0, 0)	0 (0, 0)	0 (0, 0)	0 (0, 0)	2 (0, 0)	48401893	48402528	636	0 (0, 0)	0 (0, 0)	0 (0, 0)	0 (0, 0)	0 (0, 0)	2 (0, 0)
SNP_A-8397824	1	48419602	48420078	477	0 (0, 0)	0 (0, 0)	0 (0, 0)	0 (0, 0)	0 (0, 0)	2 (0, 0)	48418329	48419823	1495	0 (0, 0)	0 (0, 0)	0 (0, 0)	0 (0, 0)	0 (0, 0)	2 (0, 0)
SNP_A-2130561	1	48419602	48420078	477	0 (0, 0)	0 (0, 0)	0 (0, 0)	0 (0, 0)	0 (0, 0)	2 (0, 0)	48418329	48419823	1495	0 (0, 0)	0 (0, 0)	0 (0, 0)	0 (0, 0)	0 (0, 0)	2 (0, 0)
SNP_A-2011464	1	48425011	48426485	1475	0 (0, 0)	0 (0, 0)	0 (0, 0)	0 (0, 0)	1 (0, 0)	2 (0, 0)	48425424	48426226	803	0 (0, 0)	0 (0, 0)	0 (0, 0)	0 (0, 0)	0 (0, 0)	2 (0, 0)
SNP_A-1951535	1	48427688	48428897	1210	0 (0, 0)	0 (0, 0)	0 (0, 0)	0 (0, 0)	1 (0, 0)	2 (0, 0)	48427206	48427860	655	0 (0, 0)	0 (0, 0)	0 (0, 0)	0 (0, 0)	0 (0, 0)	2 (0, 0)
SNP_A-4275822	1	48437850	48439199	1350	0 (0, 0)	0 (0, 0)	0 (0, 0)	0 (0, 0)	3 (0, 0)	2 (0, 0)	48438976	48439902	927	0 (0, 0)	0 (0, 0)	0 (0, 0)	0 (0, 0)	0 (0, 0)	2 (0, 0)
SNP_A-2098482	1	48440889	48443732	2844	0 (1, 0)	0 (0, 0)	0 (0, 0)	1 (0, 0)	7 (0, 1)	2 (0, 0)	48442898	48443180	283	0 (0, 0)	0 (0, 0)	0 (0, 0)	0 (0, 0)	0 (0, 0)	2 (0, 0)
SNP_A-1782919	1	48440889	48443732	2844	0 (1, 0)	0 (0, 0)	0 (0, 0)	1 (0, 0)	7 (0, 1)	2 (0, 0)	48442898	48443180	283	0 (0, 0)	0 (0, 0)	0 (0, 0)	0 (0, 0)	0 (0, 0)	2 (0, 0)
SNP_A-8438540	1	48457958	48458771	814	0 (0, 0)	0 (0, 0)	0 (0, 0)	0 (0, 0)	0 (0, 0)	2 (0, 0)	48455373	48459169	3797	0 (0, 0)	1 (0, 0)	0 (0, 0)	0 (0, 0)	1 (1, 0)	2 (0, 0)
SNP_A-4222959	1	48457958	48458771	814	0 (0, 0)	0 (0, 0)	0 (0, 0)	0 (0, 0)	0 (0, 0)	2 (0, 0)	48455373	48459169	3797	0 (0, 0)	1 (0, 0)	0 (0, 0)	0 (0, 0)	1 (1, 0)	2 (0, 0)
SNP_A-4193607	1	48474565	48475225	661	0 (0, 0)	0 (0, 0)	0 (0, 0)	0 (0, 0)	0 (0, 0)	2 (0, 0)	48474712	48475062	351	0 (0, 0)	0 (0, 0)	0 (0, 0)	0 (0, 0)	0 (0, 0)	2 (0, 0)
SNP_A-4252395	1	48495213	48498969	3757	0 (0, 0)	0 (0, 0)	1 (0, 0)	0 (0, 0)	1 (0, 0)	2 (0, 0)	48497477	48497971	495	0 (0, 0)	0 (0, 0)	0 (0, 0)	0 (0, 0)	0 (0, 0)	2 (0, 0)
SNP_A-8328044	1	48495213	48498969	3757	0 (0, 0)	0 (0, 0)	1 (0, 0)	0 (0, 0)	1 (0, 0)	2 (0, 0)	48497477	48497971	495	0 (0, 0)	0 (0, 0)	0 (0, 0)	0 (0, 0)	0 (0, 0)	2 (0, 0)
SNP_A-4243188	1	48495213	48498969	3757	0 (0, 0)	0 (0, 0)	1 (0, 0)	0 (0, 0)	1 (0, 0)	2 (0, 0)	48497968	48498456	489	0 (0, 0)	0 (0, 0)	0 (0, 0)	0 (0, 0)	0 (0, 0)	2 (0, 0)
SNP_A-1948702	1	48505201	48505464	264	0 (0, 0)	0 (0, 0)	0 (0, 0)	0 (0, 0)	0 (0, 0)	2 (0, 0)	48504845	48505454	610	0 (0, 0)	0 (0, 0)	0 (0, 0)	0 (0, 0)	0 (0, 0)	2 (0, 0)
SNP_A-1826805	1	48531118	48532485	1368	3 (0, 0)	0 (0, 0)	1 (0, 0)	1 (0, 0)	1 (0, 0)	2 (0, 0)	48531845	48532380	536	0 (0, 0)	0 (0, 0)	0 (0, 0)	0 (0, 0)	0 (0, 0)	2 (0, 0)
SNP_A-2120085	1	48582083	48582902	820	0 (0, 0)	0 (0, 0)	0 (0, 0)	0 (0, 0)	0 (0, 0)	2 (0, 0)	48580101	48585267	5167	3 (0, 0)	0 (0, 0)	0 (0, 0)	1 (0, 0)	3 (0, 0)	2 (0, 0)
SNP_A-8544691	1	48585303	48586742	1440	1 (0, 0)	0 (0, 0)	0 (0, 0)	0 (0, 0)	0 (0, 0)	2 (0, 0)	48585264	48585632	369	0 (0, 0)	0 (0, 0)	0 (0, 0)	0 (0, 0)	0 (0, 0)	2 (0, 0)
SNP_A-1814874	1	48598125	48598820	696	0 (0, 0)	0 (0, 0)	0 (0, 0)	0 (0, 0)	0 (0, 0)	2 (0, 0)	48598011	48598997	987	0 (0, 0)	0 (0, 0)	0 (0, 0)	0 (0, 0)	0 (0, 0)	2 (0, 0)
SNP_A-2102192	1	48662145	48662504	360	0 (0, 0)	0 (0, 0)	0 (0, 0)	0 (0, 0)	0 (0, 0)	2 (0, 0)	48662005	48667521	5517	3 (0, 0)	0 (0, 0)	0 (0, 0)	1 (0, 1)	1 (0, 0)	2 (0, 0)
SNP_A-2285360	1	48704864	48705152	289	0 (0, 0)	0 (0, 0)	0 (0, 0)	0 (0, 0)	0 (0, 0)	2 (0, 0)	48704345	48708660	4316	2 (0, 0)	0 (0, 0)	1 (0, 0)	1 (0, 0)	3 (0, 0)	2 (0, 0)
SNP_A-8531265	1	48707415	48708032	618	0 (0, 0)	0 (0, 0)	0 (0, 0)	0 (0, 0)	0 (0, 0)	2 (0, 0)	48704345	48708660	4316	2 (0, 0)	0 (0, 0)	1 (0, 0)	1 (0, 0)	3 (0, 0)	2 (0, 0)
SNP_A-1849186	1	48711762	48712394	633	0 (0, 0)	0 (0, 0)	0 (0, 0)	0 (0, 0)	0 (0, 0)	2 (0, 0)	48710764	48713206	2443	1 (0, 0)	0 (0, 0)	1 (0, 0)	3 (0, 0)	1 (0, 0)	2 (0, 0)
SNP_A-2240972	1	48749398	48749667	270	0 (0, 0)	0 (0, 0)	0 (0, 0)	0 (0, 0)	0 (0, 0)	2 (0, 0)	48749321	48750757	1437	0 (0, 0)	0 (0, 0)	0 (0, 0)	0 (0, 0)	0 (0, 0)	2 (0, 0)
SNP_A-8659226	1	48778703	48779399	697	0 (0, 0)	0 (0, 0)	0 (0, 0)	0 (0, 0)	0 (0, 0)	2 (0, 0)	48778752	48779507	756	0 (0, 0)	0 (0, 0)	0 (0, 0)	0 (0, 0)	0 (0, 0)	2 (0, 0)
SNP_A-8501476	1	48778703	48779399	697	0 (0, 0)	0 (0, 0)	0 (0, 0)	0 (0, 0)	0 (0, 0)	2 (0, 0)	48778752	48779507	756	0 (0, 0)	0 (0, 0)	0 (0, 0)	0 (0, 0)	0 (0, 0)	2 (0, 0)
SNP_A-2174891	1	48778703	48779399	697	0 (0, 0)	0 (0, 0)	0 (0, 0)	0 (0, 0)	0 (0, 0)	2 (0, 0)	48778752	48779507	756	0 (0, 0)	0 (0, 0)	0 (0, 0)	0 (0, 0)	0 (0, 0)	2 (0, 0)
SNP_A-2011694	1	48790788	48793299	2512	3 (1, 0)	0 (0, 0)	0 (0, 0)	0 (0, 0)	0 (0, 0)	2 (0, 0)	48792282	48792589	308	0 (0, 0)	0 (0, 0)	0 (0, 0)	0 (0, 0)	0 (0, 0)	2 (0, 0)
SNP_A-1828146	1	48793296	48793717	422	0 (0, 0)	0 (0, 0)	0 (0, 0)	0 (0, 0)	0 (0, 0)	2 (0, 0)	48792797	48794173	1377	1 (0, 0)	0 (0, 0)	0 (0, 0)	0 (0, 0)	0 (0, 0)	2 (0, 0)
SNP_A-2238119	1	48793724	48794662	939	0 (0, 0)	0 (0, 0)	0 (0, 0)	0 (0, 0)	0 (0, 0)	2 (0, 0)	48792797	48794173	1377	1 (0, 0)	0 (0, 0)	0 (0, 0)	0 (0, 0)	0 (0, 0)	2 (0, 0)
SNP_A-1836782	1	48797682	48802876	5195	0 (1, 0)	0 (0, 0)	1 (0, 0)	0 (1, 0)	0 (0, 0)	2 (0, 0)	48798337	48798608	272	0 (0, 0)	0 (0, 0)	0 (0, 0)	0 (0, 0)	0 (0, 0)	2 (0, 0)
SNP_A-2146794	1	48802873	48804488	1616	1 (0, 0)	0 (0, 0)	1 (0, 0)	0 (0, 0)	1 (0, 0)	2 (0, 0)	48803733	48803961	229	0 (0, 0)	0 (0, 0)	0 (0, 0)	0 (0, 0)	0 (0, 0)	2 (0, 0)
SNP_A-8337753	1	48813852	48816280	2429	2 (0, 0)	0 (0, 0)	0 (0, 0)	1 (0, 0)	0 (0, 0)	2 (0, 0)	48815380	48815638	259	0 (0, 0)	0 (0, 0)	0 (0, 0)	0 (0, 0)	0 (0, 0)	2 (0, 0)
SNP_A-1875991	1	48818229	48820007	1779	0 (0, 0)	0 (0, 0)	0 (0, 0)	1 (0, 0)	0 (0, 0)	2 (0, 0)	48819057	48819683	627	0 (0, 0)	0 (0, 0)	0 (0, 0)	0 (0, 0)	0 (0, 0)	2 (0, 0)
SNP_A-8700341	1	48823457	48823687	231	0 (0, 0)	0 (0, 0)	0 (0, 0)	0 (0, 0)	0 (0, 0)	2 (0, 0)	48823409	48823842	434	0 (0, 0)	0 (0, 0)	0 (0, 0)	0 (0, 0)	0 (0, 0)	2 (0, 0)
SNP_A-8337771	1	48844542	48845333	792	0 (0, 0)	0 (0, 0)	0 (0, 0)	0 (0, 0)	0 (0, 0)	2 (0, 0)	48843662	48847255	3594	4 (1, 0)	0 (0, 0)	3 (0, 1)	0 (0, 0)	3 (0, 0)	2 (0, 0)
SNP_A-8543081	1	48846718	48847178	461	0 (0, 0)	0 (0, 0)	0 (0, 0)	0 (0, 0)	0 (0, 0)	2 (0, 0)	48843662	48847255	3594	4 (1, 0)	0 (0, 0)	3 (0, 1)	0 (0, 0)	3 (0, 0)	2 (0, 0)
SNP_A-2123034	1	48847501	48847831	331	0 (0, 0)	0 (0, 0)	0 (0, 0)	0 (0, 0)	0 (0, 0)	2 (0, 0)	48847300	48847725	426	0 (0, 0)	0 (0, 0)	0 (0, 0)	0 (0, 0)	0 (0, 0)	2 (0, 0)
SNP_A-4271537	1	48858265	48860376	2112	0 (0, 0)	0 (0, 0)	1 (0, 0)	1 (0, 0)	1 (0, 0)	2 (0, 0)	48859800	48860274	475	0 (0, 0)	0 (0, 0)	0 (0, 0)	0 (0, 0)	0 (0, 0)	2 (0, 0)
SNP_A-4241953	1	48860633	48866302	5670	3 (0, 0)	0 (0, 0)	2 (0, 0)	2 (1, 0)	8 (0, 0)	2 (0, 0)	48861822	48862245	424	0 (0, 0)	0 (0, 0)	0 (0, 0)	0 (0, 0)	0 (0, 0)	2 (0, 0)
SNP_A-4277645	1	48895000	48896516	1517	2 (0, 0)	0 (0, 0)	1 (0, 0)	2 (0, 0)	0 (0, 0)	2 (0, 0)	48895882	48896633	752	0 (0, 0)	0 (0, 0)	0 (0, 0)	0 (0, 0)	0 (0, 0)	2 (0, 0)
SNP_A-8462687	1	48895000	48896516	1517	2 (0, 0)	0 (0, 0)	1 (0, 0)	2 (0, 0)	0 (0, 0)	2 (0, 0)	48895882	48896633	752	0 (0, 0)	0 (0, 0)	0 (0, 0)	0 (0, 0)	0 (0, 0)	2 (0, 0)
SNP_A-1849884	1	48895000	48896516	1517	2 (0, 0)	0 (0, 0)	1 (0, 0)	2 (0, 0)	0 (0, 0)	2 (0, 0)	48895882	48896633	752	0 (0, 0)	0 (0, 0)	0 (0, 0)	0 (0, 0)	0 (0, 0)	2 (0, 0)
SNP_A-1887864	1	48902075	48902905	831	0 (0, 0)	0 (0, 0)	0 (0, 0)	0 (0, 0)	0 (0, 0)	2 (0, 0)	48901753	48902674	922	0 (0, 0)	0 (0, 0)	0 (0, 0)	0 (0, 0)	0 (0, 0)	2 (0, 0)
SNP_A-1885091	1	48902075	48902905	831	0 (0, 0)	0 (0, 0)	0 (0, 0)	0 (0, 0)	0 (0, 0)	2 (0, 0)	48902671	48903031	361	0 (0, 0)	0 (0, 0)	0 (0, 0)	0 (0, 0)	0 (0, 0)	2 (0, 0)
SNP_A-2311647	1	48905127	48906796	1670	1 (0, 0)	0 (0, 0)	0 (0, 0)	0 (0, 0)	0 (0, 0)	2 (0, 0)	48906098	48906777	680	0 (0, 0)	0 (0, 0)	0 (0, 0)	0 (0, 0)	0 (0, 0)	2 (0, 0)
SNP_A-8606424	1	48905127	48906796	1670	1 (0, 0)	0 (0, 0)	0 (0, 0)	0 (0, 0)	0 (0, 0)	2 (0, 0)	48906098	48906777	680	0 (0, 0)	0 (0, 0)	0 (0, 0)	0 (0, 0)	0 (0, 0)	2 (0, 0)
SNP_A-2255651	1	48913795	48914091	297	0 (0, 0)	0 (0, 0)	0 (0, 0)	0 (0, 0)	0 (0, 0)	2 (0, 0)	48912631	48914063	1433	5 (0, 1)	0 (0, 0)	1 (0, 0)	0 (0, 0)	2 (0, 0)	2 (0, 0)
SNP_A-8412399	1	48938864	48939674	811	0 (0, 0)	0 (0, 0)	0 (0, 0)	0 (0, 0)	0 (0, 0)	2 (0, 0)	48939106	48940405	1300	0 (0, 0)	0 (0, 0)	1 (0, 0)	1 (0, 0)	0 (0, 0)	2 (0, 0)
SNP_A-4269714	1	48941004	48942437	1434	0 (0, 0)	0 (0, 0)	0 (0, 0)	0 (0, 0)	0 (0, 0)	2 (0, 0)	48941578	48942304	727	0 (0, 0)	0 (0, 0)	0 (0, 0)	0 (0, 0)	0 (0, 0)	2 (0, 0)
SNP_A-1796858	1	48946083	48948762	2680	4 (0, 0)	0 (0, 0)	0 (0, 0)	4 (1, 0)	0 (0, 0)	2 (0, 0)	48946345	48946776	432	0 (0, 0)	0 (0, 0)	0 (0, 0)	0 (0, 0)	0 (0, 0)	2 (0, 0)
SNP_A-2024331	1	48946083	48948762	2680	4 (0, 0)	0 (0, 0)	0 (0, 0)	4 (1, 0)	0 (0, 0)	2 (0, 0)	48946773	48947095	323	0 (0, 0)	0 (0, 0)	0 (0, 0)	0 (0, 0)	0 (0, 0)	2 (0, 0)
SNP_A-4301017	1	48948985	48954301	5317	6 (1, 1)	0 (0, 0)	1 (0, 0)	4 (1, 0)	1 (0, 0)	2 (0, 0)	48952231	48952525	295	0 (0, 0)	0 (0, 0)	0 (0, 0)	0 (0, 0)	0 (0, 0)	2 (0, 0)
SNP_A-8381846	1	48948985	48954301	5317	6 (1, 1)	0 (0, 0)	1 (0, 0)	4 (1, 0)	1 (0, 0)	2 (0, 0)	48952231	48952525	295	0 (0, 0)	0 (0, 0)	0 (0, 0)	0 (0, 0)	0 (0, 0)	2 (0, 0)
SNP_A-4258087	1	48962237	48962602	366	0 (0, 0)	0 (0, 0)	0 (0, 0)	0 (0, 0)	0 (0, 0)	2 (0, 0)	48962320	48962879	560	0 (0, 0)	0 (0, 0)	0 (0, 0)	0 (0, 0)	0 (0, 0)	2 (0, 0)
SNP_A-8597938	1	48962799	48963817	1019	0 (0, 0)	0 (0, 0)	0 (0, 0)	0 (0, 0)	0 (0, 0)	2 (0, 0)	48962320	48962879	560	0 (0, 0)	0 (0, 0)	0 (0, 0)	0 (0, 0)	0 (0, 0)	2 (0, 0)
SNP_A-2011849	1	48994986	48995266	281	0 (0, 0)	0 (0, 0)	0 (0, 0)	0 (0, 0)	0 (0, 0)	2 (0, 0)	48994225	48995726	1502	2 (0, 0)	0 (0, 0)	0 (0, 0)	0 (0, 0)	0 (0, 0)	2 (0, 0)
SNP_A-1876017	1	49010646	49012952	2307	1 (0, 0)	0 (0, 0)	0 (0, 0)	0 (0, 0)	0 (0, 0)	2 (0, 0)	49012380	49013180	801	0 (0, 0)	0 (0, 0)	0 (0, 0)	0 (0, 0)	0 (0, 0)	2 (0, 0)
SNP_A-4226140	1	49093123	49093652	530	0 (0, 0)	0 (0, 0)	0 (0, 0)	0 (0, 0)	0 (0, 0)	2 (0, 0)	49093064	49096022	2959	1 (1, 0)	1 (0, 0)	1 (0, 0)	4 (0, 0)	1 (1, 0)	2 (0, 0)
SNP_A-4221171	1	49108790	49109134	345	0 (0, 0)	0 (0, 0)	0 (0, 0)	0 (0, 0)	0 (0, 0)	2 (0, 0)	49108346	49109873	1528	0 (0, 0)	0 (0, 0)	0 (0, 0)	0 (0, 0)	0 (0, 0)	2 (0, 0)
SNP_A-2231020	1	49111550	49113658	2109	0 (0, 0)	1 (0, 1)	2 (0, 1)	0 (1, 0)	1 (0, 0)	2 (0, 0)	49113156	49113517	362	0 (0, 0)	0 (0, 0)	0 (0, 0)	0 (0, 0)	0 (0, 0)	2 (0, 0)
SNP_A-2087766	1	49118687	49119502	816	0 (0, 0)	0 (0, 0)	0 (0, 0)	0 (0, 0)	0 (0, 0)	2 (0, 0)	49116846	49120363	3518	1 (0, 0)	0 (0, 0)	0 (0, 0)	1 (1, 0)	1 (0, 0)	2 (0, 0)
SNP_A-1879094	1	49130713	49132843	2131	3 (1, 0)	1 (0, 0)	1 (0, 0)	1 (0, 0)	0 (0, 0)	2 (0, 0)	49132225	49132528	304	0 (0, 0)	0 (0, 0)	0 (0, 0)	0 (0, 0)	0 (0, 0)	2 (0, 0)
SNP_A-8370587	1	49147289	49147676	388	0 (0, 0)	0 (0, 0)	0 (0, 0)	0 (0, 0)	0 (0, 0)	2 (0, 0)	49144232	49149152	4921	0 (1, 0)	0 (0, 0)	0 (0, 0)	0 (0, 0)	4 (0, 1)	2 (0, 0)
SNP_A-2166962	1	49162516	49163061	546	0 (0, 0)	0 (0, 0)	0 (0, 0)	0 (0, 0)	0 (0, 0)	2 (0, 0)	49160677	49163035	2359	0 (0, 0)	0 (0, 0)	0 (0, 0)	1 (0, 0)	0 (0, 0)	2 (0, 0)
SNP_A-8654535	1	49175717	49180331	4615	2 (1, 0)	1 (0, 1)	1 (0, 0)	2 (0, 0)	2 (1, 0)	2 (0, 0)	49179834	49180261	428	0 (0, 0)	0 (0, 0)	0 (0, 0)	0 (0, 0)	0 (0, 0)	2 (0, 0)
SNP_A-2011985	1	49175717	49180331	4615	2 (1, 0)	1 (0, 1)	1 (0, 0)	2 (0, 0)	2 (1, 0)	2 (0, 0)	49179834	49180261	428	0 (0, 0)	0 (0, 0)	0 (0, 0)	0 (0, 0)	0 (0, 0)	2 (0, 0)
SNP_A-8337834	1	49202371	49204194	1824	0 (0, 0)	0 (0, 0)	0 (0, 0)	1 (0, 0)	0 (0, 0)	2 (0, 0)	49201645	49202570	926	0 (0, 0)	0 (0, 0)	0 (0, 0)	0 (0, 0)	0 (0, 0)	2 (0, 0)
SNP_A-4247249	1	49218311	49220530	2220	1 (0, 0)	0 (0, 0)	0 (0, 0)	0 (0, 0)	2 (0, 0)	2 (0, 0)	49219328	49220223	896	0 (0, 0)	0 (0, 0)	0 (0, 0)	0 (0, 0)	0 (0, 0)	2 (0, 0)
SNP_A-2153698	1	49222962	49224044	1083	0 (0, 0)	0 (0, 0)	0 (0, 0)	0 (0, 0)	0 (0, 0)	2 (0, 0)	49223693	49230720	7028	3 (0, 0)	0 (0, 0)	0 (0, 0)	0 (1, 0)	3 (0, 0)	2 (0, 0)
SNP_A-4243878	1	49239929	49241136	1208	0 (0, 0)	0 (0, 0)	0 (0, 0)	0 (0, 0)	1 (0, 0)	2 (0, 0)	49240529	49241217	689	0 (0, 0)	0 (0, 0)	0 (0, 0)	0 (0, 0)	0 (0, 0)	2 (0, 0)
SNP_A-8398336	1	49278898	49279279	382	0 (0, 0)	0 (0, 0)	0 (0, 0)	0 (0, 0)	0 (0, 0)	2 (0, 0)	49277104	49279817	2714	1 (0, 0)	0 (0, 0)	0 (0, 0)	0 (0, 0)	1 (0, 0)	2 (0, 0)
SNP_A-4260554	1	49313566	49314900	1335	0 (0, 0)	0 (0, 0)	0 (0, 0)	0 (0, 0)	0 (0, 0)	2 (0, 0)	49314391	49314671	281	0 (0, 0)	0 (0, 0)	0 (0, 0)	0 (0, 0)	0 (0, 0)	2 (0, 0)
SNP_A-2025339	1	49348853	49349352	500	0 (0, 0)	0 (0, 0)	0 (0, 0)	0 (0, 0)	0 (0, 0)	2 (0, 0)	49347943	49349623	1681	2 (0, 0)	1 (0, 0)	1 (0, 0)	1 (0, 0)	0 (0, 0)	2 (0, 0)
SNP_A-8338159	1	49427338	49428287	950	0 (0, 0)	0 (0, 0)	0 (0, 0)	0 (0, 0)	0 (0, 0)	2 (0, 0)	49427666	49428119	454	0 (0, 0)	0 (0, 0)	0 (0, 0)	0 (0, 0)	0 (0, 0)	2 (0, 0)
SNP_A-1796516	1	49437224	49440154	2931	0 (0, 0)	0 (0, 0)	0 (0, 0)	1 (0, 0)	1 (0, 0)	2 (0, 0)	49438000	49438297	298	0 (0, 0)	0 (0, 0)	0 (0, 0)	0 (0, 0)	0 (0, 0)	2 (0, 0)
SNP_A-2141045	1	49437224	49440154	2931	0 (0, 0)	0 (0, 0)	0 (0, 0)	1 (0, 0)	1 (0, 0)	2 (0, 0)	49438000	49438297	298	0 (0, 0)	0 (0, 0)	0 (0, 0)	0 (0, 0)	0 (0, 0)	2 (0, 0)
SNP_A-8468636	1	49437224	49440154	2931	0 (0, 0)	0 (0, 0)	0 (0, 0)	1 (0, 0)	1 (0, 0)	2 (0, 0)	49438834	49439230	397	0 (0, 0)	0 (0, 0)	0 (0, 0)	0 (0, 0)	0 (0, 0)	2 (0, 0)
SNP_A-4245000	1	49490857	49493652	2796	1 (0, 1)	0 (0, 0)	0 (0, 0)	0 (0, 0)	0 (0, 0)	2 (0, 0)	49491719	49492700	982	0 (0, 0)	0 (0, 0)	0 (0, 0)	0 (0, 0)	0 (0, 0)	2 (0, 0)
SNP_A-8333789	1	49526597	49527236	640	0 (0, 0)	0 (0, 0)	0 (0, 0)	0 (0, 0)	0 (0, 0)	2 (0, 0)	49526274	49527008	735	0 (0, 0)	0 (0, 0)	0 (0, 0)	0 (0, 0)	0 (0, 0)	2 (0, 0)
SNP_A-1919696	1	49537751	49538322	572	0 (0, 0)	0 (0, 0)	0 (0, 0)	0 (0, 0)	0 (0, 0)	2 (0, 0)	49537092	49539028	1937	1 (0, 0)	0 (0, 0)	0 (0, 0)	0 (0, 0)	1 (0, 0)	2 (0, 0)
SNP_A-2162601	1	49559302	49559882	581	0 (0, 0)	0 (0, 0)	0 (0, 0)	0 (0, 0)	0 (0, 0)	2 (0, 0)	49558814	49563536	4723	6 (0, 0)	0 (0, 0)	1 (1, 0)	1 (0, 0)	0 (0, 0)	2 (0, 0)
SNP_A-4240652	1	49594609	49595185	577	0 (0, 0)	0 (0, 0)	0 (0, 0)	0 (0, 0)	0 (0, 0)	2 (0, 0)	49594897	49595656	760	0 (0, 0)	0 (0, 0)	0 (0, 0)	0 (0, 0)	0 (0, 0)	2 (0, 0)
SNP_A-2307269	1	49595182	49596158	977	0 (0, 0)	0 (0, 0)	0 (0, 0)	0 (0, 0)	0 (0, 0)	2 (0, 0)	49595863	49603464	7602	3 (1, 0)	0 (0, 0)	2 (0, 0)	2 (0, 0)	3 (1, 0)	2 (0, 0)
SNP_A-8397450	1	49620229	49621014	786	0 (0, 0)	0 (0, 0)	0 (0, 0)	0 (0, 0)	0 (0, 0)	2 (0, 0)	49619906	49625122	5217	7 (0, 0)	0 (0, 0)	0 (0, 0)	1 (1, 0)	1 (0, 0)	2 (0, 0)
SNP_A-1942299	1	49620229	49621014	786	0 (0, 0)	0 (0, 0)	0 (0, 0)	0 (0, 0)	0 (0, 0)	2 (0, 0)	49619906	49625122	5217	7 (0, 0)	0 (0, 0)	0 (0, 0)	1 (1, 0)	1 (0, 0)	2 (0, 0)
SNP_A-2174104	1	49655120	49655337	218	0 (0, 0)	0 (0, 0)	0 (0, 0)	0 (0, 0)	0 (0, 0)	2 (0, 0)	49654758	49655315	558	0 (0, 0)	0 (0, 0)	0 (0, 0)	0 (0, 0)	0 (0, 0)	2 (0, 0)
SNP_A-2098169	1	49689465	49689923	459	0 (0, 0)	0 (0, 0)	0 (0, 0)	0 (0, 0)	0 (0, 0)	2 (0, 0)	49686816	49689732	2917	0 (1, 0)	0 (0, 0)	0 (0, 0)	1 (0, 0)	0 (0, 0)	2 (0, 0)
SNP_A-4215192	1	49731227	49732001	775	0 (0, 0)	0 (0, 0)	0 (0, 0)	0 (0, 0)	0 (0, 0)	2 (0, 0)	49728937	49732148	3212	0 (0, 0)	0 (0, 0)	0 (0, 0)	1 (0, 0)	0 (0, 0)	2 (0, 0)
SNP_A-8419796	1	49824878	49826971	2094	2 (0, 1)	0 (0, 0)	0 (0, 0)	0 (0, 0)	0 (0, 0)	2 (0, 0)	49825935	49826742	808	0 (0, 0)	0 (0, 0)	0 (0, 0)	0 (0, 0)	0 (0, 0)	2 (0, 0)
SNP_A-2158423	1	50022460	50023264	805	0 (0, 0)	0 (0, 0)	0 (0, 0)	0 (0, 0)	0 (0, 0)	2 (0, 0)	50019576	50024042	4467	0 (0, 0)	0 (0, 0)	0 (0, 0)	0 (0, 0)	1 (0, 0)	2 (0, 0)
SNP_A-1921847	1	50081044	50081248	205	0 (0, 0)	0 (0, 0)	0 (0, 0)	0 (0, 0)	0 (0, 0)	2 (0, 0)	50080631	50081650	1020	0 (0, 0)	0 (0, 0)	0 (0, 0)	0 (0, 0)	0 (0, 0)	2 (0, 0)
SNP_A-2098127	1	50107992	50108328	337	0 (0, 0)	0 (0, 0)	0 (0, 0)	0 (0, 0)	0 (0, 0)	2 (0, 0)	50107950	50110693	2744	2 (0, 0)	0 (0, 0)	0 (0, 0)	0 (0, 0)	2 (0, 0)	2 (0, 0)
SNP_A-2175318	1	50122214	50122578	365	0 (0, 0)	0 (0, 0)	0 (0, 0)	0 (0, 0)	0 (0, 0)	2 (0, 0)	50121330	50124204	2875	0 (0, 0)	0 (0, 0)	0 (0, 0)	0 (0, 0)	2 (0, 0)	2 (0, 0)
SNP_A-2238699	1	50131299	50133993	2695	1 (0, 0)	0 (0, 0)	0 (0, 0)	2 (0, 0)	1 (1, 0)	2 (0, 0)	50132380	50133216	837	0 (0, 0)	0 (0, 0)	0 (0, 0)	0 (0, 0)	0 (0, 0)	2 (0, 0)
SNP_A-4225789	1	50226198	50226808	611	0 (0, 0)	0 (0, 0)	0 (0, 0)	0 (0, 0)	0 (0, 0)	2 (0, 0)	50223347	50228158	4812	1 (0, 1)	0 (0, 0)	0 (0, 0)	0 (0, 0)	1 (0, 0)	2 (0, 0)
SNP_A-2000048	1	50305335	50305936	602	0 (0, 0)	0 (0, 0)	0 (0, 0)	0 (0, 0)	0 (0, 0)	2 (0, 0)	50304116	50308770	4655	2 (0, 0)	0 (0, 0)	1 (2, 0)	2 (0, 0)	3 (0, 0)	2 (0, 0)
SNP_A-2199938	1	50318929	50319518	590	0 (0, 0)	0 (0, 0)	0 (0, 0)	0 (0, 0)	0 (0, 0)	2 (0, 0)	50317809	50319702	1894	2 (0, 0)	1 (0, 0)	0 (0, 0)	0 (0, 0)	2 (0, 0)	2 (0, 0)
SNP_A-8336125	1	50342975	50343262	288	0 (0, 0)	0 (0, 0)	0 (0, 0)	0 (0, 0)	0 (0, 0)	2 (0, 0)	50342533	50343820	1288	0 (0, 0)	0 (0, 0)	0 (0, 0)	0 (0, 0)	0 (0, 0)	2 (0, 0)
SNP_A-1859276	1	50359230	50361390	2161	0 (0, 0)	0 (0, 0)	0 (0, 0)	1 (0, 0)	0 (0, 0)	2 (0, 0)	50360974	50361363	390	0 (0, 0)	0 (0, 0)	0 (0, 0)	0 (0, 0)	0 (0, 0)	2 (0, 0)
SNP_A-2060970	1	50417962	50418825	864	0 (0, 0)	0 (0, 0)	0 (0, 0)	0 (0, 0)	0 (0, 0)	2 (0, 0)	50417526	50419327	1802	0 (0, 0)	0 (0, 0)	0 (0, 0)	0 (0, 0)	0 (0, 0)	2 (0, 0)
SNP_A-4205346	1	50434051	50435000	950	0 (0, 0)	0 (0, 0)	0 (0, 0)	0 (0, 0)	0 (0, 0)	2 (0, 0)	50434114	50436371	2258	1 (0, 0)	0 (0, 0)	0 (0, 0)	1 (0, 0)	1 (0, 0)	2 (0, 0)
SNP_A-8346166	1	50434051	50435000	950	0 (0, 0)	0 (0, 0)	0 (0, 0)	0 (0, 0)	0 (0, 0)	2 (0, 0)	50434114	50436371	2258	1 (0, 0)	0 (0, 0)	0 (0, 0)	1 (0, 0)	1 (0, 0)	2 (0, 0)
SNP_A-8382211	1	50441796	50443867	2072	0 (0, 0)	0 (0, 0)	0 (0, 0)	0 (0, 0)	2 (0, 0)	2 (0, 0)	50441931	50442884	954	0 (0, 0)	0 (0, 0)	0 (0, 0)	0 (0, 0)	0 (0, 0)	2 (0, 0)
SNP_A-2067814	1	50481729	50482188	460	0 (0, 0)	0 (0, 0)	0 (0, 0)	0 (0, 0)	0 (0, 0)	2 (0, 0)	50480489	50482537	2049	0 (0, 0)	0 (0, 0)	2 (0, 1)	1 (0, 0)	0 (0, 0)	2 (0, 0)
SNP_A-2054625	1	50481729	50482188	460	0 (0, 0)	0 (0, 0)	0 (0, 0)	0 (0, 0)	0 (0, 0)	2 (0, 0)	50480489	50482537	2049	0 (0, 0)	0 (0, 0)	2 (0, 1)	1 (0, 0)	0 (0, 0)	2 (0, 0)
SNP_A-2155159	1	50487175	50489294	2120	2 (0, 0)	0 (0, 0)	0 (0, 0)	0 (0, 0)	1 (0, 0)	2 (0, 0)	50488436	50489084	649	0 (0, 0)	0 (0, 0)	0 (0, 0)	0 (0, 0)	0 (0, 0)	2 (0, 0)
SNP_A-2242449	1	50490316	50490713	398	0 (0, 0)	0 (0, 0)	0 (0, 0)	0 (0, 0)	0 (0, 0)	2 (0, 0)	50489633	50490966	1334	4 (0, 0)	1 (0, 0)	3 (0, 1)	1 (0, 0)	1 (0, 0)	2 (0, 0)
SNP_A-8637289	1	50495886	50498271	2386	1 (0, 0)	0 (0, 0)	1 (0, 0)	0 (0, 0)	0 (0, 0)	2 (0, 0)	50497530	50498050	521	0 (0, 0)	0 (0, 0)	0 (0, 0)	0 (0, 0)	0 (0, 0)	2 (0, 0)
SNP_A-8494976	1	50512576	50512904	329	0 (0, 0)	0 (0, 0)	0 (0, 0)	0 (0, 0)	0 (0, 0)	2 (0, 0)	50512421	50512761	341	0 (0, 0)	0 (0, 0)	0 (0, 0)	0 (0, 0)	0 (0, 0)	2 (0, 0)
SNP_A-2261210	1	50526988	50527245	258	0 (0, 0)	0 (0, 0)	0 (0, 0)	0 (0, 0)	0 (0, 0)	2 (0, 0)	50527098	50527526	429	0 (0, 0)	0 (0, 0)	0 (0, 0)	0 (0, 0)	0 (0, 0)	2 (0, 0)
SNP_A-2310253	1	50530108	50530908	801	0 (0, 0)	0 (0, 0)	0 (0, 0)	0 (0, 0)	0 (0, 0)	2 (0, 0)	50529786	50532001	2216	2 (0, 0)	0 (0, 0)	0 (1, 0)	1 (0, 0)	1 (0, 0)	2 (0, 0)
SNP_A-8384507	1	50543728	50544708	981	0 (0, 0)	0 (0, 0)	0 (0, 0)	0 (0, 0)	0 (0, 0)	2 (0, 0)	50544118	50544646	529	0 (0, 0)	0 (0, 0)	0 (0, 0)	0 (0, 0)	0 (0, 0)	2 (0, 0)
SNP_A-2205881	1	50556272	50560339	4068	0 (0, 0)	1 (0, 0)	2 (0, 0)	1 (0, 1)	0 (0, 0)	2 (0, 0)	50560091	50560470	380	0 (0, 0)	0 (0, 0)	0 (0, 0)	0 (0, 0)	0 (0, 0)	2 (0, 0)
SNP_A-8387394	1	50560336	50561131	796	0 (0, 0)	0 (0, 0)	0 (0, 0)	0 (0, 0)	0 (0, 0)	2 (0, 0)	50560721	50561087	367	0 (0, 0)	0 (0, 0)	0 (0, 0)	0 (0, 0)	0 (0, 0)	2 (0, 0)
SNP_A-4241787	1	50565785	50567342	1558	0 (0, 0)	0 (0, 0)	1 (0, 0)	0 (0, 0)	1 (0, 0)	2 (0, 0)	50566369	50566933	565	0 (0, 0)	0 (0, 0)	0 (0, 0)	0 (0, 0)	0 (0, 0)	2 (0, 0)
SNP_A-8414111	1	50574662	50576360	1699	3 (0, 0)	1 (0, 0)	2 (0, 0)	1 (0, 0)	0 (0, 0)	2 (0, 0)	50575010	50575567	558	0 (0, 0)	0 (0, 0)	0 (0, 0)	0 (0, 0)	0 (0, 0)	2 (0, 0)
SNP_A-4279446	1	50589357	50590754	1398	4 (0, 0)	1 (0, 0)	3 (1, 0)	1 (0, 0)	0 (0, 0)	2 (0, 0)	50590242	50591086	845	0 (0, 0)	0 (0, 0)	0 (0, 0)	0 (0, 0)	0 (0, 0)	2 (0, 0)
SNP_A-8401397	1	50589357	50590754	1398	4 (0, 0)	1 (0, 0)	3 (1, 0)	1 (0, 0)	0 (0, 0)	2 (0, 0)	50590242	50591086	845	0 (0, 0)	0 (0, 0)	0 (0, 0)	0 (0, 0)	0 (0, 0)	2 (0, 0)
SNP_A-2089784	1	50617300	50617856	557	0 (0, 0)	0 (0, 0)	0 (0, 0)	0 (0, 0)	0 (0, 0)	2 (0, 0)	50616082	50619650	3569	5 (2, 1)	0 (1, 0)	4 (2, 3)	3 (0, 1)	1 (1, 0)	2 (0, 0)
SNP_A-8507455	1	50678597	50681397	2801	3 (0, 0)	0 (0, 0)	0 (0, 0)	0 (0, 0)	2 (0, 0)	2 (0, 0)	50678755	50679066	312	0 (0, 0)	0 (0, 0)	0 (0, 0)	0 (0, 0)	0 (0, 0)	2 (0, 0)
SNP_A-8381838	1	50700558	50701481	924	0 (0, 0)	0 (0, 0)	0 (0, 0)	0 (0, 0)	0 (0, 0)	2 (0, 0)	50700831	50701462	632	0 (0, 0)	0 (0, 0)	0 (0, 0)	0 (0, 0)	0 (0, 0)	2 (0, 0)
SNP_A-2026027	1	50711917	50712604	688	0 (0, 0)	0 (0, 0)	0 (0, 0)	0 (0, 0)	0 (0, 0)	2 (0, 0)	50711955	50712695	741	0 (0, 0)	0 (0, 0)	0 (0, 0)	0 (0, 0)	0 (0, 0)	2 (0, 0)
SNP_A-2308169	1	50726503	50726766	264	0 (0, 0)	0 (0, 0)	0 (0, 0)	0 (0, 0)	0 (0, 0)	2 (0, 0)	50725955	50727730	1776	0 (0, 0)	0 (0, 0)	0 (0, 0)	1 (0, 0)	2 (0, 0)	2 (0, 0)
SNP_A-2105831	1	50726503	50726766	264	0 (0, 0)	0 (0, 0)	0 (0, 0)	0 (0, 0)	0 (0, 0)	2 (0, 0)	50725955	50727730	1776	0 (0, 0)	0 (0, 0)	0 (0, 0)	1 (0, 0)	2 (0, 0)	2 (0, 0)
SNP_A-4197350	1	50748525	50749089	565	0 (0, 0)	0 (0, 0)	0 (0, 0)	0 (0, 0)	0 (0, 0)	2 (0, 0)	50748082	50749387	1306	4 (0, 0)	0 (0, 0)	0 (0, 0)	1 (0, 0)	0 (0, 0)	2 (0, 0)
SNP_A-4260621	1	50772689	50773350	662	0 (0, 0)	0 (0, 0)	0 (0, 0)	0 (0, 0)	0 (0, 0)	2 (0, 0)	50772522	50773500	979	0 (0, 0)	0 (0, 0)	0 (0, 0)	0 (0, 0)	0 (0, 0)	2 (0, 0)
SNP_A-2262626	1	50789727	50790154	428	0 (0, 0)	0 (0, 0)	0 (0, 0)	0 (0, 0)	0 (0, 0)	2 (0, 0)	50788377	50790323	1947	1 (0, 0)	0 (0, 0)	1 (0, 0)	1 (0, 0)	1 (0, 0)	2 (0, 0)
SNP_A-8593893	1	50798864	50799275	412	0 (0, 0)	0 (0, 0)	0 (0, 0)	0 (0, 0)	0 (0, 0)	2 (0, 0)	50798647	50800871	2225	1 (0, 0)	1 (0, 0)	2 (0, 0)	2 (0, 0)	1 (0, 0)	2 (0, 0)
SNP_A-4272716	1	50801197	50802783	1587	0 (0, 0)	0 (0, 0)	0 (0, 0)	0 (0, 0)	0 (0, 0)	2 (0, 0)	50801813	50802499	687	0 (0, 0)	0 (0, 0)	0 (0, 0)	0 (0, 0)	0 (0, 0)	2 (0, 0)
SNP_A-2230208	1	50801197	50802783	1587	0 (0, 0)	0 (0, 0)	0 (0, 0)	0 (0, 0)	0 (0, 0)	2 (0, 0)	50801813	50802499	687	0 (0, 0)	0 (0, 0)	0 (0, 0)	0 (0, 0)	0 (0, 0)	2 (0, 0)
SNP_A-2012637	1	50826817	50827111	295	0 (0, 0)	0 (0, 0)	0 (0, 0)	0 (0, 0)	0 (0, 0)	2 (0, 0)	50824715	50827042	2328	3 (0, 0)	1 (0, 0)	0 (0, 0)	0 (0, 0)	2 (0, 0)	2 (0, 0)
SNP_A-8336911	1	50826817	50827111	295	0 (0, 0)	0 (0, 0)	0 (0, 0)	0 (0, 0)	0 (0, 0)	2 (0, 0)	50824715	50827042	2328	3 (0, 0)	1 (0, 0)	0 (0, 0)	0 (0, 0)	2 (0, 0)	2 (0, 0)
SNP_A-4294891	1	50944256	50948769	4514	4 (0, 0)	1 (0, 0)	2 (0, 0)	2 (0, 0)	2 (0, 0)	2 (0, 0)	50946629	50946951	323	0 (0, 0)	0 (0, 0)	0 (0, 0)	0 (0, 0)	0 (0, 0)	2 (0, 0)
SNP_A-8411952	1	51021527	51023238	1712	3 (0, 0)	0 (0, 0)	1 (0, 0)	0 (0, 0)	2 (0, 0)	2 (0, 0)	51021045	51021799	755	0 (0, 0)	0 (0, 0)	0 (0, 0)	0 (0, 0)	0 (0, 0)	2 (0, 0)
SNP_A-2281703	1	51024893	51025504	612	0 (0, 0)	0 (0, 0)	0 (0, 0)	0 (0, 0)	0 (0, 0)	2 (0, 0)	51024293	51030390	6098	5 (0, 0)	0 (0, 0)	3 (0, 0)	3 (0, 0)	1 (0, 0)	2 (0, 0)
SNP_A-8363220	1	51026580	51027237	658	0 (0, 0)	0 (0, 0)	0 (0, 0)	0 (0, 0)	0 (0, 0)	2 (0, 0)	51024293	51030390	6098	5 (0, 0)	0 (0, 0)	3 (0, 0)	3 (0, 0)	1 (0, 0)	2 (0, 0)
SNP_A-8359626	1	51119610	51119871	262	0 (0, 0)	0 (0, 0)	0 (0, 0)	0 (0, 0)	0 (0, 0)	2 (0, 0)	51119449	51119907	459	0 (0, 0)	0 (0, 0)	0 (0, 0)	0 (0, 0)	0 (0, 0)	2 (0, 0)
SNP_A-8548745	1	51142470	51142806	337	0 (0, 0)	0 (0, 0)	0 (0, 0)	0 (0, 0)	0 (0, 0)	2 (0, 0)	51140898	51143508	2611	0 (0, 0)	0 (0, 0)	0 (0, 0)	2 (0, 1)	2 (0, 0)	2 (0, 0)
SNP_A-8636443	1	51180671	51183737	3067	0 (0, 0)	0 (0, 0)	1 (0, 0)	0 (0, 0)	0 (0, 0)	2 (0, 0)	51182112	51182500	389	0 (0, 0)	0 (0, 0)	0 (0, 0)	0 (0, 0)	0 (0, 0)	2 (0, 0)
SNP_A-2000050	1	51197274	51203842	6569	50 (0, 1)	5 (1, 0)	21 (0, 0)	17 (0, 0)	5 (0, 0)	2 (0, 0)	51200101	51200360	260	0 (0, 0)	0 (0, 0)	0 (0, 0)	0 (0, 0)	0 (0, 0)	2 (0, 0)
SNP_A-2123114	1	51210934	51211880	947	0 (0, 0)	0 (0, 0)	0 (0, 0)	0 (0, 0)	0 (0, 0)	2 (0, 0)	51210431	51212783	2353	3 (1, 0)	0 (0, 0)	0 (0, 0)	1 (0, 0)	3 (0, 0)	2 (0, 0)
SNP_A-4226194	1	51221271	51222246	976	0 (0, 0)	0 (0, 0)	0 (0, 0)	0 (0, 0)	0 (0, 0)	2 (0, 0)	51216242	51222539	6298	23 (0, 0)	6 (0, 0)	10 (0, 0)	16 (0, 0)	2 (0, 0)	2 (0, 0)
SNP_A-2080161	1	51241070	51241569	500	0 (0, 0)	0 (0, 0)	0 (0, 0)	0 (0, 0)	0 (0, 0)	2 (0, 0)	51240855	51243420	2566	0 (0, 0)	1 (0, 0)	0 (0, 0)	1 (0, 0)	0 (0, 0)	2 (0, 0)
SNP_A-2042180	1	51241070	51241569	500	0 (0, 0)	0 (0, 0)	0 (0, 0)	0 (0, 0)	0 (0, 0)	2 (0, 0)	51240855	51243420	2566	0 (0, 0)	1 (0, 0)	0 (0, 0)	1 (0, 0)	0 (0, 0)	2 (0, 0)
SNP_A-8503093	1	51248198	51249085	888	0 (0, 0)	0 (0, 0)	0 (0, 0)	0 (0, 0)	0 (0, 0)	2 (0, 0)	51247950	51248763	814	0 (0, 0)	0 (0, 0)	0 (0, 0)	0 (0, 0)	0 (0, 0)	2 (0, 0)
SNP_A-8505719	1	51387057	51388600	1544	2 (0, 0)	0 (0, 0)	1 (0, 0)	1 (0, 0)	0 (0, 0)	2 (0, 0)	51387444	51387867	424	0 (0, 0)	0 (0, 0)	0 (0, 0)	0 (0, 0)	0 (0, 0)	2 (0, 0)
SNP_A-1895517	1	51586729	51589092	2364	3 (0, 0)	1 (0, 0)	2 (0, 0)	0 (0, 0)	1 (0, 0)	2 (0, 0)	51586638	51587001	364	0 (0, 0)	0 (0, 0)	0 (0, 0)	0 (0, 0)	0 (0, 0)	2 (0, 0)
SNP_A-8317590	1	51754284	51755049	766	0 (0, 0)	0 (0, 0)	0 (0, 0)	0 (0, 0)	0 (0, 0)	2 (0, 0)	51754081	51754562	482	0 (0, 0)	0 (0, 0)	0 (0, 0)	0 (0, 0)	0 (0, 0)	2 (0, 0)
SNP_A-8373639	1	51780929	51783096	2168	1 (0, 0)	1 (0, 0)	2 (0, 0)	2 (0, 0)	3 (0, 0)	2 (0, 0)	51782389	51782843	455	0 (0, 0)	0 (0, 0)	0 (0, 0)	0 (0, 0)	0 (0, 0)	2 (0, 0)
SNP_A-2262847	1	51780929	51783096	2168	1 (0, 0)	1 (0, 0)	2 (0, 0)	2 (0, 0)	3 (0, 0)	2 (0, 0)	51782389	51782843	455	0 (0, 0)	0 (0, 0)	0 (0, 0)	0 (0, 0)	0 (0, 0)	2 (0, 0)
SNP_A-2250451	1	51802212	51804324	2113	1 (0, 0)	0 (0, 0)	0 (0, 0)	0 (0, 0)	2 (0, 0)	2 (0, 0)	51802817	51803241	425	0 (0, 0)	0 (0, 0)	0 (0, 0)	0 (0, 0)	0 (0, 0)	2 (0, 0)
SNP_A-8643085	1	51804321	51806191	1871	0 (0, 0)	0 (0, 0)	0 (0, 0)	0 (0, 0)	0 (0, 0)	2 (0, 0)	51805208	51805673	466	0 (0, 0)	0 (0, 0)	0 (0, 0)	0 (0, 0)	0 (0, 0)	2 (0, 0)
SNP_A-2282548	1	51806188	51807993	1806	5 (0, 0)	0 (0, 0)	0 (0, 0)	0 (1, 0)	2 (0, 0)	2 (0, 0)	51806354	51806673	320	0 (0, 0)	0 (0, 0)	0 (0, 0)	0 (0, 0)	0 (0, 0)	2 (0, 0)
SNP_A-8478689	1	51881127	51882213	1087	0 (0, 0)	0 (0, 0)	0 (0, 0)	0 (0, 0)	0 (0, 0)	2 (0, 0)	51881181	51882266	1086	0 (0, 0)	0 (0, 0)	0 (0, 0)	0 (0, 0)	0 (0, 0)	2 (0, 0)
SNP_A-8484179	1	51936223	51937247	1025	0 (0, 0)	0 (0, 0)	0 (0, 0)	0 (0, 0)	0 (0, 0)	2 (0, 0)	51936412	51938397	1986	0 (0, 0)	0 (0, 0)	0 (0, 0)	0 (0, 0)	0 (0, 0)	2 (0, 0)
SNP_A-8596230	1	51937460	51937844	385	0 (0, 0)	0 (0, 0)	0 (0, 0)	0 (0, 0)	0 (0, 0)	2 (0, 0)	51936412	51938397	1986	0 (0, 0)	0 (0, 0)	0 (0, 0)	0 (0, 0)	0 (0, 0)	2 (0, 0)
SNP_A-1933848	1	52052736	52055264	2529	1 (0, 0)	0 (0, 0)	1 (0, 0)	1 (0, 0)	1 (0, 0)	2 (0, 0)	52053604	52054201	598	0 (0, 0)	0 (0, 0)	0 (0, 0)	0 (0, 0)	0 (0, 0)	2 (0, 0)
SNP_A-8525297	1	52147400	52150111	2712	1 (1, 0)	0 (0, 0)	0 (0, 0)	1 (0, 0)	1 (0, 0)	2 (0, 0)	52147493	52147971	479	0 (0, 0)	0 (0, 0)	0 (0, 0)	0 (0, 0)	0 (0, 0)	2 (0, 0)
SNP_A-8623028	1	52163429	52165581	2153	1 (0, 0)	0 (0, 0)	0 (0, 0)	1 (0, 1)	1 (0, 0)	2 (0, 0)	52164734	52165396	663	0 (0, 0)	0 (0, 0)	0 (0, 0)	0 (0, 0)	0 (0, 0)	2 (0, 0)
SNP_A-8519319	1	52177979	52181783	3805	2 (0, 0)	0 (0, 0)	1 (0, 0)	0 (0, 0)	2 (1, 0)	2 (0, 0)	52178648	52179320	673	0 (0, 0)	0 (0, 0)	0 (0, 0)	0 (0, 0)	0 (0, 0)	2 (0, 0)
SNP_A-2314639	1	52177979	52181783	3805	2 (0, 0)	0 (0, 0)	1 (0, 0)	0 (0, 0)	2 (1, 0)	2 (0, 0)	52179317	52179597	281	0 (0, 0)	0 (0, 0)	0 (0, 0)	0 (0, 0)	0 (0, 0)	2 (0, 0)
SNP_A-2037862	1	52197341	52199408	2068	2 (0, 0)	1 (0, 0)	0 (0, 0)	2 (0, 0)	2 (0, 0)	2 (0, 0)	52198379	52198773	395	0 (0, 0)	0 (0, 0)	0 (0, 0)	0 (0, 0)	0 (0, 0)	2 (0, 0)
SNP_A-8534935	1	52204244	52204668	425	0 (0, 0)	0 (0, 0)	0 (0, 0)	0 (0, 0)	0 (0, 0)	2 (0, 0)	52203259	52204864	1606	2 (0, 0)	0 (0, 0)	1 (0, 0)	3 (0, 0)	1 (0, 0)	2 (0, 0)
SNP_A-8486504	1	52219709	52219967	259	0 (0, 0)	0 (0, 0)	0 (0, 0)	0 (0, 0)	0 (0, 0)	2 (0, 0)	52218825	52220037	1213	2 (0, 0)	0 (0, 0)	0 (0, 0)	1 (0, 0)	0 (0, 0)	2 (0, 0)
SNP_A-8649439	1	52229968	52231050	1083	0 (0, 0)	0 (0, 0)	0 (0, 0)	0 (0, 0)	0 (0, 0)	2 (0, 0)	52230442	52230973	532	0 (0, 0)	0 (0, 0)	0 (0, 0)	0 (0, 0)	0 (0, 0)	2 (0, 0)
SNP_A-4269873	1	52238055	52241414	3360	3 (0, 0)	0 (0, 0)	1 (0, 1)	2 (0, 1)	3 (0, 0)	2 (0, 0)	52241112	52241558	447	0 (0, 0)	0 (0, 0)	0 (0, 0)	0 (0, 0)	0 (0, 0)	2 (0, 0)
SNP_A-2258638	1	52356519	52360725	4207	8 (0, 3)	1 (0, 0)	3 (0, 0)	3 (0, 1)	2 (0, 1)	2 (0, 0)	52356998	52357452	455	0 (0, 0)	0 (0, 0)	0 (0, 0)	0 (0, 0)	0 (0, 0)	2 (0, 0)
SNP_A-2209397	1	52392186	52394235	2050	2 (0, 0)	1 (0, 0)	2 (0, 0)	2 (0, 0)	0 (0, 0)	2 (0, 0)	52392373	52392644	272	0 (0, 0)	0 (0, 0)	0 (0, 0)	0 (0, 0)	0 (0, 0)	2 (0, 0)
SNP_A-2098789	1	52537515	52537996	482	0 (0, 0)	0 (0, 0)	0 (0, 0)	0 (0, 0)	0 (0, 0)	2 (0, 0)	52537429	52537959	531	0 (0, 0)	0 (0, 0)	0 (0, 0)	0 (0, 0)	0 (0, 0)	2 (0, 0)
SNP_A-2242133	1	52566332	52567904	1573	1 (0, 0)	0 (0, 0)	1 (0, 0)	1 (0, 0)	1 (1, 0)	2 (0, 0)	52567346	52567683	338	0 (0, 0)	0 (0, 0)	0 (0, 0)	0 (0, 0)	0 (0, 0)	2 (0, 0)
SNP_A-2071072	1	52647218	52647556	339	0 (0, 0)	0 (0, 0)	0 (0, 0)	0 (0, 0)	0 (0, 0)	2 (0, 0)	52646081	52647982	1902	5 (1, 0)	1 (0, 0)	1 (0, 0)	1 (0, 0)	0 (0, 0)	2 (0, 0)
SNP_A-2250050	1	52700884	52701195	312	0 (0, 0)	0 (0, 0)	0 (0, 0)	0 (0, 0)	0 (0, 0)	2 (0, 0)	52701010	52702766	1757	4 (0, 0)	0 (0, 0)	1 (0, 0)	2 (0, 0)	0 (0, 0)	2 (0, 0)
SNP_A-8570236	1	52822837	52824766	1930	1 (0, 0)	0 (0, 0)	1 (0, 0)	1 (0, 0)	2 (0, 0)	2 (0, 0)	52822933	52823187	255	0 (0, 0)	0 (0, 0)	0 (0, 0)	0 (0, 0)	0 (0, 0)	2 (0, 0)
SNP_A-2044579	1	52851242	52852193	952	0 (0, 0)	0 (0, 0)	0 (0, 0)	0 (0, 0)	0 (0, 0)	2 (0, 0)	52851766	52853134	1369	1 (0, 0)	0 (0, 0)	0 (0, 0)	1 (0, 0)	0 (0, 0)	2 (0, 0)
SNP_A-8339949	1	52875580	52877306	1727	1 (0, 0)	0 (0, 0)	0 (0, 0)	2 (0, 0)	0 (0, 0)	2 (0, 0)	52876375	52877200	826	0 (0, 0)	0 (0, 0)	0 (0, 0)	0 (0, 0)	0 (0, 0)	2 (0, 0)
SNP_A-8700843	1	52892717	52892982	266	0 (0, 0)	0 (0, 0)	0 (0, 0)	0 (0, 0)	0 (0, 0)	2 (0, 0)	52892258	52893645	1388	1 (0, 0)	0 (0, 0)	0 (0, 0)	0 (0, 0)	0 (0, 0)	2 (0, 0)
SNP_A-8544162	1	52922805	52923256	452	0 (0, 0)	0 (0, 0)	0 (0, 0)	0 (0, 0)	0 (0, 0)	2 (0, 0)	52922293	52924378	2086	1 (1, 0)	0 (0, 0)	0 (0, 0)	0 (0, 0)	0 (0, 0)	2 (0, 0)
SNP_A-1819012	1	52991473	52991839	367	0 (0, 0)	0 (0, 0)	0 (0, 0)	0 (0, 0)	0 (0, 0)	2 (0, 0)	52990064	52991569	1506	0 (0, 0)	0 (0, 0)	0 (0, 0)	0 (0, 0)	0 (0, 0)	2 (0, 0)
SNP_A-8673252	1	52997753	52997974	222	0 (0, 0)	0 (0, 0)	0 (0, 0)	0 (0, 0)	0 (0, 0)	2 (0, 0)	52995522	52998345	2824	3 (0, 0)	0 (0, 0)	3 (0, 1)	4 (0, 0)	3 (0, 0)	2 (0, 0)
SNP_A-2237284	1	53012545	53013544	1000	0 (0, 0)	0 (0, 0)	0 (0, 0)	0 (0, 0)	0 (0, 0)	2 (0, 0)	53012939	53013719	781	0 (0, 0)	0 (0, 0)	0 (0, 0)	0 (0, 0)	0 (0, 0)	2 (0, 0)
SNP_A-4278930	1	53021815	53023645	1831	0 (0, 0)	0 (0, 0)	1 (0, 0)	0 (0, 0)	6 (1, 0)	2 (0, 0)	53022501	53022958	458	0 (0, 0)	0 (0, 0)	0 (0, 0)	0 (0, 0)	0 (0, 0)	2 (0, 0)
SNP_A-4274013	1	53169785	53172397	2613	1 (0, 0)	0 (0, 0)	0 (0, 0)	0 (0, 0)	3 (0, 0)	2 (0, 0)	53171115	53171382	268	0 (0, 0)	0 (0, 0)	0 (0, 0)	0 (0, 0)	0 (0, 0)	2 (0, 0)
SNP_A-1908642	1	53228150	53228547	398	0 (0, 0)	0 (0, 0)	0 (0, 0)	0 (0, 0)	0 (0, 0)	2 (0, 0)	53225521	53228581	3061	0 (0, 0)	0 (0, 0)	1 (0, 0)	2 (0, 0)	1 (0, 0)	2 (0, 0)
SNP_A-4215346	1	53232011	53232662	652	0 (0, 0)	0 (0, 0)	0 (0, 0)	0 (0, 0)	0 (0, 0)	2 (0, 0)	53229083	53233204	4122	1 (1, 0)	0 (0, 0)	2 (0, 0)	4 (0, 1)	3 (0, 0)	2 (0, 0)
SNP_A-1787113	1	53232659	53235831	3173	3 (1, 1)	0 (0, 0)	0 (0, 0)	2 (0, 0)	3 (0, 0)	2 (0, 0)	53234480	53234985	506	0 (0, 0)	0 (0, 0)	0 (0, 0)	0 (0, 0)	0 (0, 0)	2 (0, 0)
SNP_A-2263237	1	53261524	53262400	877	0 (0, 0)	0 (0, 0)	0 (0, 0)	0 (0, 0)	0 (0, 0)	2 (0, 0)	53260154	53263706	3553	1 (0, 0)	1 (0, 0)	1 (0, 0)	3 (0, 0)	3 (1, 0)	2 (0, 0)
SNP_A-4193379	1	53261524	53262400	877	0 (0, 0)	0 (0, 0)	0 (0, 0)	0 (0, 0)	0 (0, 0)	2 (0, 0)	53260154	53263706	3553	1 (0, 0)	1 (0, 0)	1 (0, 0)	3 (0, 0)	3 (1, 0)	2 (0, 0)
SNP_A-2082243	1	53261524	53262400	877	0 (0, 0)	0 (0, 0)	0 (0, 0)	0 (0, 0)	0 (0, 0)	2 (0, 0)	53260154	53263706	3553	1 (0, 0)	1 (0, 0)	1 (0, 0)	3 (0, 0)	3 (1, 0)	2 (0, 0)
SNP_A-1861115	1	53284744	53287455	2712	1 (0, 1)	1 (0, 0)	0 (0, 0)	0 (0, 0)	5 (0, 0)	2 (0, 0)	53284433	53285199	767	0 (0, 0)	0 (0, 0)	0 (0, 0)	0 (0, 0)	0 (0, 0)	2 (0, 0)
SNP_A-1827161	1	53284744	53287455	2712	1 (0, 1)	1 (0, 0)	0 (0, 0)	0 (0, 0)	5 (0, 0)	2 (0, 0)	53284433	53285199	767	0 (0, 0)	0 (0, 0)	0 (0, 0)	0 (0, 0)	0 (0, 0)	2 (0, 0)
SNP_A-2168928	1	53290334	53290888	555	0 (0, 0)	0 (0, 0)	0 (0, 0)	0 (0, 0)	0 (0, 0)	2 (0, 0)	53289344	53290860	1517	0 (0, 0)	0 (1, 0)	0 (0, 0)	0 (0, 0)	2 (0, 1)	2 (0, 0)
SNP_A-2037051	1	53290334	53290888	555	0 (0, 0)	0 (0, 0)	0 (0, 0)	0 (0, 0)	0 (0, 0)	2 (0, 0)	53289344	53290860	1517	0 (0, 0)	0 (1, 0)	0 (0, 0)	0 (0, 0)	2 (0, 1)	2 (0, 0)
SNP_A-8342497	1	53361235	53364623	3389	10 (1, 1)	2 (0, 0)	2 (1, 0)	7 (0, 2)	2 (0, 0)	2 (0, 0)	53363140	53363420	281	0 (0, 0)	0 (0, 0)	0 (0, 0)	0 (0, 0)	0 (0, 0)	2 (0, 0)
SNP_A-8717107	1	53485733	53487081	1349	0 (0, 0)	0 (0, 0)	0 (0, 0)	0 (0, 0)	1 (0, 0)	2 (0, 0)	53485895	53486402	508	0 (0, 0)	0 (0, 0)	0 (0, 0)	0 (0, 0)	0 (0, 0)	2 (0, 0)
SNP_A-2193052	1	53485733	53487081	1349	0 (0, 0)	0 (0, 0)	0 (0, 0)	0 (0, 0)	1 (0, 0)	2 (0, 0)	53485895	53486402	508	0 (0, 0)	0 (0, 0)	0 (0, 0)	0 (0, 0)	0 (0, 0)	2 (0, 0)
SNP_A-1847785	1	53494712	53496265	1554	1 (0, 0)	0 (0, 0)	0 (0, 0)	2 (0, 0)	1 (0, 0)	2 (0, 0)	53495740	53496123	384	0 (0, 0)	0 (0, 0)	0 (0, 0)	0 (0, 0)	0 (0, 0)	2 (0, 0)
SNP_A-2144241	1	53494712	53496265	1554	1 (0, 0)	0 (0, 0)	0 (0, 0)	2 (0, 0)	1 (0, 0)	2 (0, 0)	53495740	53496123	384	0 (0, 0)	0 (0, 0)	0 (0, 0)	0 (0, 0)	0 (0, 0)	2 (0, 0)
SNP_A-1872169	1	53494712	53496265	1554	1 (0, 0)	0 (0, 0)	0 (0, 0)	2 (0, 0)	1 (0, 0)	2 (0, 0)	53495740	53496123	384	0 (0, 0)	0 (0, 0)	0 (0, 0)	0 (0, 0)	0 (0, 0)	2 (0, 0)
SNP_A-2298184	1	53517606	53522747	5142	26 (1, 0)	3 (0, 0)	2 (0, 0)	38 (1, 1)	6 (0, 0)	2 (0, 0)	53519075	53519446	372	0 (0, 0)	0 (0, 0)	0 (0, 0)	0 (0, 0)	0 (0, 0)	2 (0, 0)
SNP_A-2099203	1	53566892	53569746	2855	18 (0, 0)	1 (1, 0)	3 (0, 0)	10 (0, 0)	1 (0, 0)	2 (0, 0)	53569439	53570097	659	0 (0, 0)	0 (0, 0)	0 (0, 0)	0 (0, 0)	0 (0, 0)	2 (0, 0)
SNP_A-8683045	1	53566892	53569746	2855	18 (0, 0)	1 (1, 0)	3 (0, 0)	10 (0, 0)	1 (0, 0)	2 (0, 0)	53569439	53570097	659	0 (0, 0)	0 (0, 0)	0 (0, 0)	0 (0, 0)	0 (0, 0)	2 (0, 0)
SNP_A-2069725	1	53649856	53651537	1682	5 (0, 0)	0 (0, 0)	0 (0, 0)	3 (0, 0)	0 (0, 0)	2 (0, 0)	53650014	53650337	324	0 (0, 0)	0 (0, 0)	0 (0, 0)	0 (0, 0)	0 (0, 0)	2 (0, 0)
SNP_A-2294541	1	53683880	53685197	1318	0 (0, 0)	0 (0, 0)	0 (0, 0)	0 (0, 0)	1 (0, 0)	2 (0, 0)	53684171	53684642	472	0 (0, 0)	0 (0, 0)	0 (0, 0)	0 (0, 0)	0 (0, 0)	2 (0, 0)
SNP_A-2216454	1	53689083	53689698	616	0 (0, 0)	0 (0, 0)	0 (0, 0)	0 (0, 0)	0 (0, 0)	2 (0, 0)	53688350	53690840	2491	0 (0, 0)	0 (0, 0)	1 (0, 0)	0 (0, 0)	1 (0, 0)	2 (0, 0)
SNP_A-2218592	1	53782681	53785307	2627	3 (0, 1)	2 (0, 0)	2 (0, 0)	3 (1, 0)	3 (0, 0)	2 (0, 0)	53783247	53783544	298	0 (0, 0)	0 (0, 0)	0 (0, 0)	0 (0, 0)	0 (0, 0)	2 (0, 0)
SNP_A-8413420	1	53782681	53785307	2627	3 (0, 1)	2 (0, 0)	2 (0, 0)	3 (1, 0)	3 (0, 0)	2 (0, 0)	53783247	53783544	298	0 (0, 0)	0 (0, 0)	0 (0, 0)	0 (0, 0)	0 (0, 0)	2 (0, 0)
SNP_A-2285572	1	53802453	53802799	347	0 (0, 0)	0 (0, 0)	0 (0, 0)	0 (0, 0)	0 (0, 0)	2 (0, 0)	53801533	53803113	1581	0 (0, 0)	0 (0, 0)	0 (0, 0)	0 (0, 0)	1 (0, 0)	2 (0, 0)
SNP_A-8602602	1	53802453	53802799	347	0 (0, 0)	0 (0, 0)	0 (0, 0)	0 (0, 0)	0 (0, 0)	2 (0, 0)	53801533	53803113	1581	0 (0, 0)	0 (0, 0)	0 (0, 0)	0 (0, 0)	1 (0, 0)	2 (0, 0)
SNP_A-8518102	1	53807011	53807489	479	0 (0, 0)	0 (0, 0)	0 (0, 0)	0 (0, 0)	0 (0, 0)	2 (0, 0)	53807402	53808748	1347	0 (0, 0)	0 (0, 0)	0 (0, 0)	0 (0, 0)	0 (0, 0)	2 (0, 0)
SNP_A-8339619	1	53810371	53810609	239	0 (0, 0)	0 (0, 0)	0 (0, 0)	0 (0, 0)	0 (0, 0)	2 (0, 0)	53808745	53810828	2084	5 (0, 0)	1 (0, 0)	2 (0, 0)	3 (0, 0)	1 (0, 0)	2 (0, 0)
SNP_A-2081395	1	53833740	53833965	226	0 (0, 0)	0 (0, 0)	0 (0, 0)	0 (0, 0)	0 (0, 0)	2 (0, 0)	53833729	53834205	477	0 (0, 0)	0 (0, 0)	0 (0, 0)	0 (0, 0)	0 (0, 0)	2 (0, 0)
SNP_A-1879944	1	53835174	53838677	3504	7 (0, 1)	4 (0, 0)	6 (0, 0)	9 (0, 2)	2 (0, 0)	2 (0, 0)	53837975	53838311	337	0 (0, 0)	0 (0, 0)	0 (0, 0)	0 (0, 0)	0 (0, 0)	2 (0, 0)
SNP_A-1878958	1	53966188	53966662	475	0 (0, 0)	0 (0, 0)	0 (0, 0)	0 (0, 0)	0 (0, 0)	2 (0, 0)	53964989	53966694	1706	1 (0, 0)	0 (0, 0)	1 (0, 0)	0 (0, 0)	1 (0, 0)	2 (0, 0)
SNP_A-1957261	1	54019612	54020405	794	0 (0, 0)	0 (0, 0)	0 (0, 0)	0 (0, 0)	0 (0, 0)	2 (0, 0)	54018945	54021289	2345	0 (0, 0)	0 (0, 0)	0 (0, 0)	0 (0, 0)	1 (0, 0)	2 (0, 0)
SNP_A-4220361	1	54024624	54025320	697	0 (0, 0)	0 (0, 0)	0 (0, 0)	0 (0, 0)	0 (0, 0)	2 (0, 0)	54023327	54025115	1789	1 (0, 0)	0 (0, 0)	1 (0, 0)	2 (0, 0)	1 (0, 0)	2 (0, 0)
SNP_A-8600846	1	54064239	54064668	430	0 (0, 0)	0 (0, 0)	0 (0, 0)	0 (0, 0)	0 (0, 0)	2 (0, 0)	54064002	54065283	1282	0 (0, 0)	0 (0, 0)	1 (0, 0)	0 (0, 0)	0 (0, 0)	2 (0, 0)
SNP_A-1924458	1	54064665	54065686	1022	0 (0, 0)	0 (0, 0)	0 (0, 0)	0 (0, 0)	0 (0, 0)	2 (0, 0)	54064002	54065283	1282	0 (0, 0)	0 (0, 0)	1 (0, 0)	0 (0, 0)	0 (0, 0)	2 (0, 0)
SNP_A-8559059	1	54098992	54099349	358	0 (0, 0)	0 (0, 0)	0 (0, 0)	0 (0, 0)	0 (0, 0)	2 (0, 0)	54097146	54099250	2105	0 (0, 0)	0 (0, 0)	0 (0, 0)	2 (0, 1)	1 (0, 0)	2 (0, 0)
SNP_A-8453192	1	54141638	54143064	1427	4 (0, 0)	0 (0, 0)	0 (0, 0)	2 (0, 0)	1 (0, 0)	2 (0, 0)	54142797	54143665	869	0 (0, 0)	0 (0, 0)	0 (0, 0)	0 (0, 0)	0 (0, 0)	2 (0, 0)
SNP_A-2191983	1	54141638	54143064	1427	4 (0, 0)	0 (0, 0)	0 (0, 0)	2 (0, 0)	1 (0, 0)	2 (0, 0)	54142797	54143665	869	0 (0, 0)	0 (0, 0)	0 (0, 0)	0 (0, 0)	0 (0, 0)	2 (0, 0)
SNP_A-8368407	1	54148130	54149487	1358	0 (0, 0)	0 (0, 0)	0 (0, 0)	0 (0, 0)	0 (0, 0)	2 (0, 0)	54147802	54148208	407	0 (0, 0)	0 (0, 0)	0 (0, 0)	0 (0, 0)	0 (0, 0)	2 (0, 0)
SNP_A-2215343	1	54148130	54149487	1358	0 (0, 0)	0 (0, 0)	0 (0, 0)	0 (0, 0)	0 (0, 0)	2 (0, 0)	54148205	54148894	690	0 (0, 0)	0 (0, 0)	0 (0, 0)	0 (0, 0)	0 (0, 0)	2 (0, 0)
SNP_A-8713907	1	54165130	54166015	886	0 (0, 0)	0 (0, 0)	0 (0, 0)	0 (0, 0)	0 (0, 0)	2 (0, 0)	54165193	54165942	750	0 (0, 0)	0 (0, 0)	0 (0, 0)	0 (0, 0)	0 (0, 0)	2 (0, 0)
SNP_A-2208616	1	54194972	54195955	984	0 (0, 0)	0 (0, 0)	0 (0, 0)	0 (0, 0)	0 (0, 0)	2 (0, 0)	54194678	54196111	1434	0 (0, 0)	0 (0, 0)	0 (0, 0)	0 (0, 0)	0 (0, 0)	2 (0, 0)
SNP_A-2068309	1	54233945	54234328	384	0 (0, 0)	0 (0, 0)	0 (0, 0)	0 (0, 0)	0 (0, 0)	2 (0, 0)	54233273	54234726	1454	2 (0, 0)	0 (0, 0)	0 (0, 0)	1 (0, 0)	0 (0, 0)	2 (0, 0)
SNP_A-4283703	1	54253772	54255184	1413	5 (0, 1)	1 (0, 0)	1 (0, 0)	1 (0, 0)	2 (0, 0)	2 (0, 0)	54254956	54255244	289	0 (0, 0)	0 (0, 0)	0 (0, 0)	0 (0, 0)	0 (0, 0)	2 (0, 0)
SNP_A-2014605	1	54278150	54278561	412	0 (0, 0)	0 (0, 0)	0 (0, 0)	0 (0, 0)	0 (0, 0)	2 (0, 0)	54278205	54278458	254	0 (0, 0)	0 (0, 0)	0 (0, 0)	0 (0, 0)	0 (0, 0)	2 (0, 0)
SNP_A-4270067	1	54337580	54341305	3726	3 (0, 0)	2 (0, 0)	3 (0, 0)	3 (0, 1)	2 (0, 0)	2 (0, 0)	54338628	54339001	374	0 (0, 0)	0 (0, 0)	0 (0, 0)	0 (0, 0)	0 (0, 0)	2 (0, 0)
SNP_A-2229084	1	54337580	54341305	3726	3 (0, 0)	2 (0, 0)	3 (0, 0)	3 (0, 1)	2 (0, 0)	2 (0, 0)	54338628	54339001	374	0 (0, 0)	0 (0, 0)	0 (0, 0)	0 (0, 0)	0 (0, 0)	2 (0, 0)
SNP_A-1806040	1	54349103	54352305	3203	3 (1, 0)	1 (0, 0)	1 (0, 0)	6 (0, 1)	4 (0, 0)	2 (0, 0)	54349067	54349371	305	0 (0, 0)	0 (0, 0)	0 (0, 0)	0 (0, 0)	0 (0, 0)	2 (0, 0)
SNP_A-4279596	1	54352302	54352872	571	0 (0, 0)	0 (0, 0)	0 (0, 0)	0 (0, 0)	0 (0, 0)	2 (0, 0)	54352365	54352772	408	0 (0, 0)	0 (0, 0)	0 (0, 0)	0 (0, 0)	0 (0, 0)	2 (0, 0)
SNP_A-8354730	1	54417791	54418177	387	0 (0, 0)	0 (0, 0)	0 (0, 0)	0 (0, 0)	0 (0, 0)	2 (0, 0)	54417725	54417948	224	0 (0, 0)	0 (0, 0)	0 (0, 0)	0 (0, 0)	0 (0, 0)	2 (0, 0)
SNP_A-2030336	1	54417791	54418177	387	0 (0, 0)	0 (0, 0)	0 (0, 0)	0 (0, 0)	0 (0, 0)	2 (0, 0)	54417725	54417948	224	0 (0, 0)	0 (0, 0)	0 (0, 0)	0 (0, 0)	0 (0, 0)	2 (0, 0)
SNP_A-8451655	1	54507831	54508162	332	0 (0, 0)	0 (0, 0)	0 (0, 0)	0 (0, 0)	0 (0, 0)	2 (0, 0)	54507862	54508187	326	0 (0, 0)	0 (0, 0)	0 (0, 0)	0 (0, 0)	0 (0, 0)	2 (0, 0)
SNP_A-2077981	1	54735344	54739257	3914	33 (1, 2)	5 (0, 0)	7 (0, 0)	13 (1, 0)	1 (0, 0)	2 (0, 0)	54736366	54736950	585	0 (0, 0)	0 (0, 0)	0 (0, 0)	0 (0, 0)	0 (0, 0)	2 (0, 0)
SNP_A-4280619	1	54828523	54830267	1745	2 (0, 0)	0 (0, 0)	1 (0, 0)	5 (0, 1)	0 (0, 0)	2 (0, 0)	54830085	54830334	250	0 (0, 0)	0 (0, 0)	0 (0, 0)	0 (0, 0)	0 (0, 0)	2 (0, 0)
SNP_A-2306936	1	54902002	54904091	2090	2 (0, 0)	0 (0, 0)	1 (0, 0)	3 (0, 0)	1 (0, 0)	2 (0, 0)	54902077	54902683	607	0 (0, 0)	0 (0, 0)	0 (0, 0)	0 (0, 0)	0 (0, 0)	2 (0, 0)
SNP_A-2184365	1	54902002	54904091	2090	2 (0, 0)	0 (0, 0)	1 (0, 0)	3 (0, 0)	1 (0, 0)	2 (0, 0)	54902077	54902683	607	0 (0, 0)	0 (0, 0)	0 (0, 0)	0 (0, 0)	0 (0, 0)	2 (0, 0)
SNP_A-8693450	1	55000145	55000547	403	0 (0, 0)	0 (0, 0)	0 (0, 0)	0 (0, 0)	0 (0, 0)	2 (0, 0)	55000130	55002323	2194	2 (0, 0)	0 (0, 0)	1 (0, 0)	1 (0, 0)	2 (0, 0)	2 (0, 0)
SNP_A-2000066	1	55066737	55067340	604	0 (0, 0)	0 (0, 0)	0 (0, 0)	0 (0, 0)	0 (0, 0)	2 (0, 0)	55066842	55071214	4373	3 (0, 0)	0 (0, 0)	2 (0, 0)	2 (0, 0)	0 (0, 0)	2 (0, 0)
SNP_A-4274445	1	55113156	55115131	1976	3 (1, 1)	0 (0, 0)	1 (0, 0)	2 (0, 0)	1 (0, 0)	2 (0, 0)	55114358	55114683	326	0 (0, 0)	0 (0, 0)	0 (0, 0)	0 (0, 0)	0 (0, 0)	2 (0, 0)
SNP_A-2079180	1	55135359	55137069	1711	3 (0, 0)	0 (0, 0)	0 (0, 0)	1 (0, 0)	1 (0, 0)	2 (0, 0)	55135274	55135795	522	0 (0, 0)	0 (0, 0)	0 (0, 0)	0 (0, 0)	0 (0, 0)	2 (0, 0)
SNP_A-1934024	1	55159181	55160505	1325	3 (0, 0)	1 (0, 0)	2 (0, 1)	0 (0, 0)	2 (0, 0)	2 (0, 0)	55160098	55160324	227	0 (0, 0)	0 (0, 0)	0 (0, 0)	0 (0, 0)	0 (0, 0)	2 (0, 0)
SNP_A-2247183	1	55169962	55170299	338	0 (0, 0)	0 (0, 0)	0 (0, 0)	0 (0, 0)	0 (0, 0)	2 (0, 0)	55169569	55172018	2450	2 (0, 0)	1 (0, 1)	1 (0, 1)	0 (0, 0)	0 (0, 0)	2 (0, 0)
SNP_A-1908843	1	55199410	55201155	1746	0 (0, 0)	0 (0, 0)	0 (0, 0)	0 (0, 0)	0 (0, 0)	2 (0, 0)	55200773	55201052	280	0 (0, 0)	0 (0, 0)	0 (0, 0)	0 (0, 0)	0 (0, 0)	2 (0, 0)
SNP_A-4258631	1	55231212	55233446	2235	5 (0, 0)	1 (0, 1)	2 (0, 0)	5 (0, 0)	2 (0, 0)	2 (0, 0)	55232653	55232983	331	0 (0, 0)	0 (0, 0)	0 (0, 0)	0 (0, 0)	0 (0, 0)	2 (0, 0)
SNP_A-4280535	1	55242413	55249046	6634	16 (1, 0)	1 (0, 0)	2 (0, 1)	17 (0, 2)	3 (0, 0)	2 (0, 0)	55246881	55247201	321	0 (0, 0)	0 (0, 0)	0 (0, 0)	0 (0, 0)	0 (0, 0)	2 (0, 0)
SNP_A-8450550	1	55242413	55249046	6634	16 (1, 0)	1 (0, 0)	2 (0, 1)	17 (0, 2)	3 (0, 0)	2 (0, 0)	55246881	55247201	321	0 (0, 0)	0 (0, 0)	0 (0, 0)	0 (0, 0)	0 (0, 0)	2 (0, 0)
SNP_A-1898432	1	55257270	55257502	233	0 (0, 0)	0 (0, 0)	0 (0, 0)	0 (0, 0)	0 (0, 0)	2 (0, 0)	55256420	55257914	1495	4 (0, 0)	0 (0, 0)	0 (0, 0)	6 (0, 0)	1 (0, 0)	2 (0, 0)
SNP_A-4296966	1	55258051	55259572	1522	4 (0, 0)	0 (0, 0)	2 (0, 0)	0 (0, 0)	0 (0, 0)	2 (0, 0)	55258394	55258676	283	0 (0, 0)	0 (0, 0)	0 (0, 0)	0 (0, 0)	0 (0, 0)	2 (0, 0)
SNP_A-1913127	1	55314098	55316341	2244	0 (0, 0)	0 (0, 0)	1 (0, 0)	0 (1, 0)	4 (0, 0)	2 (0, 0)	55314153	55314721	569	0 (0, 0)	0 (0, 0)	0 (0, 0)	0 (0, 0)	0 (0, 0)	2 (0, 0)
SNP_A-8430763	1	55314098	55316341	2244	0 (0, 0)	0 (0, 0)	1 (0, 0)	0 (1, 0)	4 (0, 0)	2 (0, 0)	55314153	55314721	569	0 (0, 0)	0 (0, 0)	0 (0, 0)	0 (0, 0)	0 (0, 0)	2 (0, 0)
SNP_A-8615202	1	55316377	55320190	3814	4 (1, 0)	0 (0, 0)	0 (0, 0)	0 (0, 0)	3 (0, 0)	2 (0, 0)	55318702	55319264	563	0 (0, 0)	0 (0, 0)	0 (0, 0)	0 (0, 0)	0 (0, 0)	2 (0, 0)
SNP_A-2129717	1	55345973	55346872	900	0 (0, 0)	0 (0, 0)	0 (0, 0)	0 (0, 0)	0 (0, 0)	2 (0, 0)	55346411	55349102	2692	2 (0, 0)	0 (0, 0)	1 (0, 0)	3 (0, 0)	3 (0, 0)	2 (0, 0)
SNP_A-8444477	1	55362945	55363197	253	0 (0, 0)	0 (0, 0)	0 (0, 0)	0 (0, 0)	0 (0, 0)	2 (0, 0)	55362994	55365690	2697	2 (0, 0)	0 (0, 0)	1 (0, 0)	2 (0, 0)	1 (0, 0)	2 (0, 0)
SNP_A-1958876	1	55365796	55366681	886	0 (0, 0)	0 (0, 0)	0 (0, 0)	0 (0, 0)	0 (0, 0)	2 (0, 0)	55365687	55367839	2153	2 (0, 0)	0 (0, 0)	0 (0, 0)	1 (0, 0)	2 (0, 0)	2 (0, 0)
SNP_A-2147617	1	55367122	55367533	412	0 (0, 0)	0 (0, 0)	0 (0, 0)	0 (0, 0)	0 (0, 0)	2 (0, 0)	55365687	55367839	2153	2 (0, 0)	0 (0, 0)	0 (0, 0)	1 (0, 0)	2 (0, 0)	2 (0, 0)
SNP_A-4270746	1	55367530	55369809	2280	2 (0, 0)	0 (0, 0)	0 (0, 0)	0 (0, 0)	3 (1, 0)	2 (0, 0)	55368852	55369455	604	0 (0, 0)	0 (0, 0)	0 (0, 0)	0 (0, 0)	0 (0, 0)	2 (0, 0)
SNP_A-4270748	1	55367530	55369809	2280	2 (0, 0)	0 (0, 0)	0 (0, 0)	0 (0, 0)	3 (1, 0)	2 (0, 0)	55368852	55369455	604	0 (0, 0)	0 (0, 0)	0 (0, 0)	0 (0, 0)	0 (0, 0)	2 (0, 0)
SNP_A-1842675	1	55397764	55398690	927	0 (0, 0)	0 (0, 0)	0 (0, 0)	0 (0, 0)	0 (0, 0)	2 (0, 0)	55396018	55398308	2291	1 (0, 0)	0 (0, 0)	2 (0, 0)	2 (0, 0)	0 (1, 0)	2 (0, 0)
SNP_A-8287279	1	55493947	55496599	2653	2 (0, 1)	1 (0, 0)	0 (0, 0)	1 (0, 0)	1 (1, 0)	2 (0, 0)	55495381	55496117	737	0 (0, 0)	0 (0, 0)	0 (0, 0)	0 (0, 0)	0 (0, 0)	2 (0, 0)
SNP_A-8611987	1	55524380	55526364	1985	3 (0, 0)	0 (0, 0)	1 (0, 0)	2 (0, 0)	4 (0, 0)	2 (0, 0)	55524372	55524806	435	0 (0, 0)	0 (0, 0)	0 (0, 0)	0 (0, 0)	0 (0, 0)	2 (0, 0)
SNP_A-1781816	1	55586266	55587071	806	0 (0, 0)	0 (0, 0)	0 (0, 0)	0 (0, 0)	0 (0, 0)	2 (0, 0)	55585708	55588046	2339	2 (0, 0)	0 (0, 0)	0 (0, 0)	0 (0, 0)	0 (0, 0)	2 (0, 0)
SNP_A-4232335	1	55586266	55587071	806	0 (0, 0)	0 (0, 0)	0 (0, 0)	0 (0, 0)	0 (0, 0)	2 (0, 0)	55585708	55588046	2339	2 (0, 0)	0 (0, 0)	0 (0, 0)	0 (0, 0)	0 (0, 0)	2 (0, 0)
SNP_A-8350509	1	55608476	55609782	1307	1 (1, 0)	0 (0, 0)	1 (0, 0)	0 (0, 0)	0 (0, 0)	2 (0, 0)	55608180	55608979	800	0 (0, 0)	0 (0, 0)	0 (0, 0)	0 (0, 0)	0 (0, 0)	2 (0, 0)
SNP_A-2109509	1	55609779	55610293	515	0 (0, 0)	0 (0, 0)	0 (0, 0)	0 (0, 0)	0 (0, 0)	2 (0, 0)	55609520	55612230	2711	2 (1, 0)	0 (0, 0)	2 (0, 0)	0 (0, 0)	3 (0, 0)	2 (0, 0)
SNP_A-4221821	1	55611642	55612130	489	0 (0, 0)	0 (0, 0)	0 (0, 0)	0 (0, 0)	0 (0, 0)	2 (0, 0)	55609520	55612230	2711	2 (1, 0)	0 (0, 0)	2 (0, 0)	0 (0, 0)	3 (0, 0)	2 (0, 0)
SNP_A-4216041	1	55614299	55614770	472	0 (0, 0)	0 (0, 0)	0 (0, 0)	0 (0, 0)	0 (0, 0)	2 (0, 0)	55613513	55615342	1830	3 (0, 0)	0 (0, 0)	0 (0, 0)	2 (0, 0)	1 (0, 0)	2 (0, 0)
SNP_A-1804576	1	55616150	55616606	457	0 (0, 0)	0 (0, 0)	0 (0, 0)	0 (0, 0)	0 (0, 0)	2 (0, 0)	55615339	55616783	1445	0 (0, 0)	0 (0, 0)	0 (0, 0)	0 (0, 0)	0 (0, 0)	2 (0, 0)
SNP_A-8638232	1	55642633	55647097	4465	1 (0, 0)	0 (0, 0)	0 (0, 0)	0 (0, 0)	2 (0, 1)	2 (0, 0)	55642053	55643063	1011	0 (0, 0)	0 (0, 0)	0 (0, 0)	0 (0, 0)	0 (0, 0)	2 (0, 0)
SNP_A-8483444	1	55675978	55676847	870	0 (0, 0)	0 (0, 0)	0 (0, 0)	0 (0, 0)	0 (0, 0)	2 (0, 0)	55675632	55677035	1404	2 (0, 0)	0 (0, 0)	0 (0, 0)	0 (0, 0)	0 (0, 0)	2 (0, 0)
SNP_A-2020921	1	55681518	55681790	273	0 (0, 0)	0 (0, 0)	0 (0, 0)	0 (0, 0)	0 (0, 0)	2 (0, 0)	55679940	55681960	2021	0 (0, 0)	0 (1, 0)	0 (0, 0)	1 (0, 1)	0 (1, 0)	2 (0, 0)
SNP_A-8581241	1	55707107	55707896	790	0 (0, 0)	0 (0, 0)	0 (0, 0)	0 (0, 0)	0 (0, 0)	2 (0, 0)	55707063	55707306	244	0 (0, 0)	0 (0, 0)	0 (0, 0)	0 (0, 0)	0 (0, 0)	2 (0, 0)
SNP_A-2020931	1	55712469	55713722	1254	0 (0, 0)	0 (0, 0)	0 (0, 0)	0 (0, 0)	1 (0, 1)	2 (0, 0)	55712517	55712986	470	0 (0, 0)	0 (0, 0)	0 (0, 0)	0 (0, 0)	0 (0, 0)	2 (0, 0)
SNP_A-4270805	1	55712469	55713722	1254	0 (0, 0)	0 (0, 0)	0 (0, 0)	0 (0, 0)	1 (0, 1)	2 (0, 0)	55712517	55712986	470	0 (0, 0)	0 (0, 0)	0 (0, 0)	0 (0, 0)	0 (0, 0)	2 (0, 0)
SNP_A-2169628	1	55712469	55713722	1254	0 (0, 0)	0 (0, 0)	0 (0, 0)	0 (0, 0)	1 (0, 1)	2 (0, 0)	55712517	55712986	470	0 (0, 0)	0 (0, 0)	0 (0, 0)	0 (0, 0)	0 (0, 0)	2 (0, 0)
SNP_A-8302467	1	55723800	55724378	579	0 (0, 0)	0 (0, 0)	0 (0, 0)	0 (0, 0)	0 (0, 0)	2 (0, 0)	55723337	55724296	960	0 (0, 0)	0 (0, 0)	0 (0, 0)	0 (0, 0)	0 (0, 0)	2 (0, 0)
SNP_A-8706654	1	55736401	55737845	1445	2 (0, 1)	0 (0, 0)	0 (0, 0)	0 (0, 0)	0 (1, 0)	2 (0, 0)	55737665	55738060	396	0 (0, 0)	0 (0, 0)	0 (0, 0)	0 (0, 0)	0 (0, 0)	2 (0, 0)
SNP_A-1895583	1	55737842	55739225	1384	1 (0, 0)	0 (0, 0)	1 (0, 0)	2 (0, 0)	0 (0, 0)	2 (0, 0)	55737665	55738060	396	0 (0, 0)	0 (0, 0)	0 (0, 0)	0 (0, 0)	0 (0, 0)	2 (0, 0)
SNP_A-2230125	1	55739399	55741384	1986	0 (1, 0)	0 (0, 0)	1 (0, 1)	2 (0, 0)	0 (0, 0)	2 (0, 0)	55739371	55739629	259	0 (0, 0)	0 (0, 0)	0 (0, 0)	0 (0, 0)	0 (0, 0)	2 (0, 0)
SNP_A-2030925	1	55741741	55744089	2349	0 (0, 0)	0 (0, 0)	0 (0, 0)	0 (0, 0)	1 (0, 0)	2 (0, 0)	55741846	55742110	265	0 (0, 0)	0 (0, 0)	0 (0, 0)	0 (0, 0)	0 (0, 0)	2 (0, 0)
SNP_A-4278327	1	55741741	55744089	2349	0 (0, 0)	0 (0, 0)	0 (0, 0)	0 (0, 0)	1 (0, 0)	2 (0, 0)	55743344	55743701	358	0 (0, 0)	0 (0, 0)	0 (0, 0)	0 (0, 0)	0 (0, 0)	2 (0, 0)
SNP_A-2020970	1	55765076	55765552	477	0 (0, 0)	0 (0, 0)	0 (0, 0)	0 (0, 0)	0 (0, 0)	2 (0, 0)	55764517	55766637	2121	1 (0, 0)	0 (0, 0)	0 (0, 0)	0 (0, 0)	1 (0, 0)	2 (0, 0)
SNP_A-2020971	1	55765076	55765552	477	0 (0, 0)	0 (0, 0)	0 (0, 0)	0 (0, 0)	0 (0, 0)	2 (0, 0)	55764517	55766637	2121	1 (0, 0)	0 (0, 0)	0 (0, 0)	0 (0, 0)	1 (0, 0)	2 (0, 0)
SNP_A-1849617	1	55765549	55766130	582	0 (0, 0)	0 (0, 0)	0 (0, 0)	0 (0, 0)	0 (0, 0)	2 (0, 0)	55764517	55766637	2121	1 (0, 0)	0 (0, 0)	0 (0, 0)	0 (0, 0)	1 (0, 0)	2 (0, 0)
SNP_A-2055353	1	55765549	55766130	582	0 (0, 0)	0 (0, 0)	0 (0, 0)	0 (0, 0)	0 (0, 0)	2 (0, 0)	55764517	55766637	2121	1 (0, 0)	0 (0, 0)	0 (0, 0)	0 (0, 0)	1 (0, 0)	2 (0, 0)
SNP_A-1797708	1	55768019	55768382	364	0 (0, 0)	0 (0, 0)	0 (0, 0)	0 (0, 0)	0 (0, 0)	2 (0, 0)	55766634	55769149	2516	2 (0, 0)	0 (0, 0)	0 (0, 0)	0 (0, 0)	5 (0, 1)	2 (0, 0)
SNP_A-2133105	1	55771531	55772352	822	0 (0, 0)	0 (0, 0)	0 (0, 0)	0 (0, 0)	0 (0, 0)	2 (0, 0)	55769146	55771924	2779	2 (0, 1)	0 (0, 0)	0 (0, 0)	1 (0, 0)	5 (0, 1)	2 (0, 0)
SNP_A-1908118	1	55806454	55807002	549	0 (0, 0)	0 (0, 0)	0 (0, 0)	0 (0, 0)	0 (0, 0)	2 (0, 0)	55806380	55808001	1622	1 (0, 0)	0 (0, 0)	0 (0, 0)	0 (1, 0)	2 (0, 0)	2 (0, 0)
SNP_A-2102638	1	55806454	55807002	549	0 (0, 0)	0 (0, 0)	0 (0, 0)	0 (0, 0)	0 (0, 0)	2 (0, 0)	55806380	55808001	1622	1 (0, 0)	0 (0, 0)	0 (0, 0)	0 (1, 0)	2 (0, 0)	2 (0, 0)
SNP_A-2021029	1	55819940	55820438	499	0 (0, 0)	0 (0, 0)	0 (0, 0)	0 (0, 0)	0 (0, 0)	2 (0, 0)	55820021	55820321	301	0 (0, 0)	0 (0, 0)	0 (0, 0)	0 (0, 0)	0 (0, 0)	2 (0, 0)
SNP_A-8352015	1	55819940	55820438	499	0 (0, 0)	0 (0, 0)	0 (0, 0)	0 (0, 0)	0 (0, 0)	2 (0, 0)	55820021	55820321	301	0 (0, 0)	0 (0, 0)	0 (0, 0)	0 (0, 0)	0 (0, 0)	2 (0, 0)
SNP_A-1923499	1	55824341	55824955	615	0 (0, 0)	0 (0, 0)	0 (0, 0)	0 (0, 0)	0 (0, 0)	2 (0, 0)	55824180	55826781	2602	0 (0, 0)	0 (0, 0)	1 (0, 1)	0 (0, 0)	1 (0, 0)	2 (0, 0)
SNP_A-8304562	1	55831504	55832282	779	0 (0, 0)	0 (0, 0)	0 (0, 0)	0 (0, 0)	0 (0, 0)	2 (0, 0)	55831182	55831930	749	0 (0, 0)	0 (0, 0)	0 (0, 0)	0 (0, 0)	0 (0, 0)	2 (0, 0)
SNP_A-2099274	1	55831504	55832282	779	0 (0, 0)	0 (0, 0)	0 (0, 0)	0 (0, 0)	0 (0, 0)	2 (0, 0)	55831182	55831930	749	0 (0, 0)	0 (0, 0)	0 (0, 0)	0 (0, 0)	0 (0, 0)	2 (0, 0)
SNP_A-2064962	1	55831504	55832282	779	0 (0, 0)	0 (0, 0)	0 (0, 0)	0 (0, 0)	0 (0, 0)	2 (0, 0)	55831927	55832307	381	0 (0, 0)	0 (0, 0)	0 (0, 0)	0 (0, 0)	0 (0, 0)	2 (0, 0)
SNP_A-2142962	1	55833015	55833729	715	0 (0, 0)	0 (0, 0)	0 (0, 0)	0 (0, 0)	0 (0, 0)	2 (0, 0)	55833167	55833633	467	0 (0, 0)	0 (0, 0)	0 (0, 0)	0 (0, 0)	0 (0, 0)	2 (0, 0)
SNP_A-4246592	1	55833015	55833729	715	0 (0, 0)	0 (0, 0)	0 (0, 0)	0 (0, 0)	0 (0, 0)	2 (0, 0)	55833167	55833633	467	0 (0, 0)	0 (0, 0)	0 (0, 0)	0 (0, 0)	0 (0, 0)	2 (0, 0)
SNP_A-8458549	1	55833015	55833729	715	0 (0, 0)	0 (0, 0)	0 (0, 0)	0 (0, 0)	0 (0, 0)	2 (0, 0)	55833630	55835850	2221	0 (0, 0)	0 (0, 0)	1 (0, 1)	0 (1, 0)	2 (1, 0)	2 (0, 0)
SNP_A-1933237	1	55844857	55845214	358	0 (0, 0)	0 (0, 0)	0 (0, 0)	0 (0, 0)	0 (0, 0)	2 (0, 0)	55843513	55846307	2795	0 (0, 0)	0 (0, 0)	0 (0, 0)	0 (0, 0)	2 (0, 0)	2 (0, 0)
SNP_A-2194991	1	55844857	55845214	358	0 (0, 0)	0 (0, 0)	0 (0, 0)	0 (0, 0)	0 (0, 0)	2 (0, 0)	55843513	55846307	2795	0 (0, 0)	0 (0, 0)	0 (0, 0)	0 (0, 0)	2 (0, 0)	2 (0, 0)
SNP_A-2021162	1	55848903	55850738	1836	0 (0, 0)	0 (0, 0)	0 (0, 0)	0 (0, 0)	2 (0, 1)	2 (0, 0)	55850318	55850864	547	0 (0, 0)	0 (0, 0)	0 (0, 0)	0 (0, 0)	0 (0, 0)	2 (0, 0)
SNP_A-2289561	1	55850747	55851035	289	0 (0, 0)	0 (0, 0)	0 (0, 0)	0 (0, 0)	0 (0, 0)	2 (0, 0)	55850861	55851210	350	0 (0, 0)	0 (0, 0)	0 (0, 0)	0 (0, 0)	0 (0, 0)	2 (0, 0)
SNP_A-2021277	1	55863244	55865095	1852	0 (0, 0)	0 (0, 0)	0 (0, 0)	0 (0, 0)	1 (0, 0)	2 (0, 0)	55864591	55865194	604	0 (0, 0)	0 (0, 0)	0 (0, 0)	0 (0, 0)	0 (0, 0)	2 (0, 0)
SNP_A-4273719	1	55875790	55876416	627	0 (0, 0)	0 (0, 0)	0 (0, 0)	0 (0, 0)	0 (0, 0)	2 (0, 0)	55875849	55876522	674	0 (0, 0)	0 (0, 0)	0 (0, 0)	0 (0, 0)	0 (0, 0)	2 (0, 0)
SNP_A-2300346	1	55886243	55886821	579	0 (0, 0)	0 (0, 0)	0 (0, 0)	0 (0, 0)	0 (0, 0)	2 (0, 0)	55885833	55888353	2521	0 (0, 0)	0 (0, 0)	0 (4, 0)	1 (0, 0)	2 (1, 0)	2 (0, 0)
SNP_A-8301547	1	55892190	55892444	255	0 (0, 0)	0 (0, 0)	0 (0, 0)	0 (0, 0)	0 (0, 0)	2 (0, 0)	55891829	55893098	1270	1 (0, 0)	0 (0, 0)	0 (0, 0)	1 (0, 0)	1 (0, 0)	2 (0, 0)
SNP_A-8393740	1	55895640	55897884	2245	1 (0, 0)	1 (0, 0)	1 (0, 0)	0 (0, 0)	2 (0, 0)	2 (0, 0)	55897292	55897948	657	0 (0, 0)	0 (0, 0)	0 (0, 0)	0 (0, 0)	0 (0, 0)	2 (0, 0)
SNP_A-4244764	1	55931619	55934109	2491	1 (1, 0)	0 (0, 0)	2 (0, 0)	1 (0, 0)	1 (0, 0)	2 (0, 0)	55933123	55933528	406	0 (0, 0)	0 (0, 0)	0 (0, 0)	0 (0, 0)	0 (0, 0)	2 (0, 0)
SNP_A-8601313	1	55947504	55952014	4511	4 (0, 0)	0 (0, 0)	0 (0, 0)	0 (0, 0)	4 (0, 0)	2 (0, 0)	55951390	55951640	251	0 (0, 0)	0 (0, 0)	0 (0, 0)	0 (0, 0)	0 (0, 0)	2 (0, 0)
SNP_A-2230121	1	55955091	55955888	798	0 (0, 0)	0 (0, 0)	0 (0, 0)	0 (0, 0)	0 (0, 0)	2 (0, 0)	55954142	55955693	1552	1 (0, 0)	0 (0, 0)	0 (0, 0)	0 (0, 0)	2 (0, 0)	2 (0, 0)
SNP_A-8652826	1	55955091	55955888	798	0 (0, 0)	0 (0, 0)	0 (0, 0)	0 (0, 0)	0 (0, 0)	2 (0, 0)	55955690	55956457	768	0 (0, 0)	0 (0, 0)	0 (0, 0)	0 (0, 0)	0 (0, 0)	2 (0, 0)
SNP_A-4283629	1	55955885	55957277	1393	0 (0, 0)	0 (0, 0)	0 (0, 0)	0 (0, 0)	1 (0, 0)	2 (0, 0)	55955690	55956457	768	0 (0, 0)	0 (0, 0)	0 (0, 0)	0 (0, 0)	0 (0, 0)	2 (0, 0)
SNP_A-1891171	1	55965670	55971287	5618	2 (0, 0)	0 (0, 0)	0 (0, 0)	1 (0, 0)	2 (0, 0)	2 (0, 0)	55967872	55968388	517	0 (0, 0)	0 (0, 0)	0 (0, 0)	0 (0, 0)	0 (0, 0)	2 (0, 0)
SNP_A-2021994	1	55972492	55976674	4183	4 (0, 0)	0 (0, 0)	0 (0, 0)	0 (0, 0)	3 (0, 0)	2 (0, 0)	55973356	55973780	425	0 (0, 0)	0 (0, 0)	0 (0, 0)	0 (0, 0)	0 (0, 0)	2 (0, 0)
SNP_A-4274054	1	55976671	55977609	939	0 (0, 0)	0 (0, 0)	0 (0, 0)	0 (0, 0)	0 (0, 0)	2 (0, 0)	55977000	55977685	686	0 (0, 0)	0 (0, 0)	0 (0, 0)	0 (0, 0)	0 (0, 0)	2 (0, 0)
SNP_A-1859783	1	55980064	55980897	834	0 (0, 0)	0 (0, 0)	0 (0, 0)	0 (0, 0)	0 (0, 0)	2 (0, 0)	55977940	55981649	3710	0 (1, 0)	0 (0, 0)	0 (0, 0)	0 (0, 0)	3 (0, 0)	2 (0, 0)
SNP_A-8634488	1	55980064	55980897	834	0 (0, 0)	0 (0, 0)	0 (0, 0)	0 (0, 0)	0 (0, 0)	2 (0, 0)	55977940	55981649	3710	0 (1, 0)	0 (0, 0)	0 (0, 0)	0 (0, 0)	3 (0, 0)	2 (0, 0)
SNP_A-8345415	1	56017205	56017541	337	0 (0, 0)	0 (0, 0)	0 (0, 0)	0 (0, 0)	0 (0, 0)	2 (0, 0)	56017517	56018749	1233	0 (0, 0)	0 (0, 0)	0 (0, 0)	0 (0, 0)	1 (0, 0)	2 (0, 0)
SNP_A-8401579	1	56031067	56035888	4822	4 (0, 0)	0 (0, 0)	2 (0, 0)	1 (0, 0)	0 (1, 0)	2 (0, 0)	56033201	56033560	360	0 (0, 0)	0 (0, 0)	0 (0, 0)	0 (0, 0)	0 (0, 0)	2 (0, 0)
SNP_A-4218218	1	56039086	56039704	619	0 (0, 0)	0 (0, 0)	0 (0, 0)	0 (0, 0)	0 (0, 0)	2 (0, 0)	56038449	56040065	1617	0 (0, 0)	0 (0, 0)	0 (0, 0)	0 (0, 0)	2 (0, 0)	2 (0, 0)
SNP_A-8443632	1	56054746	56056228	1483	1 (0, 0)	0 (0, 0)	0 (0, 0)	0 (0, 0)	1 (0, 0)	2 (0, 0)	56055739	56056087	349	0 (0, 0)	0 (0, 0)	0 (0, 0)	0 (0, 0)	0 (0, 0)	2 (0, 0)
SNP_A-4295397	1	56056225	56057483	1259	0 (0, 0)	0 (0, 0)	0 (0, 0)	0 (0, 0)	0 (0, 0)	2 (0, 0)	56057135	56057671	537	0 (0, 0)	0 (0, 0)	0 (0, 0)	0 (0, 0)	0 (0, 0)	2 (0, 0)
SNP_A-1821442	1	56063308	56063850	543	0 (0, 0)	0 (0, 0)	0 (0, 0)	0 (0, 0)	0 (0, 0)	2 (0, 0)	56061385	56063720	2336	1 (0, 1)	0 (0, 0)	0 (0, 0)	0 (0, 0)	1 (0, 0)	2 (0, 0)
SNP_A-8595021	1	56063308	56063850	543	0 (0, 0)	0 (0, 0)	0 (0, 0)	0 (0, 0)	0 (0, 0)	2 (0, 0)	56063717	56064098	382	0 (0, 0)	0 (0, 0)	0 (0, 0)	0 (0, 0)	0 (0, 0)	2 (0, 0)
SNP_A-1830035	1	56107971	56108564	594	0 (0, 0)	0 (0, 0)	0 (0, 0)	0 (0, 0)	0 (0, 0)	2 (0, 0)	56106940	56108548	1609	0 (0, 0)	0 (0, 0)	0 (0, 0)	1 (0, 0)	0 (0, 0)	2 (0, 0)
SNP_A-4216225	1	56107971	56108564	594	0 (0, 0)	0 (0, 0)	0 (0, 0)	0 (0, 0)	0 (0, 0)	2 (0, 0)	56106940	56108548	1609	0 (0, 0)	0 (0, 0)	0 (0, 0)	1 (0, 0)	0 (0, 0)	2 (0, 0)
SNP_A-1810099	1	56147655	56147952	298	0 (0, 0)	0 (0, 0)	0 (0, 0)	0 (0, 0)	0 (0, 0)	2 (0, 0)	56145112	56148009	2898	1 (0, 0)	1 (0, 0)	1 (0, 0)	1 (0, 0)	1 (0, 0)	2 (0, 0)
SNP_A-8604471	1	56163999	56164961	963	0 (0, 0)	0 (0, 0)	0 (0, 0)	0 (0, 0)	0 (0, 0)	2 (0, 0)	56163907	56164503	597	0 (0, 0)	0 (0, 0)	0 (0, 0)	0 (0, 0)	0 (0, 0)	2 (0, 0)
SNP_A-8540992	1	56163999	56164961	963	0 (0, 0)	0 (0, 0)	0 (0, 0)	0 (0, 0)	0 (0, 0)	2 (0, 0)	56164500	56164838	339	0 (0, 0)	0 (0, 0)	0 (0, 0)	0 (0, 0)	0 (0, 0)	2 (0, 0)
SNP_A-8536854	1	56175317	56178065	2749	3 (0, 0)	0 (0, 0)	0 (0, 0)	2 (0, 0)	2 (0, 1)	2 (0, 0)	56175530	56175864	335	0 (0, 0)	0 (0, 0)	0 (0, 0)	0 (0, 0)	0 (0, 0)	2 (0, 0)
SNP_A-8287282	1	56181947	56184431	2485	1 (0, 0)	1 (0, 0)	1 (0, 1)	0 (0, 0)	2 (0, 0)	2 (0, 0)	56182128	56182457	330	0 (0, 0)	0 (0, 0)	0 (0, 0)	0 (0, 0)	0 (0, 0)	2 (0, 0)
SNP_A-2051443	1	56193861	56194177	317	0 (0, 0)	0 (0, 0)	0 (0, 0)	0 (0, 0)	0 (0, 0)	2 (0, 0)	56189405	56194943	5539	3 (1, 0)	0 (0, 0)	2 (0, 1)	0 (0, 0)	2 (0, 0)	2 (0, 0)
SNP_A-2022990	1	56211717	56212517	801	0 (0, 0)	0 (0, 0)	0 (0, 0)	0 (0, 0)	0 (0, 0)	2 (0, 0)	56206204	56212348	6145	7 (0, 0)	0 (0, 0)	2 (0, 1)	3 (0, 1)	4 (1, 1)	2 (0, 0)
SNP_A-2146418	1	56211717	56212517	801	0 (0, 0)	0 (0, 0)	0 (0, 0)	0 (0, 0)	0 (0, 0)	2 (0, 0)	56206204	56212348	6145	7 (0, 0)	0 (0, 0)	2 (0, 1)	3 (0, 1)	4 (1, 1)	2 (0, 0)
SNP_A-8354300	1	56211717	56212517	801	0 (0, 0)	0 (0, 0)	0 (0, 0)	0 (0, 0)	0 (0, 0)	2 (0, 0)	56206204	56212348	6145	7 (0, 0)	0 (0, 0)	2 (0, 1)	3 (0, 1)	4 (1, 1)	2 (0, 0)
SNP_A-8354302	1	56211717	56212517	801	0 (0, 0)	0 (0, 0)	0 (0, 0)	0 (0, 0)	0 (0, 0)	2 (0, 0)	56212345	56213877	1533	0 (0, 0)	0 (0, 0)	0 (0, 0)	1 (0, 0)	1 (0, 0)	2 (0, 0)
SNP_A-2023022	1	56211717	56212517	801	0 (0, 0)	0 (0, 0)	0 (0, 0)	0 (0, 0)	0 (0, 0)	2 (0, 0)	56212345	56213877	1533	0 (0, 0)	0 (0, 0)	0 (0, 0)	1 (0, 0)	1 (0, 0)	2 (0, 0)
SNP_A-8326914	1	56215653	56216073	421	0 (0, 0)	0 (0, 0)	0 (0, 0)	0 (0, 0)	0 (0, 0)	2 (0, 0)	56213874	56218718	4845	0 (0, 0)	1 (0, 0)	0 (0, 0)	0 (1, 0)	0 (0, 0)	2 (0, 0)
SNP_A-2224154	1	56218022	56218867	846	0 (0, 0)	0 (0, 0)	0 (0, 0)	0 (0, 0)	0 (0, 0)	2 (0, 0)	56213874	56218718	4845	0 (0, 0)	1 (0, 0)	0 (0, 0)	0 (1, 0)	0 (0, 0)	2 (0, 0)
SNP_A-2023086	1	56218022	56218867	846	0 (0, 0)	0 (0, 0)	0 (0, 0)	0 (0, 0)	0 (0, 0)	2 (0, 0)	56218715	56219118	404	0 (0, 0)	0 (0, 0)	0 (0, 0)	0 (0, 0)	0 (0, 0)	2 (0, 0)
SNP_A-2047104	1	56218864	56221378	2515	3 (0, 0)	0 (0, 0)	0 (0, 0)	0 (0, 0)	0 (0, 0)	2 (0, 0)	56218715	56219118	404	0 (0, 0)	0 (0, 0)	0 (0, 0)	0 (0, 0)	0 (0, 0)	2 (0, 0)
SNP_A-8355822	1	56235837	56236116	280	0 (0, 0)	0 (0, 0)	0 (0, 0)	0 (0, 0)	0 (0, 0)	2 (0, 0)	56235093	56240107	5015	0 (0, 0)	0 (0, 0)	0 (0, 0)	1 (0, 0)	1 (0, 0)	2 (0, 0)
SNP_A-8287284	1	56236113	56236799	687	0 (0, 0)	0 (0, 0)	0 (0, 0)	0 (0, 0)	0 (0, 0)	2 (0, 0)	56235093	56240107	5015	0 (0, 0)	0 (0, 0)	0 (0, 0)	1 (0, 0)	1 (0, 0)	2 (0, 0)
SNP_A-2023350	1	56261806	56264121	2316	2 (0, 0)	1 (0, 0)	0 (0, 0)	1 (0, 0)	0 (0, 0)	2 (0, 0)	56263038	56263632	595	0 (0, 0)	0 (0, 0)	0 (0, 0)	0 (0, 0)	0 (0, 0)	2 (0, 0)
SNP_A-2306568	1	56267848	56268542	695	0 (0, 0)	0 (0, 0)	0 (0, 0)	0 (0, 0)	0 (0, 0)	2 (0, 0)	56267986	56268420	435	0 (0, 0)	0 (0, 0)	0 (0, 0)	0 (0, 0)	0 (0, 0)	2 (0, 0)
SNP_A-4271151	1	56290935	56293081	2147	1 (0, 0)	0 (0, 0)	0 (0, 0)	2 (0, 0)	1 (0, 0)	2 (0, 0)	56291252	56291823	572	0 (0, 0)	0 (0, 0)	0 (0, 0)	0 (0, 0)	0 (0, 0)	2 (0, 0)
SNP_A-1792188	1	56290935	56293081	2147	1 (0, 0)	0 (0, 0)	0 (0, 0)	2 (0, 0)	1 (0, 0)	2 (0, 0)	56291252	56291823	572	0 (0, 0)	0 (0, 0)	0 (0, 0)	0 (0, 0)	0 (0, 0)	2 (0, 0)
SNP_A-4282237	1	56303135	56305879	2745	2 (0, 0)	0 (0, 0)	0 (0, 0)	0 (0, 0)	4 (0, 0)	2 (0, 0)	56303643	56304033	391	0 (0, 0)	0 (0, 0)	0 (0, 0)	0 (0, 0)	0 (0, 0)	2 (0, 0)
SNP_A-2188585	1	56305876	56309130	3255	0 (0, 0)	0 (0, 0)	0 (0, 0)	1 (0, 0)	1 (0, 0)	2 (0, 0)	56307709	56308447	739	0 (0, 0)	0 (0, 0)	0 (0, 0)	0 (0, 0)	0 (0, 0)	2 (0, 0)
SNP_A-8420179	1	56331614	56331836	223	0 (0, 0)	0 (0, 0)	0 (0, 0)	0 (0, 0)	0 (0, 0)	2 (0, 0)	56331316	56332198	883	0 (0, 0)	0 (0, 0)	0 (0, 0)	0 (0, 0)	0 (0, 0)	2 (0, 0)
SNP_A-4284927	1	56364279	56369552	5274	1 (0, 0)	0 (0, 0)	1 (0, 0)	2 (0, 0)	1 (0, 1)	2 (0, 0)	56365316	56365678	363	0 (0, 0)	0 (0, 0)	0 (0, 0)	0 (0, 0)	0 (0, 0)	2 (0, 0)
SNP_A-1960333	1	56374816	56377465	2650	1 (0, 0)	0 (0, 0)	0 (0, 0)	0 (0, 0)	4 (0, 1)	2 (0, 0)	56374700	56375369	670	0 (0, 0)	0 (0, 0)	0 (0, 0)	0 (0, 0)	0 (0, 0)	2 (0, 0)
SNP_A-1852781	1	56374816	56377465	2650	1 (0, 0)	0 (0, 0)	0 (0, 0)	0 (0, 0)	4 (0, 1)	2 (0, 0)	56374700	56375369	670	0 (0, 0)	0 (0, 0)	0 (0, 0)	0 (0, 0)	0 (0, 0)	2 (0, 0)
SNP_A-4297800	1	56374816	56377465	2650	1 (0, 0)	0 (0, 0)	0 (0, 0)	0 (0, 0)	4 (0, 1)	2 (0, 0)	56376703	56377748	1046	0 (0, 0)	0 (0, 0)	0 (0, 0)	0 (0, 0)	0 (0, 0)	2 (0, 0)
SNP_A-1907292	1	56387527	56387789	263	0 (0, 0)	0 (0, 0)	0 (0, 0)	0 (0, 0)	0 (0, 0)	2 (0, 0)	56386763	56388259	1497	0 (0, 0)	1 (0, 0)	0 (0, 0)	2 (0, 0)	0 (0, 0)	2 (0, 0)
SNP_A-4230229	1	56408154	56408808	655	0 (0, 0)	0 (0, 0)	0 (0, 0)	0 (0, 0)	0 (0, 0)	2 (0, 0)	56407795	56408832	1038	0 (0, 0)	0 (0, 0)	0 (0, 0)	0 (0, 0)	0 (0, 0)	2 (0, 0)
SNP_A-2142945	1	56429321	56432623	3303	5 (0, 0)	1 (0, 1)	2 (0, 0)	4 (0, 0)	3 (0, 1)	2 (0, 0)	56429925	56430351	427	0 (0, 0)	0 (0, 0)	0 (0, 0)	0 (0, 0)	0 (0, 0)	2 (0, 0)
SNP_A-2065012	1	56433027	56433594	568	0 (0, 0)	0 (0, 0)	0 (0, 0)	0 (0, 0)	0 (0, 0)	2 (0, 0)	56430660	56433631	2972	2 (0, 0)	0 (0, 0)	1 (0, 0)	4 (0, 0)	2 (0, 0)	2 (0, 0)
SNP_A-1923187	1	56433027	56433594	568	0 (0, 0)	0 (0, 0)	0 (0, 0)	0 (0, 0)	0 (0, 0)	2 (0, 0)	56430660	56433631	2972	2 (0, 0)	0 (0, 0)	1 (0, 0)	4 (0, 0)	2 (0, 0)	2 (0, 0)
SNP_A-2138900	1	56442816	56443449	634	0 (0, 0)	0 (0, 0)	0 (0, 0)	0 (0, 0)	0 (0, 0)	2 (0, 0)	56442955	56445899	2945	0 (0, 0)	0 (0, 0)	0 (0, 0)	1 (0, 0)	0 (0, 0)	2 (0, 0)
SNP_A-1949459	1	56461690	56462067	378	0 (0, 0)	0 (0, 0)	0 (0, 0)	0 (0, 0)	0 (0, 0)	2 (0, 0)	56458749	56462439	3691	2 (0, 0)	0 (0, 0)	0 (0, 0)	0 (0, 0)	2 (1, 0)	2 (0, 0)
SNP_A-2303358	1	56461690	56462067	378	0 (0, 0)	0 (0, 0)	0 (0, 0)	0 (0, 0)	0 (0, 0)	2 (0, 0)	56458749	56462439	3691	2 (0, 0)	0 (0, 0)	0 (0, 0)	0 (0, 0)	2 (1, 0)	2 (0, 0)
SNP_A-2234631	1	56461690	56462067	378	0 (0, 0)	0 (0, 0)	0 (0, 0)	0 (0, 0)	0 (0, 0)	2 (0, 0)	56458749	56462439	3691	2 (0, 0)	0 (0, 0)	0 (0, 0)	0 (0, 0)	2 (1, 0)	2 (0, 0)
SNP_A-2282283	1	56470136	56471707	1572	1 (0, 0)	0 (0, 0)	1 (0, 0)	1 (0, 0)	2 (0, 0)	2 (0, 0)	56470587	56470870	284	0 (0, 0)	0 (0, 0)	0 (0, 0)	0 (0, 0)	0 (0, 0)	2 (0, 0)
SNP_A-2186569	1	56490454	56493386	2933	1 (0, 0)	0 (0, 0)	0 (0, 0)	2 (0, 0)	3 (0, 0)	2 (0, 0)	56491572	56491865	294	0 (0, 0)	0 (0, 0)	0 (0, 0)	0 (0, 0)	0 (0, 0)	2 (0, 0)
SNP_A-1909664	1	56525722	56527736	2015	2 (0, 0)	1 (0, 0)	0 (0, 0)	1 (0, 1)	3 (0, 1)	2 (0, 0)	56525328	56526173	846	0 (0, 0)	0 (0, 0)	0 (0, 0)	0 (0, 0)	0 (0, 0)	2 (0, 0)
SNP_A-2025542	1	56530677	56531461	785	0 (0, 0)	0 (0, 0)	0 (0, 0)	0 (0, 0)	0 (0, 0)	2 (0, 0)	56529767	56533594	3828	5 (2, 3)	0 (0, 0)	0 (0, 0)	0 (0, 0)	1 (1, 0)	2 (0, 0)
SNP_A-8362122	1	56530677	56531461	785	0 (0, 0)	0 (0, 0)	0 (0, 0)	0 (0, 0)	0 (0, 0)	2 (0, 0)	56529767	56533594	3828	5 (2, 3)	0 (0, 0)	0 (0, 0)	0 (0, 0)	1 (1, 0)	2 (0, 0)
SNP_A-8514797	1	56543690	56544162	473	0 (0, 0)	0 (0, 0)	0 (0, 0)	0 (0, 0)	0 (0, 0)	2 (0, 0)	56543496	56544819	1324	2 (0, 0)	0 (0, 0)	0 (0, 0)	2 (0, 0)	0 (0, 0)	2 (0, 0)
SNP_A-8327348	1	56545792	56547967	2176	0 (0, 0)	0 (0, 0)	0 (0, 0)	0 (0, 0)	1 (0, 0)	2 (0, 0)	56546911	56547854	944	0 (0, 0)	0 (0, 0)	0 (0, 0)	0 (0, 0)	0 (0, 0)	2 (0, 0)
SNP_A-1783888	1	56545792	56547967	2176	0 (0, 0)	0 (0, 0)	0 (0, 0)	0 (0, 0)	1 (0, 0)	2 (0, 0)	56546911	56547854	944	0 (0, 0)	0 (0, 0)	0 (0, 0)	0 (0, 0)	0 (0, 0)	2 (0, 0)
SNP_A-1943979	1	56553269	56554285	1017	0 (0, 0)	0 (0, 0)	0 (0, 0)	0 (0, 0)	0 (0, 0)	2 (0, 0)	56553314	56554160	847	0 (0, 0)	0 (0, 0)	0 (0, 0)	0 (0, 0)	0 (0, 0)	2 (0, 0)
SNP_A-2026061	1	56554282	56556193	1912	0 (0, 0)	0 (0, 0)	0 (0, 0)	0 (0, 0)	0 (0, 0)	2 (0, 0)	56554744	56555487	744	0 (0, 0)	0 (0, 0)	0 (0, 0)	0 (0, 0)	0 (0, 0)	2 (0, 0)
SNP_A-2026113	1	56557810	56558365	556	0 (0, 0)	0 (0, 0)	0 (0, 0)	0 (0, 0)	0 (0, 0)	2 (0, 0)	56556646	56558280	1635	0 (0, 0)	0 (0, 0)	0 (0, 0)	0 (0, 0)	2 (0, 0)	2 (0, 0)
SNP_A-2026120	1	56558362	56559801	1440	2 (0, 0)	0 (0, 0)	0 (0, 0)	0 (1, 0)	3 (1, 0)	2 (0, 0)	56558277	56558656	380	0 (0, 0)	0 (0, 0)	0 (0, 0)	0 (0, 0)	0 (0, 0)	2 (0, 0)
SNP_A-2026131	1	56558362	56559801	1440	2 (0, 0)	0 (0, 0)	0 (0, 0)	0 (1, 0)	3 (1, 0)	2 (0, 0)	56558277	56558656	380	0 (0, 0)	0 (0, 0)	0 (0, 0)	0 (0, 0)	0 (0, 0)	2 (0, 0)
SNP_A-8496944	1	56564987	56567348	2362	0 (0, 0)	0 (0, 0)	0 (0, 0)	0 (0, 0)	1 (0, 0)	2 (0, 0)	56565238	56565564	327	0 (0, 0)	0 (0, 0)	0 (0, 0)	0 (0, 0)	0 (0, 0)	2 (0, 0)
SNP_A-8614807	1	56585305	56587201	1897	1 (1, 1)	0 (0, 0)	0 (0, 0)	3 (0, 0)	0 (0, 0)	2 (0, 0)	56585313	56585997	685	0 (0, 0)	0 (0, 0)	0 (0, 0)	0 (0, 0)	0 (0, 0)	2 (0, 0)
SNP_A-2026309	1	56593211	56593497	287	0 (0, 0)	0 (0, 0)	0 (0, 0)	0 (0, 0)	0 (0, 0)	2 (0, 0)	56592005	56593382	1378	1 (0, 0)	0 (0, 0)	0 (0, 0)	0 (0, 0)	3 (0, 0)	2 (0, 0)
SNP_A-1809441	1	56598480	56600212	1733	0 (0, 0)	0 (0, 0)	0 (0, 0)	0 (0, 0)	2 (0, 1)	2 (0, 0)	56598711	56599182	472	0 (0, 0)	0 (0, 0)	0 (0, 0)	0 (0, 0)	0 (0, 0)	2 (0, 0)
SNP_A-8558520	1	56600657	56601890	1234	1 (0, 0)	0 (0, 0)	1 (0, 0)	1 (0, 0)	3 (0, 0)	2 (0, 0)	56600983	56601234	252	0 (0, 0)	0 (0, 0)	0 (0, 0)	0 (0, 0)	0 (0, 0)	2 (0, 0)
SNP_A-4283304	1	56621993	56624340	2348	1 (0, 0)	0 (0, 0)	0 (0, 0)	0 (0, 0)	0 (0, 0)	2 (0, 0)	56623171	56623809	639	0 (0, 0)	0 (0, 0)	0 (0, 0)	0 (0, 0)	0 (0, 0)	2 (0, 0)
SNP_A-8287285	1	56631689	56632403	715	0 (0, 0)	0 (0, 0)	0 (0, 0)	0 (0, 0)	0 (0, 0)	2 (0, 0)	56631882	56633127	1246	2 (1, 0)	0 (0, 0)	0 (0, 0)	1 (0, 0)	1 (0, 0)	2 (0, 0)
SNP_A-2191998	1	56648357	56649196	840	0 (0, 0)	0 (0, 0)	0 (0, 0)	0 (0, 0)	0 (0, 0)	2 (0, 0)	56648955	56649424	470	0 (0, 0)	0 (0, 0)	0 (0, 0)	0 (0, 0)	0 (0, 0)	2 (0, 0)
SNP_A-8377443	1	56686699	56687158	460	0 (0, 0)	0 (0, 0)	0 (0, 0)	0 (0, 0)	0 (0, 0)	2 (0, 0)	56686841	56688890	2050	2 (0, 0)	1 (0, 0)	0 (0, 0)	3 (0, 2)	0 (0, 0)	2 (0, 0)
SNP_A-8302165	1	56690565	56691480	916	0 (0, 0)	0 (0, 0)	0 (0, 0)	0 (0, 0)	0 (0, 0)	2 (0, 0)	56690800	56691057	258	0 (0, 0)	0 (0, 0)	0 (0, 0)	0 (0, 0)	0 (0, 0)	2 (0, 0)
SNP_A-2284888	1	56713314	56713652	339	0 (0, 0)	0 (0, 0)	0 (0, 0)	0 (0, 0)	0 (0, 0)	2 (0, 0)	56712354	56713702	1349	4 (0, 0)	0 (0, 0)	0 (0, 0)	2 (0, 1)	1 (0, 0)	2 (0, 0)
SNP_A-8370056	1	56735138	56738882	3745	6 (0, 1)	0 (0, 0)	1 (0, 0)	0 (0, 0)	3 (0, 0)	2 (0, 0)	56737437	56737805	369	0 (0, 0)	0 (0, 0)	0 (0, 0)	0 (0, 0)	0 (0, 0)	2 (0, 0)
SNP_A-8418501	1	56761994	56764044	2051	2 (0, 0)	1 (0, 0)	2 (0, 1)	1 (0, 0)	1 (0, 0)	2 (0, 0)	56763323	56763911	589	0 (0, 0)	0 (0, 0)	0 (0, 0)	0 (0, 0)	0 (0, 0)	2 (0, 0)
SNP_A-4298354	1	56766958	56770854	3897	1 (1, 1)	0 (1, 0)	0 (0, 0)	2 (0, 0)	1 (0, 0)	2 (0, 0)	56769174	56769409	236	0 (0, 0)	0 (0, 0)	0 (0, 0)	0 (0, 0)	0 (0, 0)	2 (0, 0)
SNP_A-2255935	1	56781152	56783756	2605	1 (0, 0)	0 (0, 0)	0 (0, 0)	0 (0, 0)	2 (0, 0)	2 (0, 0)	56783072	56783706	635	0 (0, 0)	0 (0, 0)	0 (0, 0)	0 (0, 0)	0 (0, 0)	2 (0, 0)
SNP_A-2144520	1	56796334	56796616	283	0 (0, 0)	0 (0, 0)	0 (0, 0)	0 (0, 0)	0 (0, 0)	2 (0, 0)	56796265	56796688	424	0 (0, 0)	0 (0, 0)	0 (0, 0)	0 (0, 0)	0 (0, 0)	2 (0, 0)
SNP_A-8603542	1	56835579	56836620	1042	0 (0, 0)	0 (0, 0)	0 (0, 0)	0 (0, 0)	0 (0, 0)	2 (0, 0)	56835696	56836697	1002	0 (0, 0)	0 (0, 0)	0 (0, 0)	0 (0, 0)	0 (0, 0)	2 (0, 0)
SNP_A-4238560	1	56835579	56836620	1042	0 (0, 0)	0 (0, 0)	0 (0, 0)	0 (0, 0)	0 (0, 0)	2 (0, 0)	56835696	56836697	1002	0 (0, 0)	0 (0, 0)	0 (0, 0)	0 (0, 0)	0 (0, 0)	2 (0, 0)
SNP_A-2137632	1	56835579	56836620	1042	0 (0, 0)	0 (0, 0)	0 (0, 0)	0 (0, 0)	0 (0, 0)	2 (0, 0)	56835696	56836697	1002	0 (0, 0)	0 (0, 0)	0 (0, 0)	0 (0, 0)	0 (0, 0)	2 (0, 0)
SNP_A-8544000	1	56838294	56839524	1231	1 (0, 0)	0 (0, 0)	2 (0, 0)	1 (0, 0)	1 (0, 0)	2 (0, 0)	56837931	56838442	512	0 (0, 0)	0 (0, 0)	0 (0, 0)	0 (0, 0)	0 (0, 0)	2 (0, 0)
SNP_A-8428338	1	56894530	56894752	223	0 (0, 0)	0 (0, 0)	0 (0, 0)	0 (0, 0)	0 (0, 0)	2 (0, 0)	56892186	56895707	3522	0 (0, 0)	1 (0, 0)	0 (0, 0)	0 (0, 0)	2 (0, 0)	2 (0, 0)
SNP_A-8418742	1	56899760	56901950	2191	0 (0, 0)	0 (0, 0)	2 (0, 0)	1 (0, 0)	1 (0, 0)	2 (0, 0)	56900043	56900754	712	0 (0, 0)	0 (0, 0)	0 (0, 0)	0 (0, 0)	0 (0, 0)	2 (0, 0)
SNP_A-1832915	1	56905448	56905976	529	0 (0, 0)	0 (0, 0)	0 (0, 0)	0 (0, 0)	0 (0, 0)	2 (0, 0)	56905259	56907789	2531	0 (0, 0)	0 (0, 0)	0 (0, 0)	1 (0, 0)	0 (0, 0)	2 (0, 0)
SNP_A-2000072	1	56921517	56922326	810	0 (0, 0)	0 (0, 0)	0 (0, 0)	0 (0, 0)	0 (0, 0)	2 (0, 0)	56920352	56922417	2066	0 (0, 0)	1 (0, 0)	0 (0, 0)	0 (0, 0)	0 (0, 0)	2 (0, 0)
SNP_A-2058036	1	56929872	56930159	288	0 (0, 0)	0 (0, 0)	0 (0, 0)	0 (0, 0)	0 (0, 0)	2 (0, 0)	56929257	56930545	1289	0 (0, 0)	0 (0, 0)	1 (0, 0)	1 (0, 0)	0 (0, 0)	2 (0, 0)
SNP_A-2028804	1	56949783	56950166	384	0 (0, 0)	0 (0, 0)	0 (0, 0)	0 (0, 0)	0 (0, 0)	2 (0, 0)	56948961	56951969	3009	0 (0, 0)	0 (0, 0)	0 (0, 0)	2 (0, 0)	3 (0, 0)	2 (0, 0)
SNP_A-2028928	1	56959283	56959993	711	0 (0, 0)	0 (0, 0)	0 (0, 0)	0 (0, 0)	0 (0, 0)	2 (0, 0)	56959404	56960870	1467	0 (0, 0)	0 (0, 0)	0 (0, 0)	0 (0, 0)	1 (0, 0)	2 (0, 0)
SNP_A-2144767	1	56978087	56978763	677	0 (0, 0)	0 (0, 0)	0 (0, 0)	0 (0, 0)	0 (0, 0)	2 (0, 0)	56977795	56978448	654	0 (0, 0)	0 (0, 0)	0 (0, 0)	0 (0, 0)	0 (0, 0)	2 (0, 0)
SNP_A-2115436	1	56978087	56978763	677	0 (0, 0)	0 (0, 0)	0 (0, 0)	0 (0, 0)	0 (0, 0)	2 (0, 0)	56977795	56978448	654	0 (0, 0)	0 (0, 0)	0 (0, 0)	0 (0, 0)	0 (0, 0)	2 (0, 0)
SNP_A-1838885	1	56987116	56988000	885	0 (0, 0)	0 (0, 0)	0 (0, 0)	0 (0, 0)	0 (0, 0)	2 (0, 0)	56986608	56988394	1787	1 (0, 0)	0 (0, 0)	0 (0, 0)	1 (0, 1)	1 (0, 0)	2 (0, 0)
SNP_A-1890779	1	56988891	56989399	509	0 (0, 0)	0 (0, 0)	0 (0, 0)	0 (0, 0)	0 (0, 0)	2 (0, 0)	56988733	56989314	582	0 (0, 0)	0 (0, 0)	0 (0, 0)	0 (0, 0)	0 (0, 0)	2 (0, 0)
SNP_A-2037225	1	56988891	56989399	509	0 (0, 0)	0 (0, 0)	0 (0, 0)	0 (0, 0)	0 (0, 0)	2 (0, 0)	56988733	56989314	582	0 (0, 0)	0 (0, 0)	0 (0, 0)	0 (0, 0)	0 (0, 0)	2 (0, 0)
SNP_A-4217979	1	56990463	56991334	872	0 (0, 0)	0 (0, 0)	0 (0, 0)	0 (0, 0)	0 (0, 0)	2 (0, 0)	56989883	56994160	4278	0 (0, 0)	0 (0, 0)	0 (0, 0)	1 (0, 0)	2 (0, 0)	2 (0, 0)
SNP_A-2157048	1	56990463	56991334	872	0 (0, 0)	0 (0, 0)	0 (0, 0)	0 (0, 0)	0 (0, 0)	2 (0, 0)	56989883	56994160	4278	0 (0, 0)	0 (0, 0)	0 (0, 0)	1 (0, 0)	2 (0, 0)	2 (0, 0)
SNP_A-2029184	1	56995092	56995357	266	0 (0, 0)	0 (0, 0)	0 (0, 0)	0 (0, 0)	0 (0, 0)	2 (0, 0)	56994157	56996292	2136	1 (0, 1)	0 (0, 0)	0 (0, 0)	0 (0, 0)	1 (0, 0)	2 (0, 0)
SNP_A-4216801	1	56995092	56995357	266	0 (0, 0)	0 (0, 0)	0 (0, 0)	0 (0, 0)	0 (0, 0)	2 (0, 0)	56994157	56996292	2136	1 (0, 1)	0 (0, 0)	0 (0, 0)	0 (0, 0)	1 (0, 0)	2 (0, 0)
SNP_A-8694166	1	56999218	57001146	1929	0 (0, 0)	0 (0, 0)	0 (0, 0)	1 (0, 0)	2 (0, 1)	2 (0, 0)	56999146	56999695	550	0 (0, 0)	0 (0, 0)	0 (0, 0)	0 (0, 0)	0 (0, 0)	2 (0, 0)
SNP_A-4216825	1	57013777	57014161	385	0 (0, 0)	0 (0, 0)	0 (0, 0)	0 (0, 0)	0 (0, 0)	2 (0, 0)	57012531	57015616	3086	7 (0, 0)	1 (0, 0)	2 (0, 0)	4 (0, 0)	1 (0, 0)	2 (0, 0)
SNP_A-2029386	1	57013777	57014161	385	0 (0, 0)	0 (0, 0)	0 (0, 0)	0 (0, 0)	0 (0, 0)	2 (0, 0)	57012531	57015616	3086	7 (0, 0)	1 (0, 0)	2 (0, 0)	4 (0, 0)	1 (0, 0)	2 (0, 0)
SNP_A-2106620	1	57040262	57041065	804	0 (0, 0)	0 (0, 0)	0 (0, 0)	0 (0, 0)	0 (0, 0)	2 (0, 0)	57040148	57042344	2197	1 (0, 0)	0 (0, 0)	0 (0, 0)	0 (0, 0)	2 (0, 0)	2 (0, 0)
SNP_A-4234692	1	57040262	57041065	804	0 (0, 0)	0 (0, 0)	0 (0, 0)	0 (0, 0)	0 (0, 0)	2 (0, 0)	57040148	57042344	2197	1 (0, 0)	0 (0, 0)	0 (0, 0)	0 (0, 0)	2 (0, 0)	2 (0, 0)
SNP_A-2293760	1	57040262	57041065	804	0 (0, 0)	0 (0, 0)	0 (0, 0)	0 (0, 0)	0 (0, 0)	2 (0, 0)	57040148	57042344	2197	1 (0, 0)	0 (0, 0)	0 (0, 0)	0 (0, 0)	2 (0, 0)	2 (0, 0)
SNP_A-4238771	1	57040262	57041065	804	0 (0, 0)	0 (0, 0)	0 (0, 0)	0 (0, 0)	0 (0, 0)	2 (0, 0)	57040148	57042344	2197	1 (0, 0)	0 (0, 0)	0 (0, 0)	0 (0, 0)	2 (0, 0)	2 (0, 0)
SNP_A-8296322	1	57044273	57044691	419	0 (0, 0)	0 (0, 0)	0 (0, 0)	0 (0, 0)	0 (0, 0)	2 (0, 0)	57042341	57046853	4513	0 (0, 0)	0 (0, 0)	1 (0, 0)	1 (0, 0)	2 (0, 1)	2 (0, 0)
SNP_A-8389584	1	57044688	57045231	544	0 (0, 0)	0 (0, 0)	0 (0, 0)	0 (0, 0)	0 (0, 0)	2 (0, 0)	57042341	57046853	4513	0 (0, 0)	0 (0, 0)	1 (0, 0)	1 (0, 0)	2 (0, 1)	2 (0, 0)
SNP_A-2079415	1	57044688	57045231	544	0 (0, 0)	0 (0, 0)	0 (0, 0)	0 (0, 0)	0 (0, 0)	2 (0, 0)	57042341	57046853	4513	0 (0, 0)	0 (0, 0)	1 (0, 0)	1 (0, 0)	2 (0, 1)	2 (0, 0)
SNP_A-8415627	1	57047780	57048417	638	0 (0, 0)	0 (0, 0)	0 (0, 0)	0 (0, 0)	0 (0, 0)	2 (0, 0)	57047868	57048178	311	0 (0, 0)	0 (0, 0)	0 (0, 0)	0 (0, 0)	0 (0, 0)	2 (0, 0)
SNP_A-8348059	1	57047780	57048417	638	0 (0, 0)	0 (0, 0)	0 (0, 0)	0 (0, 0)	0 (0, 0)	2 (0, 0)	57047868	57048178	311	0 (0, 0)	0 (0, 0)	0 (0, 0)	0 (0, 0)	0 (0, 0)	2 (0, 0)
SNP_A-2029830	1	57047780	57048417	638	0 (0, 0)	0 (0, 0)	0 (0, 0)	0 (0, 0)	0 (0, 0)	2 (0, 0)	57048198	57048606	409	0 (0, 0)	0 (0, 0)	0 (0, 0)	0 (0, 0)	0 (0, 0)	2 (0, 0)
SNP_A-1844224	1	57063995	57064291	297	0 (0, 0)	0 (0, 0)	0 (0, 0)	0 (0, 0)	0 (0, 0)	2 (0, 0)	57064096	57064581	486	0 (0, 0)	0 (0, 0)	0 (0, 0)	0 (0, 0)	0 (0, 0)	2 (0, 0)
SNP_A-4280189	1	57063995	57064291	297	0 (0, 0)	0 (0, 0)	0 (0, 0)	0 (0, 0)	0 (0, 0)	2 (0, 0)	57064096	57064581	486	0 (0, 0)	0 (0, 0)	0 (0, 0)	0 (0, 0)	0 (0, 0)	2 (0, 0)
SNP_A-4287941	1	57063995	57064291	297	0 (0, 0)	0 (0, 0)	0 (0, 0)	0 (0, 0)	0 (0, 0)	2 (0, 0)	57064096	57064581	486	0 (0, 0)	0 (0, 0)	0 (0, 0)	0 (0, 0)	0 (0, 0)	2 (0, 0)
SNP_A-8622338	1	57087125	57087412	288	0 (0, 0)	0 (0, 0)	0 (0, 0)	0 (0, 0)	0 (0, 0)	2 (0, 0)	57086424	57088840	2417	3 (0, 0)	0 (0, 0)	0 (0, 0)	2 (0, 0)	2 (0, 0)	2 (0, 0)
SNP_A-8348863	1	57120043	57120581	539	0 (0, 0)	0 (0, 0)	0 (0, 0)	0 (0, 0)	0 (0, 0)	2 (0, 0)	57120238	57120836	599	0 (0, 0)	0 (0, 0)	0 (0, 0)	0 (0, 0)	0 (0, 0)	2 (0, 0)
SNP_A-8349573	1	57120043	57120581	539	0 (0, 0)	0 (0, 0)	0 (0, 0)	0 (0, 0)	0 (0, 0)	2 (0, 0)	57120238	57120836	599	0 (0, 0)	0 (0, 0)	0 (0, 0)	0 (0, 0)	0 (0, 0)	2 (0, 0)
SNP_A-2000073	1	57120578	57121179	602	0 (0, 0)	0 (0, 0)	0 (0, 0)	0 (0, 0)	0 (0, 0)	2 (0, 0)	57120833	57123091	2259	0 (0, 0)	0 (0, 0)	0 (0, 0)	1 (1, 0)	1 (0, 1)	2 (0, 0)
SNP_A-2253164	1	57130919	57131621	703	0 (0, 0)	0 (0, 0)	0 (0, 0)	0 (0, 0)	0 (0, 0)	2 (0, 0)	57130219	57133393	3175	1 (0, 0)	0 (0, 0)	0 (0, 0)	0 (0, 0)	0 (2, 0)	2 (0, 0)
SNP_A-8347349	1	57135250	57135636	387	0 (0, 0)	0 (0, 0)	0 (0, 0)	0 (0, 0)	0 (0, 0)	2 (0, 0)	57135256	57137633	2378	2 (0, 0)	0 (0, 0)	0 (0, 0)	0 (0, 0)	2 (0, 0)	2 (0, 0)
SNP_A-4275402	1	57139049	57139682	634	0 (0, 0)	0 (0, 0)	0 (0, 0)	0 (0, 0)	0 (0, 0)	2 (0, 0)	57139208	57139641	434	0 (0, 0)	0 (0, 0)	0 (0, 0)	0 (0, 0)	0 (0, 0)	2 (0, 0)
SNP_A-4206758	1	57139049	57139682	634	0 (0, 0)	0 (0, 0)	0 (0, 0)	0 (0, 0)	0 (0, 0)	2 (0, 0)	57139208	57139641	434	0 (0, 0)	0 (0, 0)	0 (0, 0)	0 (0, 0)	0 (0, 0)	2 (0, 0)
SNP_A-1914913	1	57163631	57164009	379	0 (0, 0)	0 (0, 0)	0 (0, 0)	0 (0, 0)	0 (0, 0)	2 (0, 0)	57163416	57164181	766	0 (0, 0)	0 (0, 0)	0 (0, 0)	0 (0, 0)	0 (0, 0)	2 (0, 0)
SNP_A-1831261	1	57164006	57166037	2032	0 (0, 0)	1 (0, 0)	1 (0, 0)	2 (0, 0)	3 (0, 0)	2 (0, 0)	57163416	57164181	766	0 (0, 0)	0 (0, 0)	0 (0, 0)	0 (0, 0)	0 (0, 0)	2 (0, 0)
SNP_A-2171446	1	57168344	57169358	1015	0 (0, 0)	0 (0, 0)	0 (0, 0)	0 (0, 0)	0 (0, 0)	2 (0, 0)	57166266	57168716	2451	2 (2, 0)	0 (0, 0)	0 (0, 0)	0 (0, 0)	2 (0, 0)	2 (0, 0)
SNP_A-8315416	1	57168344	57169358	1015	0 (0, 0)	0 (0, 0)	0 (0, 0)	0 (0, 0)	0 (0, 0)	2 (0, 0)	57168713	57170104	1392	0 (0, 0)	0 (0, 0)	0 (0, 0)	1 (0, 1)	1 (0, 0)	2 (0, 0)
SNP_A-2051685	1	57168344	57169358	1015	0 (0, 0)	0 (0, 0)	0 (0, 0)	0 (0, 0)	0 (0, 0)	2 (0, 0)	57168713	57170104	1392	0 (0, 0)	0 (0, 0)	0 (0, 0)	1 (0, 1)	1 (0, 0)	2 (0, 0)
SNP_A-2283382	1	57169355	57169659	305	0 (0, 0)	0 (0, 0)	0 (0, 0)	0 (0, 0)	0 (0, 0)	2 (0, 0)	57168713	57170104	1392	0 (0, 0)	0 (0, 0)	0 (0, 0)	1 (0, 1)	1 (0, 0)	2 (0, 0)
SNP_A-2033894	1	57171854	57174375	2522	0 (0, 0)	0 (0, 0)	0 (0, 0)	0 (0, 0)	1 (0, 1)	2 (0, 0)	57173473	57173830	358	0 (0, 0)	0 (0, 0)	0 (0, 0)	0 (0, 0)	0 (0, 0)	2 (0, 0)
SNP_A-8308232	1	57269395	57270702	1308	0 (0, 0)	1 (0, 0)	1 (0, 0)	0 (0, 0)	0 (0, 0)	2 (0, 0)	57270381	57270864	484	0 (0, 0)	0 (0, 0)	0 (0, 0)	0 (0, 0)	0 (0, 0)	2 (0, 0)
SNP_A-1813241	1	57312112	57313688	1577	0 (0, 0)	0 (0, 0)	1 (0, 0)	3 (0, 0)	1 (0, 0)	2 (0, 0)	57312595	57312799	205	0 (0, 0)	0 (0, 0)	0 (0, 0)	0 (0, 0)	0 (0, 0)	2 (0, 0)
SNP_A-8348233	1	57315139	57315520	382	0 (0, 0)	0 (0, 0)	0 (0, 0)	0 (0, 0)	0 (0, 0)	2 (0, 0)	57315004	57315401	398	0 (0, 0)	0 (0, 0)	0 (0, 0)	0 (0, 0)	0 (0, 0)	2 (0, 0)
SNP_A-2033624	1	57319506	57320027	522	0 (0, 0)	0 (0, 0)	0 (0, 0)	0 (0, 0)	0 (0, 0)	2 (0, 0)	57319649	57320867	1219	0 (0, 0)	0 (0, 0)	0 (0, 0)	0 (0, 0)	1 (0, 0)	2 (0, 0)
SNP_A-4231771	1	57320024	57320495	472	0 (0, 0)	0 (0, 0)	0 (0, 0)	0 (0, 0)	0 (0, 0)	2 (0, 0)	57319649	57320867	1219	0 (0, 0)	0 (0, 0)	0 (0, 0)	0 (0, 0)	1 (0, 0)	2 (0, 0)
SNP_A-2221818	1	57330949	57331854	906	0 (0, 0)	0 (0, 0)	0 (0, 0)	0 (0, 0)	0 (0, 0)	2 (0, 0)	57331019	57331327	309	0 (0, 0)	0 (0, 0)	0 (0, 0)	0 (0, 0)	0 (0, 0)	2 (0, 0)
SNP_A-2074199	1	57345496	57347556	2061	1 (0, 0)	0 (0, 0)	0 (0, 0)	2 (0, 1)	4 (0, 0)	2 (0, 0)	57345890	57346489	600	0 (0, 0)	0 (0, 0)	0 (0, 0)	0 (0, 0)	0 (0, 0)	2 (0, 0)
SNP_A-2272205	1	57378227	57378792	566	0 (0, 0)	0 (0, 0)	0 (0, 0)	0 (0, 0)	0 (0, 0)	2 (0, 0)	57376138	57378514	2377	2 (1, 1)	0 (0, 0)	0 (0, 0)	2 (0, 1)	1 (0, 0)	2 (0, 0)
SNP_A-2227712	1	57401323	57402873	1551	3 (0, 0)	0 (0, 0)	0 (0, 0)	0 (0, 0)	1 (0, 0)	2 (0, 0)	57402499	57403070	572	0 (0, 0)	0 (0, 0)	0 (0, 0)	0 (0, 0)	0 (0, 0)	2 (0, 0)
SNP_A-1927743	1	57419391	57419779	389	0 (0, 0)	0 (0, 0)	0 (0, 0)	0 (0, 0)	0 (0, 0)	2 (0, 0)	57419006	57420398	1393	2 (1, 1)	0 (0, 0)	0 (0, 0)	1 (0, 0)	0 (0, 0)	2 (0, 0)
SNP_A-8506851	1	57424567	57426610	2044	3 (0, 1)	0 (0, 0)	1 (0, 0)	0 (0, 0)	1 (0, 1)	2 (0, 0)	57425407	57425833	427	0 (0, 0)	0 (0, 0)	0 (0, 0)	0 (0, 0)	0 (0, 0)	2 (0, 0)
SNP_A-2184413	1	57436070	57436544	475	0 (0, 0)	0 (0, 0)	0 (0, 0)	0 (0, 0)	0 (0, 0)	2 (0, 0)	57435847	57437194	1348	0 (0, 0)	0 (0, 0)	0 (0, 0)	0 (0, 0)	1 (1, 1)	2 (0, 0)
SNP_A-8502119	1	57441316	57441793	478	0 (0, 0)	0 (0, 0)	0 (0, 0)	0 (0, 0)	0 (0, 0)	2 (0, 0)	57441101	57441627	527	0 (0, 0)	0 (0, 0)	0 (0, 0)	0 (0, 0)	0 (0, 0)	2 (0, 0)
SNP_A-2036006	1	57444172	57444783	612	0 (0, 0)	0 (0, 0)	0 (0, 0)	0 (0, 0)	0 (0, 0)	2 (0, 0)	57443740	57446237	2498	8 (0, 0)	1 (0, 0)	3 (0, 0)	3 (1, 0)	0 (0, 0)	2 (0, 0)
SNP_A-2036012	1	57444172	57444783	612	0 (0, 0)	0 (0, 0)	0 (0, 0)	0 (0, 0)	0 (0, 0)	2 (0, 0)	57443740	57446237	2498	8 (0, 0)	1 (0, 0)	3 (0, 0)	3 (1, 0)	0 (0, 0)	2 (0, 0)
SNP_A-4217410	1	57444172	57444783	612	0 (0, 0)	0 (0, 0)	0 (0, 0)	0 (0, 0)	0 (0, 0)	2 (0, 0)	57443740	57446237	2498	8 (0, 0)	1 (0, 0)	3 (0, 0)	3 (1, 0)	0 (0, 0)	2 (0, 0)
SNP_A-4217411	1	57444172	57444783	612	0 (0, 0)	0 (0, 0)	0 (0, 0)	0 (0, 0)	0 (0, 0)	2 (0, 0)	57443740	57446237	2498	8 (0, 0)	1 (0, 0)	3 (0, 0)	3 (1, 0)	0 (0, 0)	2 (0, 0)
SNP_A-4218712	1	57444172	57444783	612	0 (0, 0)	0 (0, 0)	0 (0, 0)	0 (0, 0)	0 (0, 0)	2 (0, 0)	57443740	57446237	2498	8 (0, 0)	1 (0, 0)	3 (0, 0)	3 (1, 0)	0 (0, 0)	2 (0, 0)
SNP_A-2036086	1	57450339	57450606	268	0 (0, 0)	0 (0, 0)	0 (0, 0)	0 (0, 0)	0 (0, 0)	2 (0, 0)	57449600	57451039	1440	3 (0, 0)	0 (0, 0)	2 (0, 0)	1 (0, 0)	0 (0, 0)	2 (0, 0)
SNP_A-8362160	1	57461356	57465308	3953	1 (1, 0)	2 (0, 0)	0 (0, 0)	0 (0, 0)	3 (0, 0)	2 (0, 0)	57463293	57464058	766	0 (0, 0)	0 (0, 0)	0 (0, 0)	0 (0, 0)	0 (0, 0)	2 (0, 0)
SNP_A-2173424	1	57479269	57481460	2192	1 (0, 0)	0 (0, 0)	0 (0, 0)	0 (0, 0)	2 (0, 0)	2 (0, 0)	57480034	57480452	419	0 (0, 0)	0 (0, 0)	0 (0, 0)	0 (0, 0)	0 (0, 0)	2 (0, 0)
SNP_A-2107430	1	57515389	57515902	514	0 (0, 0)	0 (0, 0)	0 (0, 0)	0 (0, 0)	0 (0, 0)	2 (0, 0)	57515032	57516340	1309	1 (0, 1)	0 (0, 0)	0 (0, 0)	0 (0, 0)	1 (0, 1)	2 (0, 0)
SNP_A-8364340	1	57533892	57534545	654	0 (0, 0)	0 (0, 0)	0 (0, 0)	0 (0, 0)	0 (0, 0)	2 (0, 0)	57533718	57534630	913	0 (0, 0)	0 (0, 0)	0 (0, 0)	0 (0, 0)	0 (0, 0)	2 (0, 0)
SNP_A-1792156	1	57539305	57541212	1908	3 (0, 0)	0 (0, 0)	0 (0, 0)	1 (0, 0)	1 (0, 0)	2 (0, 0)	57539256	57539785	530	0 (0, 0)	0 (0, 0)	0 (0, 0)	0 (0, 0)	0 (0, 0)	2 (0, 0)
SNP_A-1798878	1	57549860	57552675	2816	1 (0, 0)	0 (0, 0)	2 (0, 0)	3 (1, 1)	2 (0, 0)	2 (0, 0)	57552059	57552522	464	0 (0, 0)	0 (0, 0)	0 (0, 0)	0 (0, 0)	0 (0, 0)	2 (0, 0)
SNP_A-4250115	1	57552672	57555456	2785	3 (1, 1)	0 (0, 0)	2 (1, 0)	3 (0, 0)	1 (0, 0)	2 (0, 0)	57552519	57553145	627	0 (0, 0)	0 (0, 0)	0 (0, 0)	0 (0, 0)	0 (0, 0)	2 (0, 0)
SNP_A-2255847	1	57552672	57555456	2785	3 (1, 1)	0 (0, 0)	2 (1, 0)	3 (0, 0)	1 (0, 0)	2 (0, 0)	57552519	57553145	627	0 (0, 0)	0 (0, 0)	0 (0, 0)	0 (0, 0)	0 (0, 0)	2 (0, 0)
SNP_A-2038004	1	57573590	57574140	551	0 (0, 0)	0 (0, 0)	0 (0, 0)	0 (0, 0)	0 (0, 0)	2 (0, 0)	57572612	57574916	2305	1 (0, 0)	0 (0, 0)	1 (0, 1)	1 (0, 0)	3 (0, 0)	2 (0, 0)
SNP_A-8360763	1	57573590	57574140	551	0 (0, 0)	0 (0, 0)	0 (0, 0)	0 (0, 0)	0 (0, 0)	2 (0, 0)	57572612	57574916	2305	1 (0, 0)	0 (0, 0)	1 (0, 1)	1 (0, 0)	3 (0, 0)	2 (0, 0)
SNP_A-2038015	1	57574356	57574892	537	0 (0, 0)	0 (0, 0)	0 (0, 0)	0 (0, 0)	0 (0, 0)	2 (0, 0)	57572612	57574916	2305	1 (0, 0)	0 (0, 0)	1 (0, 1)	1 (0, 0)	3 (0, 0)	2 (0, 0)
SNP_A-2292232	1	57574356	57574892	537	0 (0, 0)	0 (0, 0)	0 (0, 0)	0 (0, 0)	0 (0, 0)	2 (0, 0)	57572612	57574916	2305	1 (0, 0)	0 (0, 0)	1 (0, 1)	1 (0, 0)	3 (0, 0)	2 (0, 0)
SNP_A-8297092	1	57575156	57577311	2156	2 (0, 2)	1 (0, 1)	1 (0, 0)	0 (0, 0)	0 (0, 0)	2 (0, 0)	57574913	57575721	809	0 (0, 0)	0 (0, 0)	0 (0, 0)	0 (0, 0)	0 (0, 0)	2 (0, 0)
SNP_A-2105329	1	57575156	57577311	2156	2 (0, 2)	1 (0, 1)	1 (0, 0)	0 (0, 0)	0 (0, 0)	2 (0, 0)	57574913	57575721	809	0 (0, 0)	0 (0, 0)	0 (0, 0)	0 (0, 0)	0 (0, 0)	2 (0, 0)
SNP_A-1948258	1	57575156	57577311	2156	2 (0, 2)	1 (0, 1)	1 (0, 0)	0 (0, 0)	0 (0, 0)	2 (0, 0)	57574913	57575721	809	0 (0, 0)	0 (0, 0)	0 (0, 0)	0 (0, 0)	0 (0, 0)	2 (0, 0)
SNP_A-8401373	1	57575156	57577311	2156	2 (0, 2)	1 (0, 1)	1 (0, 0)	0 (0, 0)	0 (0, 0)	2 (0, 0)	57574913	57575721	809	0 (0, 0)	0 (0, 0)	0 (0, 0)	0 (0, 0)	0 (0, 0)	2 (0, 0)
SNP_A-1796630	1	57589028	57589634	607	0 (0, 0)	0 (0, 0)	0 (0, 0)	0 (0, 0)	0 (0, 0)	2 (0, 0)	57588073	57589297	1225	0 (0, 0)	0 (0, 0)	1 (0, 0)	0 (0, 0)	1 (0, 0)	2 (0, 0)
SNP_A-8528305	1	57594838	57595106	269	0 (0, 0)	0 (0, 0)	0 (0, 0)	0 (0, 0)	0 (0, 0)	2 (0, 0)	57594875	57600430	5556	4 (0, 2)	0 (0, 0)	0 (0, 0)	2 (0, 0)	3 (1, 0)	2 (0, 0)
SNP_A-8324303	1	57613999	57614271	273	0 (0, 0)	0 (0, 0)	0 (0, 0)	0 (0, 0)	0 (0, 0)	2 (0, 0)	57613936	57614322	387	0 (0, 0)	0 (0, 0)	0 (0, 0)	0 (0, 0)	0 (0, 0)	2 (0, 0)
SNP_A-1913739	1	57623263	57623615	353	0 (0, 0)	0 (0, 0)	0 (0, 0)	0 (0, 0)	0 (0, 0)	2 (0, 0)	57619585	57623770	4186	1 (0, 0)	0 (0, 0)	0 (0, 0)	2 (0, 0)	5 (0, 0)	2 (0, 0)
SNP_A-2070415	1	57627627	57629865	2239	1 (0, 0)	0 (0, 0)	1 (0, 0)	0 (0, 0)	0 (0, 0)	2 (0, 0)	57627750	57628313	564	0 (0, 0)	0 (0, 0)	0 (0, 0)	0 (0, 0)	0 (0, 0)	2 (0, 0)
SNP_A-4278191	1	57627627	57629865	2239	1 (0, 0)	0 (0, 0)	1 (0, 0)	0 (0, 0)	0 (0, 0)	2 (0, 0)	57627750	57628313	564	0 (0, 0)	0 (0, 0)	0 (0, 0)	0 (0, 0)	0 (0, 0)	2 (0, 0)
SNP_A-4217688	1	57629862	57630347	486	0 (0, 0)	0 (0, 0)	0 (0, 0)	0 (0, 0)	0 (0, 0)	2 (0, 0)	57628935	57630402	1468	1 (0, 0)	0 (0, 0)	0 (0, 0)	0 (0, 0)	0 (0, 0)	2 (0, 0)
SNP_A-2039047	1	57629862	57630347	486	0 (0, 0)	0 (0, 0)	0 (0, 0)	0 (0, 0)	0 (0, 0)	2 (0, 0)	57628935	57630402	1468	1 (0, 0)	0 (0, 0)	0 (0, 0)	0 (0, 0)	0 (0, 0)	2 (0, 0)
SNP_A-8331414	1	57629862	57630347	486	0 (0, 0)	0 (0, 0)	0 (0, 0)	0 (0, 0)	0 (0, 0)	2 (0, 0)	57628935	57630402	1468	1 (0, 0)	0 (0, 0)	0 (0, 0)	0 (0, 0)	0 (0, 0)	2 (0, 0)
SNP_A-1854904	1	57635209	57635621	413	0 (0, 0)	0 (0, 0)	0 (0, 0)	0 (0, 0)	0 (0, 0)	2 (0, 0)	57634188	57635719	1532	0 (0, 0)	0 (1, 0)	2 (0, 0)	0 (0, 0)	2 (0, 0)	2 (0, 0)
SNP_A-8678779	1	57635209	57635621	413	0 (0, 0)	0 (0, 0)	0 (0, 0)	0 (0, 0)	0 (0, 0)	2 (0, 0)	57634188	57635719	1532	0 (0, 0)	0 (1, 0)	2 (0, 0)	0 (0, 0)	2 (0, 0)	2 (0, 0)
SNP_A-8499069	1	57678501	57679166	666	0 (0, 0)	0 (0, 0)	0 (0, 0)	0 (0, 0)	0 (0, 0)	2 (0, 0)	57677494	57680638	3145	3 (0, 1)	1 (0, 0)	2 (0, 1)	2 (1, 1)	1 (0, 0)	2 (0, 0)
SNP_A-8497923	1	57686572	57687176	605	0 (0, 0)	0 (0, 0)	0 (0, 0)	0 (0, 0)	0 (0, 0)	2 (0, 0)	57685163	57687202	2040	1 (1, 0)	1 (0, 0)	1 (0, 0)	0 (0, 0)	0 (0, 0)	2 (0, 0)
SNP_A-4217225	1	57686572	57687176	605	0 (0, 0)	0 (0, 0)	0 (0, 0)	0 (0, 0)	0 (0, 0)	2 (0, 0)	57685163	57687202	2040	1 (1, 0)	1 (0, 0)	1 (0, 0)	0 (0, 0)	0 (0, 0)	2 (0, 0)
SNP_A-2196310	1	57688934	57689203	270	0 (0, 0)	0 (0, 0)	0 (0, 0)	0 (0, 0)	0 (0, 0)	2 (0, 0)	57688459	57690116	1658	1 (0, 0)	0 (0, 0)	0 (0, 0)	1 (0, 1)	1 (0, 0)	2 (0, 0)
SNP_A-2136085	1	57717326	57718105	780	0 (0, 0)	0 (0, 0)	0 (0, 0)	0 (0, 0)	0 (0, 0)	2 (0, 0)	57713867	57717628	3762	4 (0, 0)	0 (0, 0)	3 (0, 1)	4 (0, 0)	2 (0, 0)	2 (0, 0)
SNP_A-8357855	1	57734800	57735120	321	0 (0, 0)	0 (0, 0)	0 (0, 0)	0 (0, 0)	0 (0, 0)	2 (0, 0)	57734449	57736619	2171	0 (0, 0)	0 (0, 0)	0 (0, 0)	1 (0, 1)	1 (0, 0)	2 (0, 0)
SNP_A-4298294	1	57781342	57784375	3034	3 (0, 1)	0 (0, 0)	2 (3, 0)	1 (0, 0)	1 (0, 1)	2 (0, 0)	57781459	57781919	461	0 (0, 0)	0 (0, 0)	0 (0, 0)	0 (0, 0)	0 (0, 0)	2 (0, 0)
SNP_A-8418911	1	57781342	57784375	3034	3 (0, 1)	0 (0, 0)	2 (3, 0)	1 (0, 0)	1 (0, 1)	2 (0, 0)	57781459	57781919	461	0 (0, 0)	0 (0, 0)	0 (0, 0)	0 (0, 0)	0 (0, 0)	2 (0, 0)
SNP_A-8304867	1	57784372	57784589	218	0 (0, 0)	0 (0, 0)	0 (0, 0)	0 (0, 0)	0 (0, 0)	2 (0, 0)	57783968	57787525	3558	0 (0, 0)	0 (0, 0)	2 (3, 0)	0 (0, 0)	3 (0, 1)	2 (0, 0)
SNP_A-2026354	1	57784851	57785522	672	0 (0, 0)	0 (0, 0)	0 (0, 0)	0 (0, 0)	0 (0, 0)	2 (0, 0)	57783968	57787525	3558	0 (0, 0)	0 (0, 0)	2 (3, 0)	0 (0, 0)	3 (0, 1)	2 (0, 0)
SNP_A-2251726	1	57787881	57788520	640	0 (0, 0)	0 (0, 0)	0 (0, 0)	0 (0, 0)	0 (0, 0)	2 (0, 0)	57787522	57789610	2089	2 (0, 0)	0 (0, 0)	0 (0, 0)	1 (0, 0)	3 (0, 0)	2 (0, 0)
SNP_A-4273233	1	57816539	57817030	492	0 (0, 0)	0 (0, 0)	0 (0, 0)	0 (0, 0)	0 (0, 0)	2 (0, 0)	57816502	57816974	473	0 (0, 0)	0 (0, 0)	0 (0, 0)	0 (0, 0)	0 (0, 0)	2 (0, 0)
SNP_A-4256397	1	57825189	57827890	2702	1 (0, 1)	0 (0, 0)	1 (0, 1)	0 (0, 0)	0 (0, 0)	2 (0, 0)	57825018	57825834	817	0 (0, 0)	0 (0, 0)	0 (0, 0)	0 (0, 0)	0 (0, 0)	2 (0, 0)
SNP_A-2041763	1	57851809	57852297	489	0 (0, 0)	0 (0, 0)	0 (0, 0)	0 (0, 0)	0 (0, 0)	2 (0, 0)	57852075	57853007	933	0 (0, 0)	0 (0, 0)	0 (0, 0)	0 (0, 0)	0 (0, 0)	2 (0, 0)
SNP_A-1943633	1	57865733	57866513	781	0 (0, 0)	0 (0, 0)	0 (0, 0)	0 (0, 0)	0 (0, 0)	2 (0, 0)	57865440	57866161	722	0 (0, 0)	0 (0, 0)	0 (0, 0)	0 (0, 0)	0 (0, 0)	2 (0, 0)
SNP_A-1900876	1	57873749	57876626	2878	6 (0, 0)	1 (0, 0)	3 (0, 0)	1 (0, 0)	1 (0, 0)	2 (0, 0)	57874950	57875822	873	0 (0, 0)	0 (0, 0)	0 (0, 0)	0 (0, 0)	0 (0, 0)	2 (0, 0)
SNP_A-4290410	1	57873749	57876626	2878	6 (0, 0)	1 (0, 0)	3 (0, 0)	1 (0, 0)	1 (0, 0)	2 (0, 0)	57874950	57875822	873	0 (0, 0)	0 (0, 0)	0 (0, 0)	0 (0, 0)	0 (0, 0)	2 (0, 0)
SNP_A-8328796	1	57873749	57876626	2878	6 (0, 0)	1 (0, 0)	3 (0, 0)	1 (0, 0)	1 (0, 0)	2 (0, 0)	57875819	57876881	1063	0 (0, 0)	0 (0, 0)	0 (0, 0)	0 (0, 0)	0 (0, 0)	2 (0, 0)
SNP_A-1862135	1	57902190	57902420	231	0 (0, 0)	0 (0, 0)	0 (0, 0)	0 (0, 0)	0 (0, 0)	2 (0, 0)	57899883	57902315	2433	5 (0, 0)	0 (0, 0)	2 (0, 0)	2 (0, 0)	1 (0, 0)	2 (0, 0)
SNP_A-8378732	1	57902417	57902696	280	0 (0, 0)	0 (0, 0)	0 (0, 0)	0 (0, 0)	0 (0, 0)	2 (0, 0)	57902312	57904679	2368	0 (0, 0)	0 (0, 0)	0 (0, 0)	0 (0, 0)	0 (0, 0)	2 (0, 0)
SNP_A-8658599	1	57909270	57911958	2689	1 (0, 0)	0 (0, 0)	0 (0, 0)	0 (0, 0)	0 (0, 0)	2 (0, 0)	57909138	57910206	1069	0 (0, 0)	0 (0, 0)	0 (0, 0)	0 (0, 0)	0 (0, 0)	2 (0, 0)
SNP_A-2221587	1	57949327	57949822	496	0 (0, 0)	0 (0, 0)	0 (0, 0)	0 (0, 0)	0 (0, 0)	2 (0, 0)	57946776	57950999	4224	4 (0, 1)	0 (0, 0)	0 (0, 0)	0 (0, 0)	0 (0, 0)	2 (0, 0)
SNP_A-2221450	1	57950424	57951229	806	0 (0, 0)	0 (0, 0)	0 (0, 0)	0 (0, 0)	0 (0, 0)	2 (0, 0)	57946776	57950999	4224	4 (0, 1)	0 (0, 0)	0 (0, 0)	0 (0, 0)	0 (0, 0)	2 (0, 0)
SNP_A-8444919	1	57978736	57984271	5536	5 (1, 0)	0 (0, 0)	3 (0, 0)	2 (0, 0)	7 (0, 0)	2 (0, 0)	57980260	57980463	204	0 (0, 0)	0 (0, 0)	0 (0, 0)	0 (0, 0)	0 (0, 0)	2 (0, 0)
SNP_A-8437155	1	57996223	57996757	535	0 (0, 0)	0 (0, 0)	0 (0, 0)	0 (0, 0)	0 (0, 0)	2 (0, 0)	57996059	57998054	1996	0 (0, 0)	0 (0, 0)	0 (0, 0)	3 (0, 0)	0 (0, 0)	2 (0, 0)
SNP_A-8362528	1	57997585	57999052	1468	1 (0, 0)	0 (0, 0)	0 (0, 0)	0 (0, 0)	1 (0, 0)	2 (0, 0)	57998344	57998585	242	0 (0, 0)	0 (0, 0)	0 (0, 0)	0 (0, 0)	0 (0, 0)	2 (0, 0)
SNP_A-4203408	1	57999049	57999664	616	0 (0, 0)	0 (0, 0)	0 (0, 0)	0 (0, 0)	0 (0, 0)	2 (0, 0)	57998582	57999185	604	0 (0, 0)	0 (0, 0)	0 (0, 0)	0 (0, 0)	0 (0, 0)	2 (0, 0)
SNP_A-2042637	1	57999049	57999664	616	0 (0, 0)	0 (0, 0)	0 (0, 0)	0 (0, 0)	0 (0, 0)	2 (0, 0)	57998582	57999185	604	0 (0, 0)	0 (0, 0)	0 (0, 0)	0 (0, 0)	0 (0, 0)	2 (0, 0)
SNP_A-2042648	1	57999049	57999664	616	0 (0, 0)	0 (0, 0)	0 (0, 0)	0 (0, 0)	0 (0, 0)	2 (0, 0)	57999182	57999808	627	0 (0, 0)	0 (0, 0)	0 (0, 0)	0 (0, 0)	0 (0, 0)	2 (0, 0)
SNP_A-2042654	1	57999049	57999664	616	0 (0, 0)	0 (0, 0)	0 (0, 0)	0 (0, 0)	0 (0, 0)	2 (0, 0)	57999182	57999808	627	0 (0, 0)	0 (0, 0)	0 (0, 0)	0 (0, 0)	0 (0, 0)	2 (0, 0)
SNP_A-2042660	1	57999661	57999951	291	0 (0, 0)	0 (0, 0)	0 (0, 0)	0 (0, 0)	0 (0, 0)	2 (0, 0)	57999182	57999808	627	0 (0, 0)	0 (0, 0)	0 (0, 0)	0 (0, 0)	0 (0, 0)	2 (0, 0)
SNP_A-4302288	1	58007733	58008220	488	0 (0, 0)	0 (0, 0)	0 (0, 0)	0 (0, 0)	0 (0, 0)	2 (0, 0)	58007757	58008433	677	0 (0, 0)	0 (0, 0)	0 (0, 0)	0 (0, 0)	0 (0, 0)	2 (0, 0)
SNP_A-2232592	1	58016073	58018495	2423	1 (0, 0)	0 (0, 0)	0 (0, 0)	0 (0, 0)	2 (0, 0)	2 (0, 0)	58017270	58017708	439	0 (0, 0)	0 (0, 0)	0 (0, 0)	0 (0, 0)	0 (0, 0)	2 (0, 0)
SNP_A-8367603	1	58021641	58022525	885	0 (0, 0)	0 (0, 0)	0 (0, 0)	0 (0, 0)	0 (0, 0)	2 (0, 0)	58021405	58026348	4944	1 (1, 0)	0 (0, 0)	1 (0, 0)	1 (0, 0)	3 (0, 1)	2 (0, 0)
SNP_A-8368350	1	58024168	58024486	319	0 (0, 0)	0 (0, 0)	0 (0, 0)	0 (0, 0)	0 (0, 0)	2 (0, 0)	58021405	58026348	4944	1 (1, 0)	0 (0, 0)	1 (0, 0)	1 (0, 0)	3 (0, 1)	2 (0, 0)
SNP_A-8418096	1	58028623	58029029	407	0 (0, 0)	0 (0, 0)	0 (0, 0)	0 (0, 0)	0 (0, 0)	2 (0, 0)	58028166	58029466	1301	0 (1, 0)	0 (0, 0)	0 (0, 0)	1 (0, 0)	0 (0, 0)	2 (0, 0)
SNP_A-8522443	1	58029156	58029678	523	0 (0, 0)	0 (0, 0)	0 (0, 0)	0 (0, 0)	0 (0, 0)	2 (0, 0)	58029501	58029775	275	0 (0, 0)	0 (0, 0)	0 (0, 0)	0 (0, 0)	0 (0, 0)	2 (0, 0)
SNP_A-1899592	1	58031064	58031867	804	0 (0, 0)	0 (0, 0)	0 (0, 0)	0 (0, 0)	0 (0, 0)	2 (0, 0)	58031417	58032108	692	0 (0, 0)	0 (0, 0)	0 (0, 0)	0 (0, 0)	0 (0, 0)	2 (0, 0)
SNP_A-8487513	1	58033374	58034004	631	0 (0, 0)	0 (0, 0)	0 (0, 0)	0 (0, 0)	0 (0, 0)	2 (0, 0)	58033122	58035521	2400	4 (0, 0)	1 (0, 0)	2 (0, 0)	2 (0, 0)	0 (1, 0)	2 (0, 0)
SNP_A-8287293	1	58086570	58087040	471	0 (0, 0)	0 (0, 0)	0 (0, 0)	0 (0, 0)	0 (0, 0)	2 (0, 0)	58084219	58087396	3178	0 (1, 0)	0 (0, 0)	0 (0, 0)	2 (0, 0)	2 (0, 0)	2 (0, 0)
SNP_A-2000079	1	58086570	58087040	471	0 (0, 0)	0 (0, 0)	0 (0, 0)	0 (0, 0)	0 (0, 0)	2 (0, 0)	58084219	58087396	3178	0 (1, 0)	0 (0, 0)	0 (0, 0)	2 (0, 0)	2 (0, 0)	2 (0, 0)
SNP_A-4295687	1	58090023	58091830	1808	0 (0, 0)	0 (0, 0)	0 (0, 0)	0 (0, 0)	0 (0, 0)	2 (0, 0)	58090252	58090731	480	0 (0, 0)	0 (0, 0)	0 (0, 0)	0 (0, 0)	0 (0, 0)	2 (0, 0)
SNP_A-8418836	1	58090023	58091830	1808	0 (0, 0)	0 (0, 0)	0 (0, 0)	0 (0, 0)	0 (0, 0)	2 (0, 0)	58090252	58090731	480	0 (0, 0)	0 (0, 0)	0 (0, 0)	0 (0, 0)	0 (0, 0)	2 (0, 0)
SNP_A-8360357	1	58117839	58118549	711	0 (0, 0)	0 (0, 0)	0 (0, 0)	0 (0, 0)	0 (0, 0)	2 (0, 0)	58110922	58118313	7392	8 (0, 0)	2 (0, 0)	6 (0, 0)	5 (0, 0)	6 (1, 1)	2 (0, 0)
SNP_A-1947437	1	58132803	58134209	1407	0 (0, 0)	0 (0, 0)	2 (0, 0)	0 (0, 0)	0 (0, 0)	2 (0, 0)	58133608	58134322	715	0 (0, 0)	0 (0, 0)	0 (0, 0)	0 (0, 0)	0 (0, 0)	2 (0, 0)
SNP_A-8323638	1	58137851	58141650	3800	4 (2, 1)	0 (0, 0)	2 (0, 0)	1 (0, 0)	4 (0, 0)	2 (0, 0)	58138524	58139218	695	0 (0, 0)	0 (0, 0)	0 (0, 0)	0 (0, 0)	0 (0, 0)	2 (0, 0)
SNP_A-4225521	1	58147560	58148052	493	0 (0, 0)	0 (0, 0)	0 (0, 0)	0 (0, 0)	0 (0, 0)	2 (0, 0)	58147175	58148688	1514	0 (0, 0)	1 (0, 0)	0 (0, 0)	2 (0, 0)	2 (1, 0)	2 (0, 0)
SNP_A-1915325	1	58152805	58153103	299	0 (0, 0)	0 (0, 0)	0 (0, 0)	0 (0, 0)	0 (0, 0)	2 (0, 0)	58151127	58153616	2490	4 (0, 2)	0 (0, 0)	0 (0, 0)	1 (0, 0)	2 (0, 0)	2 (0, 0)
SNP_A-2175918	1	58174461	58176171	1711	2 (0, 0)	0 (0, 0)	1 (0, 0)	1 (0, 0)	0 (0, 0)	2 (0, 0)	58175483	58175713	231	0 (0, 0)	0 (0, 0)	0 (0, 0)	0 (0, 0)	0 (0, 0)	2 (0, 0)
SNP_A-2104746	1	58183819	58184211	393	0 (0, 0)	0 (0, 0)	0 (0, 0)	0 (0, 0)	0 (0, 0)	2 (0, 0)	58183747	58184996	1250	1 (0, 0)	0 (0, 0)	0 (0, 0)	0 (0, 0)	1 (0, 0)	2 (0, 0)
SNP_A-2079537	1	58185169	58185496	328	0 (0, 0)	0 (0, 0)	0 (0, 0)	0 (0, 0)	0 (0, 0)	2 (0, 0)	58184993	58185570	578	0 (0, 0)	0 (0, 0)	0 (0, 0)	0 (0, 0)	0 (0, 0)	2 (0, 0)
SNP_A-2272876	1	58192115	58192583	469	0 (0, 0)	0 (0, 0)	0 (0, 0)	0 (0, 0)	0 (0, 0)	2 (0, 0)	58192162	58192562	401	0 (0, 0)	0 (0, 0)	0 (0, 0)	0 (0, 0)	0 (0, 0)	2 (0, 0)
SNP_A-8685020	1	58193686	58195085	1400	0 (0, 0)	0 (0, 0)	0 (0, 0)	0 (0, 0)	1 (0, 0)	2 (0, 0)	58194087	58194527	441	0 (0, 0)	0 (0, 0)	0 (0, 0)	0 (0, 0)	0 (0, 0)	2 (0, 0)
SNP_A-1789360	1	58195356	58197927	2572	2 (0, 0)	0 (0, 0)	0 (0, 0)	0 (0, 0)	0 (0, 0)	2 (0, 0)	58197424	58198080	657	0 (0, 0)	0 (0, 0)	0 (0, 0)	0 (0, 0)	0 (0, 0)	2 (0, 0)
SNP_A-4287508	1	58206994	58211117	4124	2 (0, 0)	0 (1, 0)	1 (0, 0)	1 (1, 0)	1 (0, 0)	2 (0, 0)	58210217	58210591	375	0 (0, 0)	0 (0, 0)	0 (0, 0)	0 (0, 0)	0 (0, 0)	2 (0, 0)
SNP_A-2242776	1	58211126	58211758	633	0 (0, 0)	0 (0, 0)	0 (0, 0)	0 (0, 0)	0 (0, 0)	2 (0, 0)	58210588	58212798	2211	0 (0, 0)	0 (1, 0)	0 (0, 0)	0 (0, 0)	0 (0, 0)	2 (0, 0)
SNP_A-4293543	1	58212963	58215092	2130	1 (0, 0)	0 (0, 0)	0 (0, 0)	1 (0, 0)	0 (0, 0)	2 (0, 0)	58213608	58214367	760	0 (0, 0)	0 (0, 0)	0 (0, 0)	0 (0, 0)	0 (0, 0)	2 (0, 0)
SNP_A-4243283	1	58212963	58215092	2130	1 (0, 0)	0 (0, 0)	0 (0, 0)	1 (0, 0)	0 (0, 0)	2 (0, 0)	58213608	58214367	760	0 (0, 0)	0 (0, 0)	0 (0, 0)	0 (0, 0)	0 (0, 0)	2 (0, 0)
SNP_A-8533659	1	58212963	58215092	2130	1 (0, 0)	0 (0, 0)	0 (0, 0)	1 (0, 0)	0 (0, 0)	2 (0, 0)	58213608	58214367	760	0 (0, 0)	0 (0, 0)	0 (0, 0)	0 (0, 0)	0 (0, 0)	2 (0, 0)
SNP_A-1878165	1	58238542	58238978	437	0 (0, 0)	0 (0, 0)	0 (0, 0)	0 (0, 0)	0 (0, 0)	2 (0, 0)	58237734	58239083	1350	0 (0, 0)	0 (0, 0)	0 (0, 0)	0 (0, 0)	0 (0, 0)	2 (0, 0)
SNP_A-4260133	1	58254809	58259532	4724	4 (0, 0)	1 (0, 0)	4 (1, 0)	0 (0, 0)	5 (0, 0)	2 (0, 0)	58256674	58257159	486	0 (0, 0)	0 (0, 0)	0 (0, 0)	0 (0, 0)	0 (0, 0)	2 (0, 0)
SNP_A-2053211	1	58254809	58259532	4724	4 (0, 0)	1 (0, 0)	4 (1, 0)	0 (0, 0)	5 (0, 0)	2 (0, 0)	58256674	58257159	486	0 (0, 0)	0 (0, 0)	0 (0, 0)	0 (0, 0)	0 (0, 0)	2 (0, 0)
SNP_A-8649056	1	58279316	58280739	1424	0 (0, 0)	0 (0, 0)	1 (0, 0)	0 (0, 0)	0 (0, 0)	2 (0, 0)	58279556	58279767	212	0 (0, 0)	0 (0, 0)	0 (0, 0)	0 (0, 0)	0 (0, 0)	2 (0, 0)
SNP_A-8542352	1	58311385	58311900	516	0 (0, 0)	0 (0, 0)	0 (0, 0)	0 (0, 0)	0 (0, 0)	2 (0, 0)	58311067	58313401	2335	0 (0, 0)	0 (0, 0)	0 (0, 0)	3 (0, 1)	3 (0, 0)	2 (0, 0)
SNP_A-1824613	1	58311897	58314536	2640	0 (0, 0)	0 (0, 0)	0 (0, 0)	3 (0, 1)	3 (0, 0)	2 (0, 0)	58313398	58313986	589	0 (0, 0)	0 (0, 0)	0 (0, 0)	0 (0, 0)	0 (0, 0)	2 (0, 0)
SNP_A-2078312	1	58316280	58318316	2037	0 (0, 0)	0 (0, 0)	1 (0, 1)	1 (0, 0)	3 (2, 0)	2 (0, 0)	58317022	58317223	202	0 (0, 0)	0 (0, 0)	0 (0, 0)	0 (0, 0)	0 (0, 0)	2 (0, 0)
SNP_A-4241366	1	58331781	58333018	1238	0 (0, 0)	0 (0, 0)	0 (0, 0)	1 (0, 0)	1 (0, 0)	2 (0, 0)	58332346	58332792	447	0 (0, 0)	0 (0, 0)	0 (0, 0)	0 (0, 0)	0 (0, 0)	2 (0, 0)
SNP_A-8558446	1	58331781	58333018	1238	0 (0, 0)	0 (0, 0)	0 (0, 0)	1 (0, 0)	1 (0, 0)	2 (0, 0)	58332346	58332792	447	0 (0, 0)	0 (0, 0)	0 (0, 0)	0 (0, 0)	0 (0, 0)	2 (0, 0)
SNP_A-1953617	1	58338943	58340307	1365	2 (0, 0)	0 (0, 0)	1 (0, 0)	2 (0, 0)	1 (0, 0)	2 (0, 0)	58339806	58340400	595	0 (0, 0)	0 (0, 0)	0 (0, 0)	0 (0, 0)	0 (0, 0)	2 (0, 0)
SNP_A-8496912	1	58351565	58351830	266	0 (0, 0)	0 (0, 0)	0 (0, 0)	0 (0, 0)	0 (0, 0)	2 (0, 0)	58351582	58353902	2321	3 (0, 0)	0 (0, 0)	0 (0, 0)	0 (0, 0)	2 (0, 0)	2 (0, 0)
SNP_A-1844209	1	58424148	58425092	945	0 (0, 0)	0 (0, 0)	0 (0, 0)	0 (0, 0)	0 (0, 0)	2 (0, 0)	58424099	58426091	1993	1 (0, 0)	0 (0, 0)	0 (0, 0)	0 (0, 0)	0 (0, 0)	2 (0, 0)
SNP_A-2245375	1	58424148	58425092	945	0 (0, 0)	0 (0, 0)	0 (0, 0)	0 (0, 0)	0 (0, 0)	2 (0, 0)	58424099	58426091	1993	1 (0, 0)	0 (0, 0)	0 (0, 0)	0 (0, 0)	0 (0, 0)	2 (0, 0)
SNP_A-2105947	1	58426754	58427292	539	0 (0, 0)	0 (0, 0)	0 (0, 0)	0 (0, 0)	0 (0, 0)	2 (0, 0)	58426418	58428032	1615	2 (0, 0)	0 (0, 0)	0 (0, 0)	0 (0, 0)	0 (0, 0)	2 (0, 0)
SNP_A-2226803	1	58445651	58446257	607	0 (0, 0)	0 (0, 0)	0 (0, 0)	0 (0, 0)	0 (0, 0)	2 (0, 0)	58445641	58448039	2399	1 (0, 0)	1 (0, 0)	0 (0, 0)	0 (0, 0)	3 (0, 0)	2 (0, 0)
SNP_A-2197426	1	58449176	58452288	3113	0 (1, 0)	0 (0, 0)	0 (0, 0)	1 (0, 0)	2 (0, 0)	2 (0, 0)	58449389	58450169	781	0 (0, 0)	0 (0, 0)	0 (0, 0)	0 (0, 0)	0 (0, 0)	2 (0, 0)
SNP_A-2221116	1	58464194	58464592	399	0 (0, 0)	0 (0, 0)	0 (0, 0)	0 (0, 0)	0 (0, 0)	2 (0, 0)	58463130	58467481	4352	2 (0, 0)	0 (0, 0)	0 (0, 0)	3 (0, 0)	3 (0, 0)	2 (0, 0)
SNP_A-8518484	1	58466074	58466899	826	0 (0, 0)	0 (0, 0)	0 (0, 0)	0 (0, 0)	0 (0, 0)	2 (0, 0)	58463130	58467481	4352	2 (0, 0)	0 (0, 0)	0 (0, 0)	3 (0, 0)	3 (0, 0)	2 (0, 0)
SNP_A-2048292	1	58480079	58482932	2854	1 (0, 0)	0 (0, 0)	0 (0, 0)	1 (0, 0)	0 (0, 0)	2 (0, 0)	58482408	58482926	519	0 (0, 0)	0 (0, 0)	0 (0, 0)	0 (0, 0)	0 (0, 0)	2 (0, 0)
SNP_A-2039651	1	58518782	58520097	1316	0 (0, 0)	0 (0, 0)	0 (0, 0)	0 (0, 0)	0 (0, 0)	2 (0, 0)	58518684	58519003	320	0 (0, 0)	0 (0, 0)	0 (0, 0)	0 (0, 0)	0 (0, 0)	2 (0, 0)
SNP_A-8360583	1	58522201	58524230	2030	0 (0, 0)	0 (0, 0)	0 (0, 0)	0 (0, 0)	0 (0, 0)	2 (0, 0)	58522810	58523855	1046	0 (0, 0)	0 (0, 0)	0 (0, 0)	0 (0, 0)	0 (0, 0)	2 (0, 0)
SNP_A-1846869	1	58537766	58538153	388	0 (0, 0)	0 (0, 0)	0 (0, 0)	0 (0, 0)	0 (0, 0)	2 (0, 0)	58536752	58538135	1384	1 (0, 0)	0 (0, 0)	0 (0, 0)	0 (0, 0)	3 (0, 1)	2 (0, 0)
SNP_A-8707594	1	58541614	58542462	849	0 (0, 0)	0 (0, 0)	0 (0, 0)	0 (0, 0)	0 (0, 0)	2 (0, 0)	58540738	58542542	1805	0 (0, 0)	0 (0, 0)	0 (0, 0)	0 (0, 0)	0 (0, 0)	2 (0, 0)
SNP_A-4218523	1	58543134	58543684	551	0 (0, 0)	0 (0, 0)	0 (0, 0)	0 (0, 0)	0 (0, 0)	2 (0, 0)	58542539	58545277	2739	1 (0, 1)	0 (0, 0)	1 (0, 0)	1 (0, 0)	0 (0, 0)	2 (0, 0)
SNP_A-2066019	1	58545789	58546471	683	0 (0, 0)	0 (0, 0)	0 (0, 0)	0 (0, 0)	0 (0, 0)	2 (0, 0)	58545274	58547133	1860	0 (0, 0)	0 (0, 0)	1 (0, 0)	1 (0, 0)	1 (0, 0)	2 (0, 0)
SNP_A-4247368	1	58562309	58566437	4129	2 (0, 0)	0 (0, 0)	0 (0, 0)	2 (0, 0)	4 (0, 0)	2 (0, 0)	58563514	58564205	692	0 (0, 0)	0 (0, 0)	0 (0, 0)	0 (0, 0)	0 (0, 0)	2 (0, 0)
SNP_A-8454048	1	58574501	58575004	504	0 (0, 0)	0 (0, 0)	0 (0, 0)	0 (0, 0)	0 (0, 0)	2 (0, 0)	58574337	58575112	776	0 (0, 0)	0 (0, 0)	0 (0, 0)	0 (0, 0)	0 (0, 0)	2 (0, 0)
SNP_A-2049337	1	58577999	58579595	1597	1 (0, 0)	0 (0, 0)	0 (0, 0)	1 (0, 0)	1 (0, 1)	2 (0, 0)	58579061	58579740	680	0 (0, 0)	0 (0, 0)	0 (0, 0)	0 (0, 0)	0 (0, 0)	2 (0, 0)
SNP_A-2049342	1	58577999	58579595	1597	1 (0, 0)	0 (0, 0)	0 (0, 0)	1 (0, 0)	1 (0, 1)	2 (0, 0)	58579061	58579740	680	0 (0, 0)	0 (0, 0)	0 (0, 0)	0 (0, 0)	0 (0, 0)	2 (0, 0)
SNP_A-2208723	1	58607365	58607607	243	0 (0, 0)	0 (0, 0)	0 (0, 0)	0 (0, 0)	0 (0, 0)	2 (0, 0)	58607341	58609252	1912	0 (0, 0)	0 (0, 0)	0 (0, 0)	0 (0, 0)	2 (0, 0)	2 (0, 0)
SNP_A-1952672	1	58619543	58620964	1422	1 (0, 0)	0 (0, 0)	0 (0, 0)	0 (0, 0)	1 (0, 0)	2 (0, 0)	58619913	58620549	637	0 (0, 0)	0 (0, 0)	0 (0, 0)	0 (0, 0)	0 (0, 0)	2 (0, 0)
SNP_A-2082072	1	58623700	58624276	577	0 (0, 0)	0 (0, 0)	0 (0, 0)	0 (0, 0)	0 (0, 0)	2 (0, 0)	58623252	58624181	930	0 (0, 0)	0 (0, 0)	0 (0, 0)	0 (0, 0)	0 (0, 0)	2 (0, 0)
SNP_A-1957979	1	58623700	58624276	577	0 (0, 0)	0 (0, 0)	0 (0, 0)	0 (0, 0)	0 (0, 0)	2 (0, 0)	58623252	58624181	930	0 (0, 0)	0 (0, 0)	0 (0, 0)	0 (0, 0)	0 (0, 0)	2 (0, 0)
SNP_A-2240711	1	58623700	58624276	577	0 (0, 0)	0 (0, 0)	0 (0, 0)	0 (0, 0)	0 (0, 0)	2 (0, 0)	58624178	58625484	1307	1 (0, 0)	0 (0, 0)	2 (0, 0)	1 (0, 0)	2 (0, 0)	2 (0, 0)
SNP_A-1811093	1	58637988	58640165	2178	1 (0, 0)	0 (0, 0)	1 (0, 0)	1 (0, 0)	0 (0, 0)	2 (0, 0)	58639443	58640225	783	0 (0, 0)	0 (0, 0)	0 (0, 0)	0 (0, 0)	0 (0, 0)	2 (0, 0)
SNP_A-4276940	1	58637988	58640165	2178	1 (0, 0)	0 (0, 0)	1 (0, 0)	1 (0, 0)	0 (0, 0)	2 (0, 0)	58639443	58640225	783	0 (0, 0)	0 (0, 0)	0 (0, 0)	0 (0, 0)	0 (0, 0)	2 (0, 0)
SNP_A-8370278	1	58651678	58652400	723	0 (0, 0)	0 (0, 0)	0 (0, 0)	0 (0, 0)	0 (0, 0)	2 (0, 0)	58651475	58653729	2255	2 (0, 0)	0 (0, 0)	0 (0, 0)	0 (0, 0)	0 (0, 0)	2 (0, 0)
SNP_A-2050642	1	58655754	58658726	2973	1 (0, 0)	0 (0, 0)	0 (0, 0)	0 (0, 0)	0 (0, 0)	2 (0, 0)	58658113	58658678	566	0 (0, 0)	0 (0, 0)	0 (0, 0)	0 (0, 0)	0 (0, 0)	2 (0, 0)
SNP_A-2050649	1	58655754	58658726	2973	1 (0, 0)	0 (0, 0)	0 (0, 0)	0 (0, 0)	0 (0, 0)	2 (0, 0)	58658113	58658678	566	0 (0, 0)	0 (0, 0)	0 (0, 0)	0 (0, 0)	0 (0, 0)	2 (0, 0)
SNP_A-2029422	1	58666615	58667019	405	0 (0, 0)	0 (0, 0)	0 (0, 0)	0 (0, 0)	0 (0, 0)	2 (0, 0)	58665882	58667434	1553	0 (0, 0)	0 (0, 0)	0 (0, 0)	0 (0, 0)	1 (0, 1)	2 (0, 0)
SNP_A-8441623	1	58702075	58702580	506	0 (0, 0)	0 (0, 0)	0 (0, 0)	0 (0, 0)	0 (0, 0)	2 (0, 0)	58702046	58704116	2071	2 (0, 0)	0 (0, 0)	0 (0, 0)	0 (0, 0)	0 (0, 0)	2 (0, 0)
SNP_A-2246158	1	58702075	58702580	506	0 (0, 0)	0 (0, 0)	0 (0, 0)	0 (0, 0)	0 (0, 0)	2 (0, 0)	58702046	58704116	2071	2 (0, 0)	0 (0, 0)	0 (0, 0)	0 (0, 0)	0 (0, 0)	2 (0, 0)
SNP_A-8415066	1	58702577	58703627	1051	0 (0, 0)	0 (0, 0)	0 (0, 0)	0 (0, 0)	0 (0, 0)	2 (0, 0)	58702046	58704116	2071	2 (0, 0)	0 (0, 0)	0 (0, 0)	0 (0, 0)	0 (0, 0)	2 (0, 0)
SNP_A-1861372	1	58707136	58710505	3370	7 (0, 2)	0 (0, 0)	1 (0, 1)	1 (0, 0)	2 (0, 0)	2 (0, 0)	58709604	58710441	838	0 (0, 0)	0 (0, 0)	0 (0, 0)	0 (0, 0)	0 (0, 0)	2 (0, 0)
SNP_A-2194511	1	58724688	58725171	484	0 (0, 0)	0 (0, 0)	0 (0, 0)	0 (0, 0)	0 (0, 0)	2 (0, 0)	58721733	58725148	3416	2 (0, 0)	1 (0, 0)	1 (0, 0)	1 (0, 0)	3 (1, 0)	2 (0, 0)
SNP_A-1865246	1	58724688	58725171	484	0 (0, 0)	0 (0, 0)	0 (0, 0)	0 (0, 0)	0 (0, 0)	2 (0, 0)	58721733	58725148	3416	2 (0, 0)	1 (0, 0)	1 (0, 0)	1 (0, 0)	3 (1, 0)	2 (0, 0)
SNP_A-1864671	1	58752886	58753235	350	0 (0, 0)	0 (0, 0)	0 (0, 0)	0 (0, 0)	0 (0, 0)	2 (0, 0)	58752112	58754899	2788	0 (0, 0)	0 (0, 0)	0 (0, 0)	0 (0, 0)	2 (1, 0)	2 (0, 0)
SNP_A-4236572	1	58772230	58773067	838	0 (0, 0)	0 (0, 0)	0 (0, 0)	0 (0, 0)	0 (0, 0)	2 (0, 0)	58769155	58772912	3758	1 (1, 0)	0 (0, 0)	1 (1, 0)	1 (0, 0)	4 (0, 1)	2 (0, 0)
SNP_A-1837379	1	58773956	58775316	1361	0 (0, 0)	0 (0, 0)	1 (0, 1)	0 (0, 0)	1 (0, 0)	2 (0, 0)	58774472	58774913	442	0 (0, 0)	0 (0, 0)	0 (0, 0)	0 (0, 0)	0 (0, 0)	2 (0, 0)
SNP_A-8383475	1	58773956	58775316	1361	0 (0, 0)	0 (0, 0)	1 (0, 1)	0 (0, 0)	1 (0, 0)	2 (0, 0)	58774472	58774913	442	0 (0, 0)	0 (0, 0)	0 (0, 0)	0 (0, 0)	0 (0, 0)	2 (0, 0)
SNP_A-4196168	1	58791833	58792612	780	0 (0, 0)	0 (0, 0)	0 (0, 0)	0 (0, 0)	0 (0, 0)	2 (0, 0)	58791809	58792629	821	0 (0, 0)	0 (0, 0)	0 (0, 0)	0 (0, 0)	0 (0, 0)	2 (0, 0)
SNP_A-2143140	1	58809368	58810184	817	0 (0, 0)	0 (0, 0)	0 (0, 0)	0 (0, 0)	0 (0, 0)	2 (0, 0)	58809239	58810088	850	0 (0, 0)	0 (0, 0)	0 (0, 0)	0 (0, 0)	0 (0, 0)	2 (0, 0)
SNP_A-8700285	1	58830215	58830530	316	0 (0, 0)	0 (0, 0)	0 (0, 0)	0 (0, 0)	0 (0, 0)	2 (0, 0)	58830271	58831205	935	0 (0, 0)	0 (0, 0)	0 (0, 0)	0 (0, 0)	0 (0, 0)	2 (0, 0)
SNP_A-8345427	1	58830527	58830938	412	0 (0, 0)	0 (0, 0)	0 (0, 0)	0 (0, 0)	0 (0, 0)	2 (0, 0)	58830271	58831205	935	0 (0, 0)	0 (0, 0)	0 (0, 0)	0 (0, 0)	0 (0, 0)	2 (0, 0)
SNP_A-8364819	1	58840621	58844111	3491	1 (0, 0)	1 (0, 1)	1 (0, 1)	1 (0, 0)	1 (0, 0)	2 (0, 0)	58843737	58843944	208	0 (0, 0)	0 (0, 0)	0 (0, 0)	0 (0, 0)	0 (0, 0)	2 (0, 0)
SNP_A-2053571	1	58847265	58848650	1386	0 (0, 0)	0 (0, 0)	1 (0, 0)	0 (0, 0)	0 (0, 0)	2 (0, 0)	58847340	58847715	376	0 (0, 0)	0 (0, 0)	0 (0, 0)	0 (0, 0)	0 (0, 0)	2 (0, 0)
SNP_A-8672127	1	58870988	58873313	2326	1 (0, 0)	0 (0, 0)	0 (0, 0)	1 (0, 0)	1 (0, 0)	2 (0, 0)	58872295	58872784	490	0 (0, 0)	0 (0, 0)	0 (0, 0)	0 (0, 0)	0 (0, 0)	2 (0, 0)
SNP_A-2025287	1	58870988	58873313	2326	1 (0, 0)	0 (0, 0)	0 (0, 0)	1 (0, 0)	1 (0, 0)	2 (0, 0)	58872295	58872784	490	0 (0, 0)	0 (0, 0)	0 (0, 0)	0 (0, 0)	0 (0, 0)	2 (0, 0)
SNP_A-2042156	1	58876787	58877472	686	0 (0, 0)	0 (0, 0)	0 (0, 0)	0 (0, 0)	0 (0, 0)	2 (0, 0)	58874136	58877904	3769	0 (0, 0)	0 (0, 0)	0 (0, 0)	1 (1, 0)	2 (0, 0)	2 (0, 0)
SNP_A-4224314	1	58876787	58877472	686	0 (0, 0)	0 (0, 0)	0 (0, 0)	0 (0, 0)	0 (0, 0)	2 (0, 0)	58874136	58877904	3769	0 (0, 0)	0 (0, 0)	0 (0, 0)	1 (1, 0)	2 (0, 0)	2 (0, 0)
SNP_A-2191009	1	58882378	58882771	394	0 (0, 0)	0 (0, 0)	0 (0, 0)	0 (0, 0)	0 (0, 0)	2 (0, 0)	58882168	58883414	1247	1 (0, 0)	0 (0, 0)	1 (0, 0)	1 (0, 0)	1 (0, 0)	2 (0, 0)
SNP_A-2194827	1	58882378	58882771	394	0 (0, 0)	0 (0, 0)	0 (0, 0)	0 (0, 0)	0 (0, 0)	2 (0, 0)	58882168	58883414	1247	1 (0, 0)	0 (0, 0)	1 (0, 0)	1 (0, 0)	1 (0, 0)	2 (0, 0)
SNP_A-4274823	1	58901172	58901955	784	0 (0, 0)	0 (0, 0)	0 (0, 0)	0 (0, 0)	0 (0, 0)	2 (0, 0)	58901362	58901745	384	0 (0, 0)	0 (0, 0)	0 (0, 0)	0 (0, 0)	0 (0, 0)	2 (0, 0)
SNP_A-1939820	1	58905288	58905675	388	0 (0, 0)	0 (0, 0)	0 (0, 0)	0 (0, 0)	0 (0, 0)	2 (0, 0)	58905397	58905889	493	0 (0, 0)	0 (0, 0)	0 (0, 0)	0 (0, 0)	0 (0, 0)	2 (0, 0)
SNP_A-8373326	1	58909766	58910307	542	0 (0, 0)	0 (0, 0)	0 (0, 0)	0 (0, 0)	0 (0, 0)	2 (0, 0)	58907875	58910648	2774	1 (0, 0)	0 (0, 0)	0 (0, 0)	0 (0, 0)	1 (0, 0)	2 (0, 0)
SNP_A-4219013	1	58909766	58910307	542	0 (0, 0)	0 (0, 0)	0 (0, 0)	0 (0, 0)	0 (0, 0)	2 (0, 0)	58907875	58910648	2774	1 (0, 0)	0 (0, 0)	0 (0, 0)	0 (0, 0)	1 (0, 0)	2 (0, 0)
SNP_A-2253484	1	58931269	58932210	942	0 (0, 0)	0 (0, 0)	0 (0, 0)	0 (0, 0)	0 (0, 0)	2 (0, 0)	58931187	58933046	1860	5 (0, 0)	0 (0, 0)	1 (0, 0)	2 (0, 0)	1 (0, 0)	2 (0, 0)
SNP_A-4284434	1	58944982	58947871	2890	2 (2, 0)	0 (0, 0)	1 (0, 0)	1 (0, 0)	2 (0, 0)	2 (0, 0)	58946461	58946930	470	0 (0, 0)	0 (0, 0)	0 (0, 0)	0 (0, 0)	0 (0, 0)	2 (0, 0)
SNP_A-4219066	1	58977323	58978160	838	0 (0, 0)	0 (0, 0)	0 (0, 0)	0 (0, 0)	0 (0, 0)	2 (0, 0)	58976718	58979343	2626	1 (0, 0)	0 (0, 0)	1 (0, 0)	2 (1, 0)	2 (0, 0)	2 (0, 0)
SNP_A-2308128	1	58981332	58982968	1637	0 (0, 0)	0 (0, 0)	0 (0, 0)	2 (0, 1)	0 (0, 0)	2 (0, 0)	58981858	58982667	810	0 (0, 0)	0 (0, 0)	0 (0, 0)	0 (0, 0)	0 (0, 0)	2 (0, 0)
SNP_A-2148494	1	58981332	58982968	1637	0 (0, 0)	0 (0, 0)	0 (0, 0)	2 (0, 1)	0 (0, 0)	2 (0, 0)	58981858	58982667	810	0 (0, 0)	0 (0, 0)	0 (0, 0)	0 (0, 0)	0 (0, 0)	2 (0, 0)
SNP_A-8536526	1	59006508	59008909	2402	3 (0, 0)	1 (0, 0)	3 (0, 0)	3 (0, 0)	3 (0, 0)	2 (0, 0)	59006389	59006614	226	0 (0, 0)	0 (0, 0)	0 (0, 0)	0 (0, 0)	0 (0, 0)	2 (0, 0)
SNP_A-2085171	1	59009846	59011347	1502	0 (0, 0)	0 (0, 0)	1 (0, 0)	0 (0, 0)	1 (0, 0)	2 (0, 0)	59010791	59011119	329	0 (0, 0)	0 (0, 0)	0 (0, 0)	0 (0, 0)	0 (0, 0)	2 (0, 0)
SNP_A-2186940	1	59009846	59011347	1502	0 (0, 0)	0 (0, 0)	1 (0, 0)	0 (0, 0)	1 (0, 0)	2 (0, 0)	59010791	59011119	329	0 (0, 0)	0 (0, 0)	0 (0, 0)	0 (0, 0)	0 (0, 0)	2 (0, 0)
SNP_A-2104877	1	59009846	59011347	1502	0 (0, 0)	0 (0, 0)	1 (0, 0)	0 (0, 0)	1 (0, 0)	2 (0, 0)	59011116	59011734	619	0 (0, 0)	0 (0, 0)	0 (0, 0)	0 (0, 0)	0 (0, 0)	2 (0, 0)
SNP_A-1870661	1	59009846	59011347	1502	0 (0, 0)	0 (0, 0)	1 (0, 0)	0 (0, 0)	1 (0, 0)	2 (0, 0)	59011116	59011734	619	0 (0, 0)	0 (0, 0)	0 (0, 0)	0 (0, 0)	0 (0, 0)	2 (0, 0)
SNP_A-2159693	1	59049459	59050900	1442	1 (0, 0)	0 (0, 0)	0 (0, 0)	0 (0, 0)	1 (0, 0)	2 (0, 0)	59049600	59050179	580	0 (0, 0)	0 (0, 0)	0 (0, 0)	0 (0, 0)	0 (0, 0)	2 (0, 0)
SNP_A-2260837	1	59055543	59056522	980	0 (0, 0)	0 (0, 0)	0 (0, 0)	0 (0, 0)	0 (0, 0)	2 (0, 0)	59056109	59057131	1023	0 (0, 0)	0 (0, 0)	0 (0, 0)	0 (0, 0)	0 (0, 0)	2 (0, 0)
SNP_A-1897817	1	59055543	59056522	980	0 (0, 0)	0 (0, 0)	0 (0, 0)	0 (0, 0)	0 (0, 0)	2 (0, 0)	59056109	59057131	1023	0 (0, 0)	0 (0, 0)	0 (0, 0)	0 (0, 0)	0 (0, 0)	2 (0, 0)
SNP_A-2157388	1	59055543	59056522	980	0 (0, 0)	0 (0, 0)	0 (0, 0)	0 (0, 0)	0 (0, 0)	2 (0, 0)	59056109	59057131	1023	0 (0, 0)	0 (0, 0)	0 (0, 0)	0 (0, 0)	0 (0, 0)	2 (0, 0)
SNP_A-8399907	1	59056619	59058726	2108	4 (0, 0)	0 (0, 0)	0 (0, 0)	0 (0, 0)	3 (0, 0)	2 (0, 0)	59056109	59057131	1023	0 (0, 0)	0 (0, 0)	0 (0, 0)	0 (0, 0)	0 (0, 0)	2 (0, 0)
SNP_A-2266086	1	59079412	59081739	2328	1 (0, 0)	0 (0, 0)	0 (0, 0)	0 (0, 0)	1 (0, 0)	2 (0, 0)	59081165	59081626	462	0 (0, 0)	0 (0, 0)	0 (0, 0)	0 (0, 0)	0 (0, 0)	2 (0, 0)
SNP_A-4203660	1	59102110	59102380	271	0 (0, 0)	0 (0, 0)	0 (0, 0)	0 (0, 0)	0 (0, 0)	2 (0, 0)	59101223	59102610	1388	0 (0, 0)	0 (0, 0)	0 (0, 0)	0 (0, 0)	0 (0, 0)	2 (0, 0)
SNP_A-1799536	1	59102574	59103128	555	0 (0, 0)	0 (0, 0)	0 (0, 0)	0 (0, 0)	0 (0, 0)	2 (0, 0)	59102607	59103250	644	0 (0, 0)	0 (0, 0)	0 (0, 0)	0 (0, 0)	0 (0, 0)	2 (0, 0)
SNP_A-2293516	1	59103125	59103498	374	0 (0, 0)	0 (0, 0)	0 (0, 0)	0 (0, 0)	0 (0, 0)	2 (0, 0)	59103247	59103478	232	0 (0, 0)	0 (0, 0)	0 (0, 0)	0 (0, 0)	0 (0, 0)	2 (0, 0)
SNP_A-4250184	1	59103125	59103498	374	0 (0, 0)	0 (0, 0)	0 (0, 0)	0 (0, 0)	0 (0, 0)	2 (0, 0)	59103247	59103478	232	0 (0, 0)	0 (0, 0)	0 (0, 0)	0 (0, 0)	0 (0, 0)	2 (0, 0)
SNP_A-8547881	1	59115290	59115834	545	0 (0, 0)	0 (0, 0)	0 (0, 0)	0 (0, 0)	0 (0, 0)	2 (0, 0)	59115425	59116943	1519	0 (0, 0)	0 (0, 0)	1 (0, 0)	1 (0, 0)	0 (0, 0)	2 (0, 0)
SNP_A-8393198	1	59123385	59127238	3854	10 (1, 1)	1 (0, 1)	3 (0, 2)	3 (0, 0)	3 (0, 1)	2 (0, 0)	59123002	59123591	590	0 (0, 0)	0 (0, 0)	0 (0, 0)	0 (0, 0)	0 (0, 0)	2 (0, 0)
SNP_A-4291077	1	59128611	59129934	1324	1 (0, 0)	0 (0, 0)	0 (0, 0)	1 (0, 0)	0 (0, 0)	2 (0, 0)	59129527	59129940	414	0 (0, 0)	0 (0, 0)	0 (0, 0)	0 (0, 0)	0 (0, 0)	2 (0, 0)
SNP_A-2112688	1	59177705	59179233	1529	1 (0, 0)	0 (0, 0)	0 (0, 0)	1 (0, 1)	1 (0, 0)	2 (0, 0)	59178839	59179105	267	0 (0, 0)	0 (0, 0)	0 (0, 0)	0 (0, 0)	0 (0, 0)	2 (0, 0)
SNP_A-8375273	1	59205873	59207246	1374	0 (0, 0)	0 (0, 0)	1 (0, 1)	0 (0, 0)	0 (0, 0)	2 (0, 0)	59205611	59206264	654	0 (0, 0)	0 (0, 0)	0 (0, 0)	0 (0, 0)	0 (0, 0)	2 (0, 0)
SNP_A-4227660	1	59216765	59217048	284	0 (0, 0)	0 (0, 0)	0 (0, 0)	0 (0, 0)	0 (0, 0)	2 (0, 0)	59215882	59219120	3239	2 (0, 0)	1 (0, 0)	0 (1, 0)	2 (0, 0)	2 (0, 0)	2 (0, 0)
SNP_A-8607216	1	59234164	59240576	6413	6 (0, 1)	0 (0, 0)	1 (1, 0)	0 (0, 0)	5 (0, 1)	2 (0, 0)	59237172	59237655	484	0 (0, 0)	0 (0, 0)	0 (0, 0)	0 (0, 0)	0 (0, 0)	2 (0, 0)
SNP_A-1860020	1	59234164	59240576	6413	6 (0, 1)	0 (0, 0)	1 (1, 0)	0 (0, 0)	5 (0, 1)	2 (0, 0)	59237172	59237655	484	0 (0, 0)	0 (0, 0)	0 (0, 0)	0 (0, 0)	0 (0, 0)	2 (0, 0)
SNP_A-8326750	1	59234164	59240576	6413	6 (0, 1)	0 (0, 0)	1 (1, 0)	0 (0, 0)	5 (0, 1)	2 (0, 0)	59237172	59237655	484	0 (0, 0)	0 (0, 0)	0 (0, 0)	0 (0, 0)	0 (0, 0)	2 (0, 0)
SNP_A-8430480	1	59307298	59310649	3352	3 (1, 0)	0 (0, 0)	0 (0, 0)	4 (0, 0)	3 (0, 0)	2 (0, 0)	59308901	59309272	372	0 (0, 0)	0 (0, 0)	0 (0, 0)	0 (0, 0)	0 (0, 0)	2 (0, 0)
SNP_A-8707660	1	59314780	59315692	913	0 (0, 0)	0 (0, 0)	0 (0, 0)	0 (0, 0)	0 (0, 0)	2 (0, 0)	59314882	59315628	747	0 (0, 0)	0 (0, 0)	0 (0, 0)	0 (0, 0)	0 (0, 0)	2 (0, 0)
SNP_A-2215278	1	59321353	59324645	3293	3 (1, 0)	0 (0, 0)	1 (0, 0)	3 (0, 0)	2 (0, 0)	2 (0, 0)	59322742	59323637	896	0 (0, 0)	0 (0, 0)	0 (0, 0)	0 (0, 0)	0 (0, 0)	2 (0, 0)
SNP_A-8372874	1	59325201	59326218	1018	0 (0, 0)	0 (0, 0)	0 (0, 0)	0 (0, 0)	0 (0, 0)	2 (0, 0)	59323634	59325942	2309	4 (1, 0)	0 (0, 0)	0 (0, 0)	1 (0, 0)	1 (0, 0)	2 (0, 0)
SNP_A-4219263	1	59326515	59327182	668	0 (0, 0)	0 (0, 0)	0 (0, 0)	0 (0, 0)	0 (0, 0)	2 (0, 0)	59326583	59326795	213	0 (0, 0)	0 (0, 0)	0 (0, 0)	0 (0, 0)	0 (0, 0)	2 (0, 0)
SNP_A-2037475	1	59331548	59332119	572	0 (0, 0)	0 (0, 0)	0 (0, 0)	0 (0, 0)	0 (0, 0)	2 (0, 0)	59330339	59332329	1991	0 (0, 0)	0 (0, 0)	0 (0, 0)	1 (0, 0)	1 (0, 0)	2 (0, 0)
SNP_A-2277816	1	59331548	59332119	572	0 (0, 0)	0 (0, 0)	0 (0, 0)	0 (0, 0)	0 (0, 0)	2 (0, 0)	59330339	59332329	1991	0 (0, 0)	0 (0, 0)	0 (0, 0)	1 (0, 0)	1 (0, 0)	2 (0, 0)
SNP_A-2121961	1	59366146	59366996	851	0 (0, 0)	0 (0, 0)	0 (0, 0)	0 (0, 0)	0 (0, 0)	2 (0, 0)	59365077	59367326	2250	0 (0, 0)	0 (0, 0)	0 (0, 0)	0 (0, 0)	1 (1, 0)	2 (0, 0)
SNP_A-8431214	1	59372150	59372612	463	0 (0, 0)	0 (0, 0)	0 (0, 0)	0 (0, 0)	0 (0, 0)	2 (0, 0)	59370318	59373353	3036	2 (0, 1)	0 (0, 0)	2 (0, 0)	1 (0, 0)	0 (1, 0)	2 (0, 0)
SNP_A-2183113	1	59373845	59374807	963	0 (0, 0)	0 (0, 0)	0 (0, 0)	0 (0, 0)	0 (0, 0)	2 (0, 0)	59373350	59374934	1585	0 (0, 0)	0 (0, 0)	0 (0, 0)	0 (0, 0)	1 (0, 1)	2 (0, 0)
SNP_A-8499955	1	59373845	59374807	963	0 (0, 0)	0 (0, 0)	0 (0, 0)	0 (0, 0)	0 (0, 0)	2 (0, 0)	59373350	59374934	1585	0 (0, 0)	0 (0, 0)	0 (0, 0)	0 (0, 0)	1 (0, 1)	2 (0, 0)
SNP_A-1920077	1	59382338	59383047	710	0 (0, 0)	0 (0, 0)	0 (0, 0)	0 (0, 0)	0 (0, 0)	2 (0, 0)	59382270	59382973	704	0 (0, 0)	0 (0, 0)	0 (0, 0)	0 (0, 0)	0 (0, 0)	2 (0, 0)
SNP_A-1855877	1	59390945	59391468	524	0 (0, 0)	0 (0, 0)	0 (0, 0)	0 (0, 0)	0 (0, 0)	2 (0, 0)	59390136	59392790	2655	1 (0, 0)	1 (0, 0)	2 (0, 0)	1 (0, 0)	1 (0, 0)	2 (0, 0)
SNP_A-2028481	1	59390945	59391468	524	0 (0, 0)	0 (0, 0)	0 (0, 0)	0 (0, 0)	0 (0, 0)	2 (0, 0)	59390136	59392790	2655	1 (0, 0)	1 (0, 0)	2 (0, 0)	1 (0, 0)	1 (0, 0)	2 (0, 0)
SNP_A-4219828	1	59407375	59407842	468	0 (0, 0)	0 (0, 0)	0 (0, 0)	0 (0, 0)	0 (0, 0)	2 (0, 0)	59407332	59408252	921	0 (0, 0)	0 (0, 0)	0 (0, 0)	0 (0, 0)	0 (0, 0)	2 (0, 0)
SNP_A-8314872	1	59410172	59411170	999	0 (0, 0)	0 (0, 0)	0 (0, 0)	0 (0, 0)	0 (0, 0)	2 (0, 0)	59408249	59415252	7004	4 (0, 1)	0 (1, 0)	2 (0, 0)	1 (0, 0)	4 (3, 0)	2 (0, 0)
SNP_A-8573669	1	59417642	59417862	221	0 (0, 0)	0 (0, 0)	0 (0, 0)	0 (0, 0)	0 (0, 0)	2 (0, 0)	59416959	59417896	938	0 (0, 0)	0 (0, 0)	0 (0, 0)	0 (0, 0)	0 (0, 0)	2 (0, 0)
SNP_A-1821712	1	59421204	59421726	523	0 (0, 0)	0 (0, 0)	0 (0, 0)	0 (0, 0)	0 (0, 0)	2 (0, 0)	59420730	59422976	2247	1 (0, 0)	0 (0, 0)	0 (0, 0)	2 (0, 0)	2 (0, 0)	2 (0, 0)
SNP_A-1864855	1	59439122	59442404	3283	1 (0, 0)	0 (0, 0)	1 (0, 0)	1 (0, 0)	1 (0, 0)	2 (0, 0)	59441312	59441747	436	0 (0, 0)	0 (0, 0)	0 (0, 0)	0 (0, 0)	0 (0, 0)	2 (0, 0)
SNP_A-2044124	1	59443558	59443926	369	0 (0, 0)	0 (0, 0)	0 (0, 0)	0 (0, 0)	0 (0, 0)	2 (0, 0)	59442655	59444176	1522	0 (0, 0)	0 (0, 0)	0 (0, 0)	0 (0, 0)	1 (0, 0)	2 (0, 0)
SNP_A-8695224	1	59443558	59443926	369	0 (0, 0)	0 (0, 0)	0 (0, 0)	0 (0, 0)	0 (0, 0)	2 (0, 0)	59442655	59444176	1522	0 (0, 0)	0 (0, 0)	0 (0, 0)	0 (0, 0)	1 (0, 0)	2 (0, 0)
SNP_A-8467668	1	59463453	59464345	893	0 (0, 0)	0 (0, 0)	0 (0, 0)	0 (0, 0)	0 (0, 0)	2 (0, 0)	59463817	59464241	425	0 (0, 0)	0 (0, 0)	0 (0, 0)	0 (0, 0)	0 (0, 0)	2 (0, 0)
SNP_A-2025043	1	59483507	59483917	411	0 (0, 0)	0 (0, 0)	0 (0, 0)	0 (0, 0)	0 (0, 0)	2 (0, 0)	59482569	59485701	3133	2 (0, 0)	0 (0, 0)	0 (0, 0)	1 (0, 0)	0 (0, 0)	2 (0, 0)
SNP_A-4204274	1	59501817	59502019	203	0 (0, 0)	0 (0, 0)	0 (0, 0)	0 (0, 0)	0 (0, 0)	2 (0, 0)	59501628	59502842	1215	0 (1, 0)	0 (0, 0)	0 (0, 0)	2 (0, 0)	0 (0, 0)	2 (0, 0)
SNP_A-2060358	1	59518836	59519935	1100	0 (0, 0)	0 (0, 0)	0 (0, 0)	0 (0, 0)	0 (0, 0)	2 (0, 0)	59518196	59520321	2126	0 (0, 0)	0 (0, 0)	0 (0, 0)	2 (0, 0)	0 (0, 0)	2 (0, 0)
SNP_A-8658193	1	59521922	59523963	2042	0 (0, 0)	0 (0, 0)	0 (0, 0)	1 (0, 0)	2 (0, 0)	2 (0, 0)	59523157	59523940	784	0 (0, 0)	0 (0, 0)	0 (0, 0)	0 (0, 0)	0 (0, 0)	2 (0, 0)
SNP_A-8389261	1	59527793	59528018	226	0 (0, 0)	0 (0, 0)	0 (0, 0)	0 (0, 0)	0 (0, 0)	2 (0, 0)	59525992	59528675	2684	8 (0, 1)	1 (0, 0)	4 (0, 1)	5 (0, 0)	1 (1, 0)	2 (0, 0)
SNP_A-8380676	1	59528856	59530083	1228	0 (0, 0)	0 (0, 0)	0 (0, 0)	0 (0, 0)	0 (0, 0)	2 (0, 0)	59528992	59529935	944	0 (0, 0)	0 (0, 0)	0 (0, 0)	0 (0, 0)	0 (0, 0)	2 (0, 0)
SNP_A-2060624	1	59545444	59546235	792	0 (0, 0)	0 (0, 0)	0 (0, 0)	0 (0, 0)	0 (0, 0)	2 (0, 0)	59545806	59548004	2199	0 (0, 0)	0 (0, 0)	0 (0, 0)	0 (0, 0)	0 (0, 0)	2 (0, 0)
SNP_A-2279250	1	59557084	59560287	3204	2 (1, 0)	0 (0, 0)	0 (0, 0)	3 (0, 0)	1 (0, 0)	2 (0, 0)	59558844	59559416	573	0 (0, 0)	0 (0, 0)	0 (0, 0)	0 (0, 0)	0 (0, 0)	2 (0, 0)
SNP_A-2269930	1	59575258	59575744	487	0 (0, 0)	0 (0, 0)	0 (0, 0)	0 (0, 0)	0 (0, 0)	2 (0, 0)	59574816	59579419	4604	4 (0, 0)	2 (0, 0)	0 (0, 0)	0 (1, 0)	3 (0, 0)	2 (0, 0)
SNP_A-2048874	1	59587948	59588950	1003	0 (0, 0)	0 (0, 0)	0 (0, 0)	0 (0, 0)	0 (0, 0)	2 (0, 0)	59586125	59589936	3812	1 (0, 0)	0 (0, 0)	1 (0, 0)	1 (0, 0)	1 (0, 0)	2 (0, 0)
SNP_A-1840288	1	59602761	59603079	319	0 (0, 0)	0 (0, 0)	0 (0, 0)	0 (0, 0)	0 (0, 0)	2 (0, 0)	59602840	59604130	1291	0 (0, 0)	0 (0, 0)	0 (0, 0)	1 (0, 0)	2 (0, 1)	2 (0, 0)
SNP_A-8449961	1	59683545	59684131	587	0 (0, 0)	0 (0, 0)	0 (0, 0)	0 (0, 0)	0 (0, 0)	2 (0, 0)	59683073	59686406	3334	1 (1, 0)	0 (0, 0)	1 (0, 0)	1 (0, 0)	3 (0, 0)	2 (0, 0)
SNP_A-8501119	1	59695838	59696251	414	0 (0, 0)	0 (0, 0)	0 (0, 0)	0 (0, 0)	0 (0, 0)	2 (0, 0)	59695062	59696471	1410	0 (0, 0)	0 (0, 0)	1 (0, 0)	1 (0, 0)	0 (0, 0)	2 (0, 0)
SNP_A-8359400	1	59696248	59696816	569	0 (0, 0)	0 (0, 0)	0 (0, 0)	0 (0, 0)	0 (0, 0)	2 (0, 0)	59695062	59696471	1410	0 (0, 0)	0 (0, 0)	1 (0, 0)	1 (0, 0)	0 (0, 0)	2 (0, 0)
SNP_A-2108780	1	59716755	59717647	893	0 (0, 0)	0 (0, 0)	0 (0, 0)	0 (0, 0)	0 (0, 0)	2 (0, 0)	59717155	59717425	271	0 (0, 0)	0 (0, 0)	0 (0, 0)	0 (0, 0)	0 (0, 0)	2 (0, 0)
SNP_A-4294784	1	59741168	59743820	2653	0 (0, 0)	2 (0, 0)	1 (0, 0)	0 (0, 0)	3 (0, 0)	2 (0, 0)	59741318	59742164	847	0 (0, 0)	0 (0, 0)	0 (0, 0)	0 (0, 0)	0 (0, 0)	2 (0, 0)
SNP_A-8702025	1	59746331	59747985	1655	0 (0, 0)	0 (0, 0)	0 (0, 0)	0 (0, 0)	0 (0, 0)	2 (0, 0)	59747495	59748456	962	0 (0, 0)	0 (0, 0)	0 (0, 0)	0 (0, 0)	0 (0, 0)	2 (0, 0)
SNP_A-8701102	1	59754677	59756045	1369	5 (0, 0)	1 (0, 0)	2 (0, 0)	3 (0, 0)	0 (0, 0)	2 (0, 0)	59754528	59755154	627	0 (0, 0)	0 (0, 0)	0 (0, 0)	0 (0, 0)	0 (0, 0)	2 (0, 0)
SNP_A-2000088	1	59756042	59756530	489	0 (0, 0)	0 (0, 0)	0 (0, 0)	0 (0, 0)	0 (0, 0)	2 (0, 0)	59756276	59756864	589	0 (0, 0)	0 (0, 0)	0 (0, 0)	0 (0, 0)	0 (0, 0)	2 (0, 0)
SNP_A-1943293	1	59784098	59786886	2789	2 (0, 0)	0 (0, 0)	3 (0, 0)	3 (0, 1)	0 (0, 0)	2 (0, 0)	59786500	59786773	274	0 (0, 0)	0 (0, 0)	0 (0, 0)	0 (0, 0)	0 (0, 0)	2 (0, 0)
SNP_A-2182768	1	59793367	59793758	392	0 (0, 0)	0 (0, 0)	0 (0, 0)	0 (0, 0)	0 (0, 0)	2 (0, 0)	59792856	59795255	2400	1 (1, 0)	0 (0, 0)	0 (0, 0)	1 (0, 0)	0 (0, 0)	2 (0, 0)
SNP_A-2271085	1	59817725	59818305	581	0 (0, 0)	0 (0, 0)	0 (0, 0)	0 (0, 0)	0 (0, 0)	2 (0, 0)	59816972	59819186	2215	4 (0, 1)	0 (0, 0)	1 (0, 0)	0 (0, 0)	1 (1, 0)	2 (0, 0)
SNP_A-2233715	1	59817725	59818305	581	0 (0, 0)	0 (0, 0)	0 (0, 0)	0 (0, 0)	0 (0, 0)	2 (0, 0)	59816972	59819186	2215	4 (0, 1)	0 (0, 0)	1 (0, 0)	0 (0, 0)	1 (1, 0)	2 (0, 0)
SNP_A-2107162	1	59818302	59818545	244	0 (0, 0)	0 (0, 0)	0 (0, 0)	0 (0, 0)	0 (0, 0)	2 (0, 0)	59816972	59819186	2215	4 (0, 1)	0 (0, 0)	1 (0, 0)	0 (0, 0)	1 (1, 0)	2 (0, 0)
SNP_A-2063236	1	59831169	59831614	446	0 (0, 0)	0 (0, 0)	0 (0, 0)	0 (0, 0)	0 (0, 0)	2 (0, 0)	59830846	59832804	1959	1 (0, 0)	0 (0, 0)	0 (0, 0)	3 (0, 1)	0 (0, 0)	2 (0, 0)
SNP_A-8557078	1	59884078	59886047	1970	0 (0, 0)	0 (0, 0)	0 (0, 0)	1 (0, 0)	0 (1, 0)	2 (0, 0)	59884306	59884922	617	0 (0, 0)	0 (0, 0)	0 (0, 0)	0 (0, 0)	0 (0, 0)	2 (0, 0)
SNP_A-2116557	1	59913276	59915365	2090	1 (0, 0)	0 (1, 0)	0 (0, 0)	0 (0, 0)	1 (0, 0)	2 (0, 0)	59914519	59915019	501	0 (0, 0)	0 (0, 0)	0 (0, 0)	0 (0, 0)	0 (0, 0)	2 (0, 0)
SNP_A-8540061	1	59924462	59925268	807	0 (0, 0)	0 (0, 0)	0 (0, 0)	0 (0, 0)	0 (0, 0)	2 (0, 0)	59924534	59925378	845	0 (0, 0)	0 (0, 0)	0 (0, 0)	0 (0, 0)	0 (0, 0)	2 (0, 0)
SNP_A-8545390	1	59925265	59928925	3661	1 (2, 0)	1 (0, 0)	2 (0, 0)	0 (0, 0)	6 (0, 0)	2 (0, 0)	59924534	59925378	845	0 (0, 0)	0 (0, 0)	0 (0, 0)	0 (0, 0)	0 (0, 0)	2 (0, 0)
SNP_A-2063631	1	59990206	59990986	781	0 (0, 0)	0 (0, 0)	0 (0, 0)	0 (0, 0)	0 (0, 0)	2 (0, 0)	59989419	59990710	1292	0 (0, 0)	0 (0, 0)	0 (0, 0)	0 (0, 0)	1 (0, 0)	2 (0, 0)
SNP_A-1956168	1	59994367	59994621	255	0 (0, 0)	0 (0, 0)	0 (0, 0)	0 (0, 0)	0 (0, 0)	2 (0, 0)	59992927	59994449	1523	1 (1, 0)	0 (0, 0)	1 (0, 0)	2 (0, 0)	1 (0, 0)	2 (0, 0)
SNP_A-2073592	1	60016540	60017072	533	0 (0, 0)	0 (0, 0)	0 (0, 0)	0 (0, 0)	0 (0, 0)	2 (0, 0)	60015790	60018413	2624	3 (0, 0)	0 (0, 0)	1 (0, 0)	1 (0, 0)	2 (0, 0)	2 (0, 0)
SNP_A-2064060	1	60057907	60058523	617	0 (0, 0)	0 (0, 0)	0 (0, 0)	0 (0, 0)	0 (0, 0)	2 (0, 0)	60057842	60059895	2054	2 (0, 0)	0 (0, 0)	0 (0, 0)	0 (0, 0)	2 (0, 0)	2 (0, 0)
SNP_A-8630720	1	60130347	60130895	549	0 (0, 0)	0 (0, 0)	0 (0, 0)	0 (0, 0)	0 (0, 0)	2 (0, 0)	60130427	60130739	313	0 (0, 0)	0 (0, 0)	0 (0, 0)	0 (0, 0)	0 (0, 0)	2 (0, 0)
SNP_A-4273452	1	60142505	60146040	3536	5 (0, 0)	1 (0, 0)	1 (0, 0)	2 (0, 0)	4 (0, 0)	2 (0, 0)	60145624	60146049	426	0 (0, 0)	0 (0, 0)	0 (0, 0)	0 (0, 0)	0 (0, 0)	2 (0, 0)
SNP_A-2064596	1	60159680	60163991	4312	1 (0, 0)	0 (0, 0)	1 (0, 0)	3 (0, 0)	1 (1, 0)	2 (0, 0)	60160803	60161346	544	0 (0, 0)	0 (0, 0)	0 (0, 0)	0 (0, 0)	0 (0, 0)	2 (0, 0)
SNP_A-8610850	1	60174794	60175281	488	0 (0, 0)	0 (0, 0)	0 (0, 0)	0 (0, 0)	0 (0, 0)	2 (0, 0)	60174811	60175670	860	0 (0, 0)	0 (0, 0)	0 (0, 0)	0 (0, 0)	0 (0, 0)	2 (0, 0)
SNP_A-4274318	1	60180041	60182630	2590	3 (0, 0)	0 (0, 0)	1 (0, 0)	0 (0, 0)	2 (1, 0)	2 (0, 0)	60181467	60182002	536	0 (0, 0)	0 (0, 0)	0 (0, 0)	0 (0, 0)	0 (0, 0)	2 (0, 0)
SNP_A-8580276	1	60180041	60182630	2590	3 (0, 0)	0 (0, 0)	1 (0, 0)	0 (0, 0)	2 (1, 0)	2 (0, 0)	60181467	60182002	536	0 (0, 0)	0 (0, 0)	0 (0, 0)	0 (0, 0)	0 (0, 0)	2 (0, 0)
SNP_A-8386551	1	60180041	60182630	2590	3 (0, 0)	0 (0, 0)	1 (0, 0)	0 (0, 0)	2 (1, 0)	2 (0, 0)	60181467	60182002	536	0 (0, 0)	0 (0, 0)	0 (0, 0)	0 (0, 0)	0 (0, 0)	2 (0, 0)
SNP_A-2111069	1	60186089	60186672	584	0 (0, 0)	0 (0, 0)	0 (0, 0)	0 (0, 0)	0 (0, 0)	2 (0, 0)	60186021	60187092	1072	0 (0, 0)	0 (0, 0)	0 (0, 0)	0 (0, 0)	0 (0, 0)	2 (0, 0)
SNP_A-8514331	1	60212078	60212587	510	0 (0, 0)	0 (0, 0)	0 (0, 0)	0 (0, 0)	0 (0, 0)	2 (0, 0)	60212181	60213816	1636	0 (0, 0)	0 (0, 0)	0 (0, 0)	1 (0, 0)	1 (0, 0)	2 (0, 0)
SNP_A-1787954	1	60219443	60219751	309	0 (0, 0)	0 (0, 0)	0 (0, 0)	0 (0, 0)	0 (0, 0)	2 (0, 0)	60216975	60219792	2818	2 (0, 0)	0 (1, 0)	2 (0, 1)	0 (0, 0)	1 (0, 0)	2 (0, 0)
SNP_A-1831410	1	60221323	60221615	293	0 (0, 0)	0 (0, 0)	0 (0, 0)	0 (0, 0)	0 (0, 0)	2 (0, 0)	60221045	60221689	645	0 (0, 0)	0 (0, 0)	0 (0, 0)	0 (0, 0)	0 (0, 0)	2 (0, 0)
SNP_A-4281922	1	60251060	60254159	3100	1 (0, 0)	0 (0, 0)	0 (0, 0)	0 (0, 0)	2 (1, 0)	2 (0, 0)	60252123	60252418	296	0 (0, 0)	0 (0, 0)	0 (0, 0)	0 (0, 0)	0 (0, 0)	2 (0, 0)
SNP_A-8457990	1	60251060	60254159	3100	1 (0, 0)	0 (0, 0)	0 (0, 0)	0 (0, 0)	2 (1, 0)	2 (0, 0)	60252123	60252418	296	0 (0, 0)	0 (0, 0)	0 (0, 0)	0 (0, 0)	0 (0, 0)	2 (0, 0)
SNP_A-2281888	1	60255067	60255795	729	0 (0, 0)	0 (0, 0)	0 (0, 0)	0 (0, 0)	0 (0, 0)	2 (0, 0)	60255141	60256979	1839	1 (0, 0)	0 (0, 0)	0 (0, 0)	0 (0, 0)	1 (0, 0)	2 (0, 0)
SNP_A-2166634	1	60268671	60268935	265	0 (0, 0)	0 (0, 0)	0 (0, 0)	0 (0, 0)	0 (0, 0)	2 (0, 0)	60267533	60269037	1505	3 (0, 1)	0 (0, 0)	1 (0, 0)	2 (0, 0)	2 (0, 0)	2 (0, 0)
SNP_A-1806896	1	60270226	60270845	620	0 (0, 0)	0 (0, 0)	0 (0, 0)	0 (0, 0)	0 (0, 0)	2 (0, 0)	60269656	60271950	2295	0 (0, 0)	1 (0, 0)	0 (0, 0)	0 (0, 0)	0 (0, 0)	2 (0, 0)
SNP_A-4300632	1	60277506	60279603	2098	1 (0, 0)	0 (0, 0)	0 (0, 0)	2 (1, 0)	1 (0, 0)	2 (0, 0)	60277108	60277848	741	0 (0, 0)	0 (0, 0)	0 (0, 0)	0 (0, 0)	0 (0, 0)	2 (0, 0)
SNP_A-2304172	1	60277506	60279603	2098	1 (0, 0)	0 (0, 0)	0 (0, 0)	2 (1, 0)	1 (0, 0)	2 (0, 0)	60277108	60277848	741	0 (0, 0)	0 (0, 0)	0 (0, 0)	0 (0, 0)	0 (0, 0)	2 (0, 0)
SNP_A-2285179	1	60315336	60316053	718	0 (0, 0)	0 (0, 0)	0 (0, 0)	0 (0, 0)	0 (0, 0)	2 (0, 0)	60314527	60318760	4234	0 (0, 0)	0 (0, 0)	0 (0, 0)	0 (0, 0)	3 (1, 0)	2 (0, 0)
SNP_A-1815636	1	60315336	60316053	718	0 (0, 0)	0 (0, 0)	0 (0, 0)	0 (0, 0)	0 (0, 0)	2 (0, 0)	60314527	60318760	4234	0 (0, 0)	0 (0, 0)	0 (0, 0)	0 (0, 0)	3 (1, 0)	2 (0, 0)
SNP_A-8383671	1	60339458	60341276	1819	1 (0, 0)	0 (0, 0)	0 (0, 0)	1 (0, 0)	0 (0, 0)	2 (0, 0)	60340191	60340700	510	0 (0, 0)	0 (0, 0)	0 (0, 0)	0 (0, 0)	0 (0, 0)	2 (0, 0)
SNP_A-8530438	1	60341391	60343406	2016	0 (0, 0)	0 (0, 0)	0 (0, 0)	0 (0, 0)	1 (0, 0)	2 (0, 0)	60341813	60342466	654	0 (0, 0)	0 (0, 0)	0 (0, 0)	0 (0, 0)	0 (0, 0)	2 (0, 0)
SNP_A-1812335	1	60341391	60343406	2016	0 (0, 0)	0 (0, 0)	0 (0, 0)	0 (0, 0)	1 (0, 0)	2 (0, 0)	60341813	60342466	654	0 (0, 0)	0 (0, 0)	0 (0, 0)	0 (0, 0)	0 (0, 0)	2 (0, 0)
SNP_A-2126510	1	60344180	60347572	3393	4 (0, 0)	1 (0, 0)	1 (0, 0)	0 (0, 0)	2 (0, 1)	2 (0, 0)	60344676	60345197	522	0 (0, 0)	0 (0, 0)	0 (0, 0)	0 (0, 0)	0 (0, 0)	2 (0, 0)
SNP_A-2074788	1	60344180	60347572	3393	4 (0, 0)	1 (0, 0)	1 (0, 0)	0 (0, 0)	2 (0, 1)	2 (0, 0)	60344676	60345197	522	0 (0, 0)	0 (0, 0)	0 (0, 0)	0 (0, 0)	0 (0, 0)	2 (0, 0)
SNP_A-4227966	1	60348785	60349473	689	0 (0, 0)	0 (0, 0)	0 (0, 0)	0 (0, 0)	0 (0, 0)	2 (0, 0)	60348589	60351961	3373	1 (0, 0)	0 (0, 0)	1 (0, 0)	0 (0, 0)	0 (0, 0)	2 (0, 0)
SNP_A-4294931	1	60356425	60360104	3680	2 (0, 0)	0 (0, 0)	0 (0, 0)	2 (0, 0)	1 (0, 0)	2 (0, 0)	60359211	60359905	695	0 (0, 0)	0 (0, 0)	0 (0, 0)	0 (0, 0)	0 (0, 0)	2 (0, 0)
SNP_A-2187448	1	60360101	60363473	3373	1 (2, 0)	0 (0, 0)	1 (0, 0)	1 (0, 0)	4 (0, 1)	2 (0, 0)	60360001	60360450	450	0 (0, 0)	0 (0, 0)	0 (0, 0)	0 (0, 0)	0 (0, 0)	2 (0, 0)
SNP_A-1939687	1	60360101	60363473	3373	1 (2, 0)	0 (0, 0)	1 (0, 0)	1 (0, 0)	4 (0, 1)	2 (0, 0)	60362200	60362507	308	0 (0, 0)	0 (0, 0)	0 (0, 0)	0 (0, 0)	0 (0, 0)	2 (0, 0)
SNP_A-2066495	1	60360101	60363473	3373	1 (2, 0)	0 (0, 0)	1 (0, 0)	1 (0, 0)	4 (0, 1)	2 (0, 0)	60362200	60362507	308	0 (0, 0)	0 (0, 0)	0 (0, 0)	0 (0, 0)	0 (0, 0)	2 (0, 0)
SNP_A-4220088	1	60363470	60364445	976	0 (0, 0)	0 (0, 0)	0 (0, 0)	0 (0, 0)	0 (0, 0)	2 (0, 0)	60363353	60365061	1709	2 (0, 0)	0 (0, 0)	0 (0, 0)	1 (0, 0)	2 (0, 1)	2 (0, 0)
SNP_A-8287299	1	60379951	60385336	5386	0 (0, 0)	1 (0, 1)	0 (0, 0)	0 (0, 0)	4 (1, 1)	2 (0, 0)	60382674	60383507	834	0 (0, 0)	0 (0, 0)	0 (0, 0)	0 (0, 0)	0 (0, 0)	2 (0, 0)
SNP_A-8316590	1	60409444	60409905	462	0 (0, 0)	0 (0, 0)	0 (0, 0)	0 (0, 0)	0 (0, 0)	2 (0, 0)	60409053	60410047	995	0 (0, 0)	0 (0, 0)	0 (0, 0)	0 (0, 0)	0 (0, 0)	2 (0, 0)
SNP_A-2159829	1	60444704	60445263	560	0 (0, 0)	0 (0, 0)	0 (0, 0)	0 (0, 0)	0 (0, 0)	2 (0, 0)	60444809	60446033	1225	2 (0, 0)	0 (0, 0)	0 (0, 0)	0 (0, 0)	0 (0, 0)	2 (0, 0)
SNP_A-1799538	1	60475368	60476061	694	0 (0, 0)	0 (0, 0)	0 (0, 0)	0 (0, 0)	0 (0, 0)	2 (0, 0)	60474580	60477327	2748	0 (0, 0)	0 (0, 0)	1 (0, 0)	0 (0, 0)	2 (0, 0)	2 (0, 0)
SNP_A-4282690	1	60493001	60496678	3678	3 (1, 0)	0 (0, 0)	0 (0, 0)	0 (0, 0)	1 (0, 0)	2 (0, 0)	60494285	60494518	234	0 (0, 0)	0 (0, 0)	0 (0, 0)	0 (0, 0)	0 (0, 0)	2 (0, 0)
SNP_A-2067545	1	60511475	60511915	441	0 (0, 0)	0 (0, 0)	0 (0, 0)	0 (0, 0)	0 (0, 0)	2 (0, 0)	60508770	60511934	3165	0 (0, 0)	0 (0, 0)	7 (0, 0)	1 (0, 0)	9 (1, 0)	2 (0, 0)
SNP_A-8566472	1	60517678	60518776	1099	0 (0, 0)	0 (0, 0)	0 (0, 0)	0 (0, 0)	0 (0, 0)	2 (0, 0)	60517355	60519003	1649	1 (0, 0)	0 (0, 0)	1 (0, 0)	0 (0, 0)	2 (0, 1)	2 (0, 0)
SNP_A-4231393	1	60557992	60558424	433	0 (0, 0)	0 (0, 0)	0 (0, 0)	0 (0, 0)	0 (0, 0)	2 (0, 0)	60555866	60561160	5295	0 (0, 0)	0 (0, 0)	2 (0, 0)	1 (0, 0)	0 (2, 0)	2 (0, 0)
SNP_A-2162138	1	60590068	60590768	701	0 (0, 0)	0 (0, 0)	0 (0, 0)	0 (0, 0)	0 (0, 0)	2 (0, 0)	60590155	60592092	1938	2 (0, 0)	0 (0, 0)	0 (0, 0)	0 (0, 0)	0 (0, 0)	2 (0, 0)
SNP_A-1812643	1	60627038	60628610	1573	0 (0, 0)	0 (0, 0)	0 (0, 0)	1 (0, 0)	0 (0, 0)	2 (0, 0)	60627616	60628496	881	0 (0, 0)	0 (0, 0)	0 (0, 0)	0 (0, 0)	0 (0, 0)	2 (0, 0)
SNP_A-1882246	1	60647334	60647625	292	0 (0, 0)	0 (0, 0)	0 (0, 0)	0 (0, 0)	0 (0, 0)	2 (0, 0)	60647424	60651800	4377	3 (0, 0)	0 (0, 0)	0 (0, 0)	0 (0, 0)	4 (0, 0)	2 (0, 0)
SNP_A-8603051	1	60653855	60655857	2003	0 (0, 0)	0 (0, 0)	1 (0, 0)	1 (0, 0)	2 (1, 0)	2 (0, 0)	60654748	60654958	211	0 (0, 0)	0 (0, 0)	0 (0, 0)	0 (0, 0)	0 (0, 0)	2 (0, 0)
SNP_A-8469768	1	60660412	60660786	375	0 (0, 0)	0 (0, 0)	0 (0, 0)	0 (0, 0)	0 (0, 0)	2 (0, 0)	60658172	60662504	4333	2 (0, 0)	1 (0, 0)	0 (0, 0)	1 (0, 0)	5 (0, 0)	2 (0, 0)
SNP_A-4183091	1	60688021	60693003	4983	2 (0, 0)	0 (0, 0)	0 (0, 0)	1 (0, 0)	4 (0, 0)	2 (0, 0)	60687902	60688341	440	0 (0, 0)	0 (0, 0)	0 (0, 0)	0 (0, 0)	0 (0, 0)	2 (0, 0)
SNP_A-2281181	1	60699585	60699875	291	0 (0, 0)	0 (0, 0)	0 (0, 0)	0 (0, 0)	0 (0, 0)	2 (0, 0)	60699057	60700396	1340	0 (0, 0)	0 (0, 0)	0 (0, 0)	0 (0, 0)	0 (0, 0)	2 (0, 0)
SNP_A-8523962	1	60699889	60700176	288	0 (0, 0)	0 (0, 0)	0 (0, 0)	0 (0, 0)	0 (0, 0)	2 (0, 0)	60699057	60700396	1340	0 (0, 0)	0 (0, 0)	0 (0, 0)	0 (0, 0)	0 (0, 0)	2 (0, 0)
SNP_A-2101812	1	60748168	60748462	295	0 (0, 0)	0 (0, 0)	0 (0, 0)	0 (0, 0)	0 (0, 0)	2 (0, 0)	60747612	60748605	994	0 (0, 0)	0 (0, 0)	0 (0, 0)	0 (0, 0)	0 (0, 0)	2 (0, 0)
SNP_A-4299295	1	60764713	60766138	1426	1 (0, 1)	0 (0, 0)	0 (0, 0)	0 (0, 0)	0 (0, 0)	2 (0, 0)	60765232	60766258	1027	0 (0, 0)	0 (0, 0)	0 (0, 0)	0 (0, 0)	0 (0, 0)	2 (0, 0)
SNP_A-8515923	1	60770686	60770961	276	0 (0, 0)	0 (0, 0)	0 (0, 0)	0 (0, 0)	0 (0, 0)	2 (0, 0)	60768859	60771359	2501	0 (0, 0)	0 (0, 0)	1 (0, 0)	0 (0, 0)	1 (0, 0)	2 (0, 0)
SNP_A-4213915	1	60780252	60780589	338	0 (0, 0)	0 (0, 0)	0 (0, 0)	0 (0, 0)	0 (0, 0)	2 (0, 0)	60780054	60781344	1291	0 (0, 0)	0 (0, 0)	1 (0, 0)	0 (0, 0)	0 (0, 0)	2 (0, 0)
SNP_A-8378136	1	60791027	60791639	613	0 (0, 0)	0 (0, 0)	0 (0, 0)	0 (0, 0)	0 (0, 0)	2 (0, 0)	60789686	60792554	2869	1 (1, 0)	0 (0, 0)	1 (0, 0)	0 (0, 0)	1 (0, 0)	2 (0, 0)
SNP_A-8510035	1	60792858	60793667	810	0 (0, 0)	0 (0, 0)	0 (0, 0)	0 (0, 0)	0 (0, 0)	2 (0, 0)	60792931	60794573	1643	0 (0, 0)	0 (0, 0)	1 (0, 0)	1 (0, 0)	1 (0, 0)	2 (0, 0)
SNP_A-8492480	1	60829385	60832134	2750	0 (0, 0)	0 (1, 0)	1 (1, 0)	0 (0, 0)	0 (0, 0)	2 (0, 0)	60831424	60831871	448	0 (0, 0)	0 (0, 0)	0 (0, 0)	0 (0, 0)	0 (0, 0)	2 (0, 0)
SNP_A-2191426	1	60829385	60832134	2750	0 (0, 0)	0 (1, 0)	1 (1, 0)	0 (0, 0)	0 (0, 0)	2 (0, 0)	60831424	60831871	448	0 (0, 0)	0 (0, 0)	0 (0, 0)	0 (0, 0)	0 (0, 0)	2 (0, 0)
SNP_A-8594578	1	60840440	60843063	2624	5 (0, 0)	1 (0, 0)	3 (0, 0)	5 (1, 1)	0 (0, 0)	2 (0, 0)	60840816	60841339	524	0 (0, 0)	0 (0, 0)	0 (0, 0)	0 (0, 0)	0 (0, 0)	2 (0, 0)
SNP_A-1859394	1	60904890	60905562	673	0 (0, 0)	0 (0, 0)	0 (0, 0)	0 (0, 0)	0 (0, 0)	2 (0, 0)	60905157	60906934	1778	0 (0, 0)	2 (0, 0)	0 (0, 0)	0 (0, 0)	2 (0, 0)	2 (0, 0)
SNP_A-1919344	1	60904890	60905562	673	0 (0, 0)	0 (0, 0)	0 (0, 0)	0 (0, 0)	0 (0, 0)	2 (0, 0)	60905157	60906934	1778	0 (0, 0)	2 (0, 0)	0 (0, 0)	0 (0, 0)	2 (0, 0)	2 (0, 0)
SNP_A-2142911	1	60918975	60919542	568	0 (0, 0)	0 (0, 0)	0 (0, 0)	0 (0, 0)	0 (0, 0)	2 (0, 0)	60918992	60921484	2493	1 (0, 0)	0 (0, 0)	1 (0, 0)	0 (0, 0)	0 (0, 0)	2 (0, 0)
SNP_A-8358037	1	60930565	60932864	2300	2 (0, 0)	0 (0, 0)	0 (0, 0)	1 (0, 0)	0 (0, 0)	2 (0, 0)	60931014	60931530	517	0 (0, 0)	0 (0, 0)	0 (0, 0)	0 (0, 0)	0 (0, 0)	2 (0, 0)
SNP_A-8567271	1	60934736	60935072	337	0 (0, 0)	0 (0, 0)	0 (0, 0)	0 (0, 0)	0 (0, 0)	2 (0, 0)	60934626	60935026	401	0 (0, 0)	0 (0, 0)	0 (0, 0)	0 (0, 0)	0 (0, 0)	2 (0, 0)
SNP_A-1854072	1	60934736	60935072	337	0 (0, 0)	0 (0, 0)	0 (0, 0)	0 (0, 0)	0 (0, 0)	2 (0, 0)	60934626	60935026	401	0 (0, 0)	0 (0, 0)	0 (0, 0)	0 (0, 0)	0 (0, 0)	2 (0, 0)
SNP_A-8514855	1	60937001	60937616	616	0 (0, 0)	0 (0, 0)	0 (0, 0)	0 (0, 0)	0 (0, 0)	2 (0, 0)	60937303	60937724	422	0 (0, 0)	0 (0, 0)	0 (0, 0)	0 (0, 0)	0 (0, 0)	2 (0, 0)
SNP_A-8637267	1	60937001	60937616	616	0 (0, 0)	0 (0, 0)	0 (0, 0)	0 (0, 0)	0 (0, 0)	2 (0, 0)	60937303	60937724	422	0 (0, 0)	0 (0, 0)	0 (0, 0)	0 (0, 0)	0 (0, 0)	2 (0, 0)
SNP_A-2036138	1	60977745	60978206	462	0 (0, 0)	0 (0, 0)	0 (0, 0)	0 (0, 0)	0 (0, 0)	2 (0, 0)	60976937	60979918	2982	1 (0, 1)	0 (0, 0)	0 (0, 0)	0 (0, 0)	0 (0, 0)	2 (0, 0)
SNP_A-2070821	1	60989956	60991570	1615	2 (0, 0)	0 (0, 0)	0 (0, 0)	0 (0, 0)	0 (0, 0)	2 (0, 0)	60990929	60991213	285	0 (0, 0)	0 (0, 0)	0 (0, 0)	0 (0, 0)	0 (0, 0)	2 (0, 0)
SNP_A-8595618	1	60992754	60993376	623	0 (0, 0)	0 (0, 0)	0 (0, 0)	0 (0, 0)	0 (0, 0)	2 (0, 0)	60992388	60995975	3588	1 (1, 1)	0 (0, 0)	0 (0, 0)	0 (0, 0)	1 (0, 0)	2 (0, 0)
SNP_A-2249484	1	60999053	60999489	437	0 (0, 0)	0 (0, 0)	0 (0, 0)	0 (0, 0)	0 (0, 0)	2 (0, 0)	60997689	60999671	1983	0 (0, 0)	0 (0, 0)	0 (0, 0)	0 (0, 0)	2 (0, 0)	2 (0, 0)
SNP_A-2283507	1	60999053	60999489	437	0 (0, 0)	0 (0, 0)	0 (0, 0)	0 (0, 0)	0 (0, 0)	2 (0, 0)	60997689	60999671	1983	0 (0, 0)	0 (0, 0)	0 (0, 0)	0 (0, 0)	2 (0, 0)	2 (0, 0)
SNP_A-8699974	1	60999486	61000550	1065	0 (0, 0)	0 (0, 0)	0 (0, 0)	0 (0, 0)	0 (0, 0)	2 (0, 0)	60999668	61000258	591	0 (0, 0)	0 (0, 0)	0 (0, 0)	0 (0, 0)	0 (0, 0)	2 (0, 0)
SNP_A-8451381	1	61028036	61028310	275	0 (0, 0)	0 (0, 0)	0 (0, 0)	0 (0, 0)	0 (0, 0)	2 (0, 0)	61026487	61028257	1771	0 (0, 0)	0 (0, 0)	0 (0, 0)	0 (0, 0)	1 (0, 0)	2 (0, 0)
SNP_A-8332758	1	61033412	61034779	1368	1 (0, 0)	0 (0, 0)	0 (0, 0)	0 (0, 0)	0 (0, 0)	2 (0, 0)	61033044	61034142	1099	0 (0, 0)	0 (0, 0)	0 (0, 0)	0 (0, 0)	0 (0, 0)	2 (0, 0)
SNP_A-8312006	1	61033412	61034779	1368	1 (0, 0)	0 (0, 0)	0 (0, 0)	0 (0, 0)	0 (0, 0)	2 (0, 0)	61033044	61034142	1099	0 (0, 0)	0 (0, 0)	0 (0, 0)	0 (0, 0)	0 (0, 0)	2 (0, 0)
SNP_A-8490591	1	61033412	61034779	1368	1 (0, 0)	0 (0, 0)	0 (0, 0)	0 (0, 0)	0 (0, 0)	2 (0, 0)	61033044	61034142	1099	0 (0, 0)	0 (0, 0)	0 (0, 0)	0 (0, 0)	0 (0, 0)	2 (0, 0)
SNP_A-8321047	1	61069728	61071165	1438	1 (0, 0)	1 (0, 0)	0 (0, 0)	0 (0, 0)	0 (0, 0)	2 (0, 0)	61070954	61071198	245	0 (0, 0)	0 (0, 0)	0 (0, 0)	0 (0, 0)	0 (0, 0)	2 (0, 0)
SNP_A-1838190	1	61088448	61089106	659	0 (0, 0)	0 (0, 0)	0 (0, 0)	0 (0, 0)	0 (0, 0)	2 (0, 0)	61086627	61089301	2675	1 (0, 0)	0 (0, 0)	0 (0, 0)	0 (0, 0)	0 (0, 0)	2 (0, 0)
SNP_A-8445233	1	61092210	61094188	1979	1 (0, 0)	0 (0, 0)	0 (0, 0)	0 (0, 0)	0 (0, 0)	2 (0, 0)	61093381	61093809	429	0 (0, 0)	0 (0, 0)	0 (0, 0)	0 (0, 0)	0 (0, 0)	2 (0, 0)
SNP_A-2072122	1	61092210	61094188	1979	1 (0, 0)	0 (0, 0)	0 (0, 0)	0 (0, 0)	0 (0, 0)	2 (0, 0)	61093381	61093809	429	0 (0, 0)	0 (0, 0)	0 (0, 0)	0 (0, 0)	0 (0, 0)	2 (0, 0)
SNP_A-8563311	1	61108902	61110460	1559	2 (0, 0)	0 (0, 0)	0 (0, 0)	0 (0, 0)	0 (0, 0)	2 (0, 0)	61110051	61110423	373	0 (0, 0)	0 (0, 0)	0 (0, 0)	0 (0, 0)	0 (0, 0)	2 (0, 0)
SNP_A-4271813	1	61108902	61110460	1559	2 (0, 0)	0 (0, 0)	0 (0, 0)	0 (0, 0)	0 (0, 0)	2 (0, 0)	61110051	61110423	373	0 (0, 0)	0 (0, 0)	0 (0, 0)	0 (0, 0)	0 (0, 0)	2 (0, 0)
SNP_A-4220606	1	61119667	61120606	940	0 (0, 0)	0 (0, 0)	0 (0, 0)	0 (0, 0)	0 (0, 0)	2 (0, 0)	61118082	61121299	3218	0 (0, 0)	0 (0, 0)	0 (0, 0)	0 (0, 0)	1 (0, 0)	2 (0, 0)
SNP_A-1786451	1	61127753	61128076	324	0 (0, 0)	0 (0, 0)	0 (0, 0)	0 (0, 0)	0 (0, 0)	2 (0, 0)	61127758	61130321	2564	1 (0, 0)	2 (0, 0)	0 (0, 0)	1 (0, 0)	2 (0, 0)	2 (0, 0)
SNP_A-2216250	1	61127753	61128076	324	0 (0, 0)	0 (0, 0)	0 (0, 0)	0 (0, 0)	0 (0, 0)	2 (0, 0)	61127758	61130321	2564	1 (0, 0)	2 (0, 0)	0 (0, 0)	1 (0, 0)	2 (0, 0)	2 (0, 0)
SNP_A-8549505	1	61143881	61145588	1708	0 (0, 0)	0 (0, 0)	0 (0, 0)	0 (0, 0)	0 (0, 0)	2 (0, 0)	61144063	61144754	692	0 (0, 0)	0 (0, 0)	0 (0, 0)	0 (0, 0)	0 (0, 0)	2 (0, 0)
SNP_A-1810589	1	61143881	61145588	1708	0 (0, 0)	0 (0, 0)	0 (0, 0)	0 (0, 0)	0 (0, 0)	2 (0, 0)	61144751	61145186	436	0 (0, 0)	0 (0, 0)	0 (0, 0)	0 (0, 0)	0 (0, 0)	2 (0, 0)
SNP_A-2204675	1	61154782	61155241	460	0 (0, 0)	0 (0, 0)	0 (0, 0)	0 (0, 0)	0 (0, 0)	2 (0, 0)	61154443	61156023	1581	1 (0, 0)	0 (0, 0)	1 (0, 0)	1 (0, 0)	0 (0, 0)	2 (0, 0)
SNP_A-2073138	1	61154782	61155241	460	0 (0, 0)	0 (0, 0)	0 (0, 0)	0 (0, 0)	0 (0, 0)	2 (0, 0)	61154443	61156023	1581	1 (0, 0)	0 (0, 0)	1 (0, 0)	1 (0, 0)	0 (0, 0)	2 (0, 0)
SNP_A-2222670	1	61184125	61187720	3596	2 (0, 0)	0 (0, 0)	1 (0, 0)	1 (0, 0)	0 (0, 0)	2 (0, 0)	61186860	61187376	517	0 (0, 0)	0 (0, 0)	0 (0, 0)	0 (0, 0)	0 (0, 0)	2 (0, 0)
SNP_A-8681180	1	61231691	61232455	765	0 (0, 0)	0 (0, 0)	0 (0, 0)	0 (0, 0)	0 (0, 0)	2 (0, 0)	61231429	61232244	816	0 (0, 0)	0 (0, 0)	0 (0, 0)	0 (0, 0)	0 (0, 0)	2 (0, 0)
SNP_A-2056914	1	61239949	61241567	1619	0 (1, 0)	0 (0, 0)	0 (0, 0)	0 (0, 0)	0 (0, 0)	2 (0, 0)	61240749	61241290	542	0 (0, 0)	0 (0, 0)	0 (0, 0)	0 (0, 0)	0 (0, 0)	2 (0, 0)
SNP_A-2304878	1	61246348	61249553	3206	2 (0, 0)	0 (0, 0)	1 (0, 0)	0 (0, 0)	2 (0, 0)	2 (0, 0)	61248011	61248555	545	0 (0, 0)	0 (0, 0)	0 (0, 0)	0 (0, 0)	0 (0, 0)	2 (0, 0)
SNP_A-8555461	1	61266495	61266897	403	0 (0, 0)	0 (0, 0)	0 (0, 0)	0 (0, 0)	0 (0, 0)	2 (0, 0)	61265359	61266570	1212	2 (0, 0)	0 (0, 0)	0 (0, 0)	0 (0, 0)	0 (0, 0)	2 (0, 0)
SNP_A-2234986	1	61331438	61333656	2219	0 (0, 0)	0 (0, 0)	0 (0, 0)	0 (0, 0)	1 (0, 0)	2 (0, 0)	61332477	61332839	363	0 (0, 0)	0 (0, 0)	0 (0, 0)	0 (0, 0)	0 (0, 0)	2 (0, 0)
SNP_A-1798933	1	61340462	61341273	812	0 (0, 0)	0 (0, 0)	0 (0, 0)	0 (0, 0)	0 (0, 0)	2 (0, 0)	61339848	61341656	1809	1 (0, 0)	0 (0, 0)	0 (0, 0)	0 (0, 0)	1 (0, 0)	2 (0, 0)
SNP_A-2192518	1	61396917	61398841	1925	1 (0, 0)	1 (0, 0)	2 (0, 0)	3 (0, 0)	0 (0, 0)	2 (0, 0)	61398486	61399427	942	0 (0, 0)	0 (0, 0)	0 (0, 0)	0 (0, 0)	0 (0, 0)	2 (0, 0)
SNP_A-1784021	1	61409300	61412025	2726	0 (0, 0)	0 (0, 0)	0 (0, 0)	0 (0, 0)	4 (0, 0)	2 (0, 0)	61411550	61412042	493	0 (0, 0)	0 (0, 0)	0 (0, 0)	0 (0, 0)	0 (0, 0)	2 (0, 0)
SNP_A-8446961	1	61441620	61443269	1650	1 (0, 0)	0 (0, 0)	0 (0, 0)	2 (0, 0)	2 (0, 0)	2 (0, 0)	61442936	61443836	901	0 (0, 0)	0 (0, 0)	0 (0, 0)	0 (0, 0)	0 (0, 0)	2 (0, 0)
SNP_A-8616480	1	61460700	61461653	954	0 (0, 0)	0 (0, 0)	0 (0, 0)	0 (0, 0)	0 (0, 0)	2 (0, 0)	61458390	61463036	4647	2 (0, 0)	0 (0, 0)	0 (0, 0)	0 (0, 0)	2 (1, 0)	2 (0, 0)
SNP_A-4202362	1	61480585	61481605	1021	0 (0, 0)	0 (0, 0)	0 (0, 0)	0 (0, 0)	0 (0, 0)	2 (0, 0)	61481376	61482634	1259	0 (0, 0)	0 (0, 0)	0 (0, 0)	0 (0, 0)	4 (0, 0)	2 (0, 0)
SNP_A-8688265	1	61507992	61508706	715	0 (0, 0)	0 (0, 0)	0 (0, 0)	0 (0, 0)	0 (0, 0)	2 (0, 0)	61507075	61510840	3766	5 (0, 0)	0 (0, 0)	2 (0, 0)	1 (0, 0)	4 (0, 0)	2 (0, 0)
SNP_A-2076722	1	61525196	61526669	1474	1 (0, 0)	0 (0, 0)	0 (0, 0)	0 (0, 0)	0 (0, 0)	2 (0, 0)	61525337	61525833	497	0 (0, 0)	0 (0, 0)	0 (0, 0)	0 (0, 0)	0 (0, 0)	2 (0, 0)
SNP_A-2274264	1	61529859	61530085	227	0 (0, 0)	0 (0, 0)	0 (0, 0)	0 (0, 0)	0 (0, 0)	2 (0, 0)	61527782	61530339	2558	0 (0, 0)	0 (0, 0)	0 (0, 0)	1 (0, 0)	3 (0, 0)	2 (0, 0)
SNP_A-2261694	1	61554131	61554384	254	0 (0, 0)	0 (0, 0)	0 (0, 0)	0 (0, 0)	0 (0, 0)	2 (0, 0)	61553703	61557458	3756	0 (0, 0)	0 (0, 0)	1 (0, 0)	1 (0, 0)	3 (0, 0)	2 (0, 0)
SNP_A-8519224	1	61570677	61571303	627	0 (0, 0)	0 (0, 0)	0 (0, 0)	0 (0, 0)	0 (0, 0)	2 (0, 0)	61570907	61572544	1638	1 (0, 0)	1 (0, 0)	0 (0, 0)	1 (0, 0)	1 (0, 0)	2 (0, 0)
SNP_A-8455299	1	61577924	61578308	385	0 (0, 0)	0 (0, 0)	0 (0, 0)	0 (0, 0)	0 (0, 0)	2 (0, 0)	61575641	61579215	3575	3 (0, 0)	0 (0, 0)	2 (0, 0)	4 (0, 1)	2 (0, 0)	2 (0, 0)
SNP_A-2077136	1	61578305	61578968	664	0 (0, 0)	0 (0, 0)	0 (0, 0)	0 (0, 0)	0 (0, 0)	2 (0, 0)	61575641	61579215	3575	3 (0, 0)	0 (0, 0)	2 (0, 0)	4 (0, 1)	2 (0, 0)	2 (0, 0)
SNP_A-8425174	1	61589270	61589871	602	0 (0, 0)	0 (0, 0)	0 (0, 0)	0 (0, 0)	0 (0, 0)	2 (0, 0)	61583911	61590121	6211	4 (1, 1)	2 (0, 1)	4 (0, 1)	5 (0, 0)	5 (0, 0)	2 (0, 0)
SNP_A-2314729	1	61594590	61596007	1418	0 (0, 0)	0 (0, 0)	0 (0, 0)	0 (0, 0)	1 (1, 0)	2 (0, 0)	61594757	61595186	430	0 (0, 0)	0 (0, 0)	0 (0, 0)	0 (0, 0)	0 (0, 0)	2 (0, 0)
SNP_A-2065112	1	61612340	61612660	321	0 (0, 0)	0 (0, 0)	0 (0, 0)	0 (0, 0)	0 (0, 0)	2 (0, 0)	61611721	61615245	3525	1 (0, 0)	0 (0, 0)	1 (0, 0)	0 (0, 0)	2 (0, 0)	2 (0, 0)
SNP_A-2060171	1	61618392	61619058	667	0 (0, 0)	0 (0, 0)	0 (0, 0)	0 (0, 0)	0 (0, 0)	2 (0, 0)	61616895	61620007	3113	3 (0, 2)	0 (0, 0)	0 (0, 0)	0 (0, 0)	1 (0, 0)	2 (0, 0)
SNP_A-2077896	1	61619055	61619439	385	0 (0, 0)	0 (0, 0)	0 (0, 0)	0 (0, 0)	0 (0, 0)	2 (0, 0)	61616895	61620007	3113	3 (0, 2)	0 (0, 0)	0 (0, 0)	0 (0, 0)	1 (0, 0)	2 (0, 0)
SNP_A-2077916	1	61619436	61620226	791	0 (0, 0)	0 (0, 0)	0 (0, 0)	0 (0, 0)	0 (0, 0)	2 (0, 0)	61616895	61620007	3113	3 (0, 2)	0 (0, 0)	0 (0, 0)	0 (0, 0)	1 (0, 0)	2 (0, 0)
SNP_A-8424608	1	61665748	61668601	2854	0 (0, 0)	2 (0, 0)	0 (0, 0)	0 (0, 0)	3 (0, 0)	2 (0, 0)	61667056	61667605	550	0 (0, 0)	0 (0, 0)	0 (0, 0)	0 (0, 0)	0 (0, 0)	2 (0, 0)
SNP_A-8370963	1	61687642	61690435	2794	7 (0, 1)	1 (0, 0)	0 (0, 0)	3 (0, 1)	1 (0, 0)	2 (0, 0)	61688082	61688625	544	0 (0, 0)	0 (0, 0)	0 (0, 0)	0 (0, 0)	0 (0, 0)	2 (0, 0)
SNP_A-8384463	1	61687642	61690435	2794	7 (0, 1)	1 (0, 0)	0 (0, 0)	3 (0, 1)	1 (0, 0)	2 (0, 0)	61689889	61690647	759	0 (0, 0)	0 (0, 0)	0 (0, 0)	0 (0, 0)	0 (0, 0)	2 (0, 0)
SNP_A-2078718	1	61690432	61690866	435	0 (0, 0)	0 (0, 0)	0 (0, 0)	0 (0, 0)	0 (0, 0)	2 (0, 0)	61689889	61690647	759	0 (0, 0)	0 (0, 0)	0 (0, 0)	0 (0, 0)	0 (0, 0)	2 (0, 0)
SNP_A-1898422	1	61708632	61709183	552	0 (0, 0)	0 (0, 0)	0 (0, 0)	0 (0, 0)	0 (0, 0)	2 (0, 0)	61708994	61709266	273	0 (0, 0)	0 (0, 0)	0 (0, 0)	0 (0, 0)	0 (0, 0)	2 (0, 0)
SNP_A-1872550	1	61709180	61709416	237	0 (0, 0)	0 (0, 0)	0 (0, 0)	0 (0, 0)	0 (0, 0)	2 (0, 0)	61709263	61711016	1754	5 (0, 0)	0 (0, 0)	1 (0, 0)	0 (0, 0)	1 (0, 0)	2 (0, 0)
SNP_A-2136879	1	61770514	61771093	580	0 (0, 0)	0 (0, 0)	0 (0, 0)	0 (0, 0)	0 (0, 0)	2 (0, 0)	61770741	61772069	1329	0 (0, 0)	0 (0, 0)	0 (0, 0)	0 (1, 0)	1 (0, 0)	2 (0, 0)
SNP_A-2288886	1	61772087	61773098	1012	0 (0, 0)	0 (0, 0)	0 (0, 0)	0 (0, 0)	0 (0, 0)	2 (0, 0)	61772808	61773312	505	0 (0, 0)	0 (0, 0)	0 (0, 0)	0 (0, 0)	0 (0, 0)	2 (0, 0)
SNP_A-2070187	1	61772087	61773098	1012	0 (0, 0)	0 (0, 0)	0 (0, 0)	0 (0, 0)	0 (0, 0)	2 (0, 0)	61772808	61773312	505	0 (0, 0)	0 (0, 0)	0 (0, 0)	0 (0, 0)	0 (0, 0)	2 (0, 0)
SNP_A-1821246	1	61773095	61774567	1473	1 (0, 0)	0 (0, 0)	0 (0, 0)	0 (0, 0)	0 (0, 0)	2 (0, 0)	61772808	61773312	505	0 (0, 0)	0 (0, 0)	0 (0, 0)	0 (0, 0)	0 (0, 0)	2 (0, 0)
SNP_A-8432928	1	61773095	61774567	1473	1 (0, 0)	0 (0, 0)	0 (0, 0)	0 (0, 0)	0 (0, 0)	2 (0, 0)	61772808	61773312	505	0 (0, 0)	0 (0, 0)	0 (0, 0)	0 (0, 0)	0 (0, 0)	2 (0, 0)
SNP_A-2079264	1	61791634	61794275	2642	2 (0, 1)	0 (0, 0)	0 (0, 0)	0 (0, 0)	0 (0, 0)	2 (0, 0)	61793508	61793856	349	0 (0, 0)	0 (0, 0)	0 (0, 0)	0 (0, 0)	0 (0, 0)	2 (0, 0)
SNP_A-4277695	1	61799827	61800241	415	0 (0, 0)	0 (0, 0)	0 (0, 0)	0 (0, 0)	0 (0, 0)	2 (0, 0)	61799760	61800466	707	0 (0, 0)	0 (0, 0)	0 (0, 0)	0 (0, 0)	0 (0, 0)	2 (0, 0)
SNP_A-8605405	1	61799827	61800241	415	0 (0, 0)	0 (0, 0)	0 (0, 0)	0 (0, 0)	0 (0, 0)	2 (0, 0)	61799760	61800466	707	0 (0, 0)	0 (0, 0)	0 (0, 0)	0 (0, 0)	0 (0, 0)	2 (0, 0)
SNP_A-2195229	1	61801190	61803314	2125	2 (0, 0)	0 (0, 0)	0 (0, 0)	0 (0, 0)	1 (0, 0)	2 (0, 0)	61802346	61803400	1055	0 (0, 0)	0 (0, 0)	0 (0, 0)	0 (0, 0)	0 (0, 0)	2 (0, 0)
SNP_A-8448729	1	61804025	61804281	257	0 (0, 0)	0 (0, 0)	0 (0, 0)	0 (0, 0)	0 (0, 0)	2 (0, 0)	61803944	61804335	392	0 (0, 0)	0 (0, 0)	0 (0, 0)	0 (0, 0)	0 (0, 0)	2 (0, 0)
SNP_A-8356500	1	61804025	61804281	257	0 (0, 0)	0 (0, 0)	0 (0, 0)	0 (0, 0)	0 (0, 0)	2 (0, 0)	61803944	61804335	392	0 (0, 0)	0 (0, 0)	0 (0, 0)	0 (0, 0)	0 (0, 0)	2 (0, 0)
SNP_A-2142371	1	61820647	61821635	989	0 (0, 0)	0 (0, 0)	0 (0, 0)	0 (0, 0)	0 (0, 0)	2 (0, 0)	61819890	61821762	1873	1 (0, 0)	0 (0, 0)	0 (0, 0)	0 (0, 0)	1 (0, 1)	2 (0, 0)
SNP_A-2209190	1	61823103	61823616	514	0 (0, 0)	0 (0, 0)	0 (0, 0)	0 (0, 0)	0 (0, 0)	2 (0, 0)	61822140	61826980	4841	8 (0, 1)	0 (0, 0)	3 (0, 0)	3 (1, 1)	1 (0, 0)	2 (0, 0)
SNP_A-8541559	1	61837720	61837953	234	0 (0, 0)	0 (0, 0)	0 (0, 0)	0 (0, 0)	0 (0, 0)	2 (0, 0)	61836956	61838163	1208	5 (1, 1)	1 (0, 0)	4 (0, 0)	4 (0, 0)	0 (0, 0)	2 (0, 0)
SNP_A-2080194	1	61904114	61904814	701	0 (0, 0)	0 (0, 0)	0 (0, 0)	0 (0, 0)	0 (0, 0)	2 (0, 0)	61902673	61905578	2906	3 (0, 0)	0 (0, 0)	0 (0, 0)	1 (0, 0)	0 (1, 0)	2 (0, 0)
SNP_A-4221272	1	61904114	61904814	701	0 (0, 0)	0 (0, 0)	0 (0, 0)	0 (0, 0)	0 (0, 0)	2 (0, 0)	61902673	61905578	2906	3 (0, 0)	0 (0, 0)	0 (0, 0)	1 (0, 0)	0 (1, 0)	2 (0, 0)
SNP_A-4221275	1	61904114	61904814	701	0 (0, 0)	0 (0, 0)	0 (0, 0)	0 (0, 0)	0 (0, 0)	2 (0, 0)	61902673	61905578	2906	3 (0, 0)	0 (0, 0)	0 (0, 0)	1 (0, 0)	0 (1, 0)	2 (0, 0)
SNP_A-8332591	1	61922395	61922906	512	0 (0, 0)	0 (0, 0)	0 (0, 0)	0 (0, 0)	0 (0, 0)	2 (0, 0)	61922522	61924032	1511	0 (0, 0)	1 (0, 0)	1 (0, 0)	1 (0, 1)	0 (0, 0)	2 (0, 0)
SNP_A-2080637	1	61937474	61937833	360	0 (0, 0)	0 (0, 0)	0 (0, 0)	0 (0, 0)	0 (0, 0)	2 (0, 0)	61935714	61938402	2689	3 (0, 1)	0 (0, 0)	3 (0, 0)	0 (0, 0)	1 (0, 0)	2 (0, 0)
SNP_A-8454770	1	61937474	61937833	360	0 (0, 0)	0 (0, 0)	0 (0, 0)	0 (0, 0)	0 (0, 0)	2 (0, 0)	61935714	61938402	2689	3 (0, 1)	0 (0, 0)	3 (0, 0)	0 (0, 0)	1 (0, 0)	2 (0, 0)
SNP_A-4254525	1	61983678	61986662	2985	5 (0, 1)	1 (0, 0)	5 (0, 1)	3 (0, 0)	1 (0, 0)	2 (0, 0)	61984697	61985379	683	0 (0, 0)	0 (0, 0)	0 (0, 0)	0 (0, 0)	0 (0, 0)	2 (0, 0)
SNP_A-1911446	1	61996577	61999725	3149	4 (0, 0)	2 (0, 1)	2 (1, 0)	3 (0, 0)	1 (0, 0)	2 (0, 0)	61999486	62000103	618	0 (0, 0)	0 (0, 0)	0 (0, 0)	0 (0, 0)	0 (0, 0)	2 (0, 0)
SNP_A-2307384	1	62050385	62052824	2440	4 (0, 0)	0 (0, 0)	6 (0, 3)	2 (0, 0)	2 (0, 0)	2 (0, 0)	62051944	62052448	505	0 (0, 0)	0 (0, 0)	0 (0, 0)	0 (0, 0)	0 (0, 0)	2 (0, 0)
SNP_A-4259718	1	62052821	62055147	2327	2 (0, 0)	0 (0, 0)	0 (0, 0)	1 (0, 0)	3 (0, 1)	2 (0, 0)	62053085	62053604	520	0 (0, 0)	0 (0, 0)	0 (0, 0)	0 (0, 0)	0 (0, 0)	2 (0, 0)
SNP_A-2081660	1	62095791	62098027	2237	2 (0, 0)	0 (0, 0)	1 (0, 0)	0 (0, 0)	0 (0, 0)	2 (0, 0)	62096771	62097530	760	0 (0, 0)	0 (0, 0)	0 (0, 0)	0 (0, 0)	0 (0, 0)	2 (0, 0)
SNP_A-2115030	1	62115991	62121289	5299	9 (0, 0)	0 (0, 0)	2 (0, 0)	4 (0, 1)	2 (0, 0)	2 (0, 0)	62116277	62116872	596	0 (0, 0)	0 (0, 0)	0 (0, 0)	0 (0, 0)	0 (0, 0)	2 (0, 0)
SNP_A-2242213	1	62115991	62121289	5299	9 (0, 0)	0 (0, 0)	2 (0, 0)	4 (0, 1)	2 (0, 0)	2 (0, 0)	62116277	62116872	596	0 (0, 0)	0 (0, 0)	0 (0, 0)	0 (0, 0)	0 (0, 0)	2 (0, 0)
SNP_A-4207102	1	62130228	62131002	775	0 (0, 0)	0 (0, 0)	0 (0, 0)	0 (0, 0)	0 (0, 0)	2 (0, 0)	62129005	62130644	1640	1 (0, 0)	0 (0, 0)	0 (0, 0)	0 (0, 0)	4 (0, 1)	2 (0, 0)
SNP_A-8308741	1	62130228	62131002	775	0 (0, 0)	0 (0, 0)	0 (0, 0)	0 (0, 0)	0 (0, 0)	2 (0, 0)	62130641	62133640	3000	2 (1, 1)	0 (0, 0)	0 (1, 0)	3 (0, 1)	1 (0, 0)	2 (0, 0)
SNP_A-8363088	1	62144515	62144915	401	0 (0, 0)	0 (0, 0)	0 (0, 0)	0 (0, 0)	0 (0, 0)	2 (0, 0)	62144773	62145035	263	0 (0, 0)	0 (0, 0)	0 (0, 0)	0 (0, 0)	0 (0, 0)	2 (0, 0)
SNP_A-8510372	1	62148117	62149623	1507	3 (0, 0)	0 (0, 0)	0 (0, 0)	1 (0, 0)	0 (0, 0)	2 (0, 0)	62148351	62148714	364	0 (0, 0)	0 (0, 0)	0 (0, 0)	0 (0, 0)	0 (0, 0)	2 (0, 0)
SNP_A-8360608	1	62153209	62153725	517	0 (0, 0)	0 (0, 0)	0 (0, 0)	0 (0, 0)	0 (0, 0)	2 (0, 0)	62149351	62154299	4949	8 (0, 1)	1 (0, 0)	5 (1, 0)	2 (0, 1)	7 (0, 3)	2 (0, 0)
SNP_A-8540350	1	62169395	62170173	779	0 (0, 0)	0 (0, 0)	0 (0, 0)	0 (0, 0)	0 (0, 0)	2 (0, 0)	62168777	62170350	1574	2 (0, 0)	0 (0, 0)	1 (1, 0)	1 (0, 0)	0 (0, 0)	2 (0, 0)
SNP_A-2053956	1	62196444	62196914	471	0 (0, 0)	0 (0, 0)	0 (0, 0)	0 (0, 0)	0 (0, 0)	2 (0, 0)	62196207	62197979	1773	0 (0, 0)	0 (0, 0)	0 (0, 0)	1 (0, 0)	0 (0, 0)	2 (0, 0)
SNP_A-1834925	1	62196444	62196914	471	0 (0, 0)	0 (0, 0)	0 (0, 0)	0 (0, 0)	0 (0, 0)	2 (0, 0)	62196207	62197979	1773	0 (0, 0)	0 (0, 0)	0 (0, 0)	1 (0, 0)	0 (0, 0)	2 (0, 0)
SNP_A-2082388	1	62200099	62200516	418	0 (0, 0)	0 (0, 0)	0 (0, 0)	0 (0, 0)	0 (0, 0)	2 (0, 0)	62199625	62201623	1999	3 (0, 1)	0 (0, 0)	1 (0, 0)	0 (0, 0)	0 (1, 0)	2 (0, 0)
SNP_A-8454864	1	62209290	62209747	458	0 (0, 0)	0 (0, 0)	0 (0, 0)	0 (0, 0)	0 (0, 0)	2 (0, 0)	62206308	62209678	3371	4 (0, 0)	0 (0, 0)	0 (0, 0)	3 (0, 0)	5 (0, 0)	2 (0, 0)
SNP_A-1868453	1	62249523	62249916	394	0 (0, 0)	0 (0, 0)	0 (0, 0)	0 (0, 0)	0 (0, 0)	2 (0, 0)	62247439	62250526	3088	3 (0, 0)	1 (0, 0)	2 (0, 0)	1 (0, 0)	0 (0, 0)	2 (0, 0)
SNP_A-8614031	1	62250157	62251253	1097	0 (0, 0)	0 (0, 0)	0 (0, 0)	0 (0, 0)	0 (0, 0)	2 (0, 0)	62247439	62250526	3088	3 (0, 0)	1 (0, 0)	2 (0, 0)	1 (0, 0)	0 (0, 0)	2 (0, 0)
SNP_A-8675986	1	62254546	62255105	560	0 (0, 0)	0 (0, 0)	0 (0, 0)	0 (0, 0)	0 (0, 0)	2 (0, 0)	62254436	62255444	1009	0 (0, 0)	0 (0, 0)	0 (0, 0)	0 (0, 0)	0 (0, 0)	2 (0, 0)
SNP_A-4282777	1	62277216	62282520	5305	6 (1, 0)	0 (0, 0)	1 (0, 0)	3 (0, 0)	3 (1, 1)	2 (0, 0)	62277195	62277832	638	0 (0, 0)	0 (0, 0)	0 (0, 0)	0 (0, 0)	0 (0, 0)	2 (0, 0)
SNP_A-2139039	1	62277216	62282520	5305	6 (1, 0)	0 (0, 0)	1 (0, 0)	3 (0, 0)	3 (1, 1)	2 (0, 0)	62277195	62277832	638	0 (0, 0)	0 (0, 0)	0 (0, 0)	0 (0, 0)	0 (0, 0)	2 (0, 0)
SNP_A-2036612	1	62277216	62282520	5305	6 (1, 0)	0 (0, 0)	1 (0, 0)	3 (0, 0)	3 (1, 1)	2 (0, 0)	62277195	62277832	638	0 (0, 0)	0 (0, 0)	0 (0, 0)	0 (0, 0)	0 (0, 0)	2 (0, 0)
SNP_A-1900116	1	62277216	62282520	5305	6 (1, 0)	0 (0, 0)	1 (0, 0)	3 (0, 0)	3 (1, 1)	2 (0, 0)	62277195	62277832	638	0 (0, 0)	0 (0, 0)	0 (0, 0)	0 (0, 0)	0 (0, 0)	2 (0, 0)
SNP_A-2180894	1	62331749	62333548	1800	1 (0, 1)	0 (0, 0)	0 (0, 0)	1 (0, 0)	1 (0, 0)	2 (0, 0)	62333411	62333822	412	0 (0, 0)	0 (0, 0)	0 (0, 0)	0 (0, 0)	0 (0, 0)	2 (0, 0)
SNP_A-1826138	1	62387426	62387802	377	0 (0, 0)	0 (0, 0)	0 (0, 0)	0 (0, 0)	0 (0, 0)	2 (0, 0)	62386610	62388702	2093	1 (1, 0)	0 (0, 0)	1 (0, 1)	2 (0, 0)	1 (0, 0)	2 (0, 0)
SNP_A-2276457	1	62406107	62406360	254	0 (0, 0)	0 (0, 0)	0 (0, 0)	0 (0, 0)	0 (0, 0)	2 (0, 0)	62405984	62407512	1529	1 (0, 0)	1 (0, 0)	1 (0, 0)	1 (0, 0)	1 (0, 0)	2 (0, 0)
SNP_A-4285869	1	62447071	62449677	2607	0 (0, 0)	0 (0, 0)	0 (0, 0)	0 (1, 0)	1 (0, 0)	2 (0, 0)	62447038	62447888	851	0 (0, 0)	0 (0, 0)	0 (0, 0)	0 (0, 0)	0 (0, 0)	2 (0, 0)
SNP_A-4251387	1	62447071	62449677	2607	0 (0, 0)	0 (0, 0)	0 (0, 0)	0 (1, 0)	1 (0, 0)	2 (0, 0)	62447038	62447888	851	0 (0, 0)	0 (0, 0)	0 (0, 0)	0 (0, 0)	0 (0, 0)	2 (0, 0)
SNP_A-4258356	1	62447071	62449677	2607	0 (0, 0)	0 (0, 0)	0 (0, 0)	0 (1, 0)	1 (0, 0)	2 (0, 0)	62447038	62447888	851	0 (0, 0)	0 (0, 0)	0 (0, 0)	0 (0, 0)	0 (0, 0)	2 (0, 0)
SNP_A-8558103	1	62447071	62449677	2607	0 (0, 0)	0 (0, 0)	0 (0, 0)	0 (1, 0)	1 (0, 0)	2 (0, 0)	62447038	62447888	851	0 (0, 0)	0 (0, 0)	0 (0, 0)	0 (0, 0)	0 (0, 0)	2 (0, 0)
SNP_A-8615365	1	62447071	62449677	2607	0 (0, 0)	0 (0, 0)	0 (0, 0)	0 (1, 0)	1 (0, 0)	2 (0, 0)	62447038	62447888	851	0 (0, 0)	0 (0, 0)	0 (0, 0)	0 (0, 0)	0 (0, 0)	2 (0, 0)
SNP_A-2177855	1	62531554	62533013	1460	2 (0, 1)	0 (0, 0)	0 (0, 0)	2 (0, 0)	0 (0, 0)	2 (0, 0)	62531850	62532567	718	0 (0, 0)	0 (0, 0)	0 (0, 0)	0 (0, 0)	0 (0, 0)	2 (0, 0)
[truncated: 150,226 more rows]
