# Supplementary material for: Allele-Specific Methylation Occurs at Genetic Variants Associated with Complex Disease
Source: PLoS One. 2014 Jun 9;9(6):e98464. doi: 10.1371/journal.pone.0098464 (PMC4049588; doi:10.1371/journal.pone.0098464)
Supplement: Table S5 — PCR properties. Properties of regions assayed by bisulfite next-generation sequencing. For each amplicon, this table reports its intended purpose of the amplicon, whether it be as controls like CpG islands and X-chromosomal, imprinted and known ASM regions, or as confirmation of the microarray results, like regions without ASM (Non ASM), regions with random ASM or regions with linked variants associated with either NGHRI or autoimmune phenotypes. The table also reports the identity of the variant within the amplicon (“reporting variant”), the linked NHGRI/autoimmune variant, the sequences of the bisulfite PCR primers, the melting temperature used for the bisulfite PCR, the predicted product length and the genomic region amplified by the bisulfite PCR. (XLSX) [file pone.0098464.s022.xlsx]

## Sheet: Sheet1
BSP Amplicon ID	Purpose	BSP Reporting Variant	Linked Phenotypic Variant(s)	BSP Primer	BSP Primer Sequence	BSP Melting Temperature (°C)	BSP Product Length (bp)	Target Coordinates (hg19)
rs2563335_BSP	CpG Island	rs2563335	NA	Forward	GGTATTAAGTTTGTTTGGATGAAGTAG	50.8	414	chr5:140044150-140044564
				Reverse	CCATAAAATCTAAATCCTCCTC
rs12478635_BSP	CpG Island	rs12478635	NA	Forward	TTTAAAGATTTAGATATAGGTGGTGTTAGG	57.2	426	chr2:209119953-209120378
				Reverse	ACCACAATCAAAAATAAAAAATCCA
rs604912_BSP	Non ASM	rs604912	NA	Forward	TTTAGATAGGTTGTTTTTGGATAAA	54.6	492	chr6:90986218-90986710
				Reverse	CCAAAATAAAAAAATTTTAATACCC
rs3738154_BSP	Non ASM	rs3738154	NA	Forward	GTAAATTTAAGAAGAAGTAAGTAGGT	49	237	chr1:205063923-20506415
				Reverse	TTACAATTAAATAAAATCAAAAACT
Xchr1_rs16999756_BSP	Xchromosome	rs16999756	NA	Forward	GGGTTTTTGGGTGATAGATTTATTT	57.3	273	chrX:129859477-129859749
				Reverse	ACTCACCTTAACAATTTCCCATATATC
rs209236_BSP	Xchromosome	rs209236	NA	Forward	GGTGTTTAAATTAAGTTGAATTAATGTATG	56.4	289	chrX:129348262-129348551
				Reverse	CCTACAAAAAATCCTAAAACCAATC
rs4689713_BSP	Random ASM	rs4689713	NA	Forward	GTTTTATGGAGGAAAGAGGTATATAAGTAT	49.3	446	chr4:7378757-7379202
				Reverse	AAAAAACTAAAATAATAAATATCTATTAAA
rs995470_BSP	Random ASM	rs995470	NA	Forward	GTAATATATGAGGTAATTTTAAAGTTGAAA	54.8	473	chr3:103453741-103454213
				Reverse	CCAAAAATCAAATAAATAAAAAAAA
rs220030_BSP	Imprinted	rs220030	NA	Forward	GTTGTAATGAGAGGGGGTTTTTAG	53.5	266	chr15:25199688-25199953
				Reverse	TCTTTTAAAAAAATTTCAAATCTAAC
rs9366927_BSP	Known ASM	rs9366927	NA	Forward	GTTGGTGAGGGTTATTTTGTTTT	54.8	308	chr6:37027108-37027415
				Reverse	CCAAAATTCCAAAAAAAACTTTAAA
rs943049A_BSP	Known ASM	rs943049	NA	Forward	TTTTTTTTGTAGGGTTAGTTGATTG	53.5	376	chr13:25180042-25180417
				Reverse	TTTCTAAAAACCAAAATTCTATACAC
rs943049B_BSP	Known ASM	rs943049	NA	Forward	TTATGTGGTTAAGTTTTATTTATTAATTAT	49.3	487	chr13:25179716-25180202
				Reverse	AATTCTTTCTTAAAATAACTATTTCTTCT
rs10491434_BSP	Linked Autoimmune SNP	rs10491434	rs3194051	Forward	TGATTGTGGTTATAATTTTGAAGATATA	55.2	235	chr5:35877812-35878046
				Reverse	AACCCCTTCTCTAATTTTCTATACAAC
rs2021716_BSP	Linked Autoimmune SNP	rs2021716	rs10806425, rs1847472	Forward	GATATGAAATATTTAATATTTAGGG	48.4	254	chr6:90941060-90941314
				Reverse	TAACAAATATAACCTTATCTAAATTC
rs11250092_BSP	Linked Autoimmune SNP	rs11250092	rs11783247, rs6984496, rs6985109	Forward	GGGGAATTAAGGTAGGAGATTTAG	54.6	365	chr8:10786238-10786602
				Reverse	CCTACCCCTCCTATAATAAAAATAAC
rs947474_BSP	Linked Autoimmune SNP	rs947474	rs947474	Forward	GGATAATTTTTTTAATTTTTGGTTTTT	55.9	360	chr10:6390422-6390781
				Reverse	AATTTTCAATTTCTTACCTAACCCTAAA
rs11761231_BSP	Linked Autoimmune SNP	rs11761231	rs11761231	Forward	GTTATAATAGGTATTTATTGATTGTTTGTT	54	542	chr7:131369947-131370488
				Reverse	CTTTTATATTCAAAAAATTCTATCTTTTTC
rs6927210_BSP	Linked Autoimmune SNP	rs1338480 (proxy)	rs7753394	Forward	TGTTTTTAAAATATATTTTTAATTTAATTA	49.3	464	chr6:138076675-138077138
				Reverse	AAAAACTCCAACCAAAAAAAATAAC
rs11793659A_BSP	Linked Autoimmune SNP	rs11793659	rs10974944	Forward	AATTTTTGTAAAAGAAGATTTATATTTAAA	55.7	221	chr9:5109562-5109782
				Reverse	AAAAATTCTACAAATAACAAATAATACTAC
rs713875B_BSP	Linked Autoimmune SNP	rs713875	rs713875, rs2412973, rs2412971	Forward	TTTTTTATTATTATTGTTATGGTTAG	54.8	549	chr22:30592437-30592985
				Reverse	AAATCAAACCTCTATAAAAATCTTCCA
rs2762051_BSP	Linked Autoimmune SNP	rs2762051	rs2762051	Forward	TAGGTTTGGGTTATGTGTTTGTTTT	55.7	294	chr13:50835566-5083585
				Reverse	AAACTTTCCCTAAACTTCCCTTCTA
rs17309827_BSP	Linked Autoimmune SNP	rs17309827	rs17309827	Forward	TGTTGGGAGATATTTTTTTAGTGGT	53.3	312	chr6:3433105-3433416
				Reverse	TAAAAATAACTTTAACAACCAAACC
rs4821544B_BSP	Linked Autoimmune SNP	rs4821544	rs4821544	Forward	TGTTTAAGTTTTAAATAGTTGTTGTTTT	54.4	417	chr22:37258121-37258537
				Reverse	CAAAATTTTTCCTCAATAACCAAAT
rs2838517_BSP	Linked Autoimmune SNP	rs2838517	rs762421, rs2838519	Forward	TTTTATAAGGATTTTGTGATGATTT	55.3	384	chr21:45613570-45613953
				Reverse	TAACTTAAACCCAAAAATTCCAAAC
rs1911908_BSP	Linked NHGRI SNP	rs1911908	rs11748327	Forward	GTGTGTATATTTTTGAGTAGTGGAG	51.7	303	chr5:4064222-406452
				Reverse	ATATCAATTCAAATAAAAAACACTAAC
rs1717020_BSP	Linked NHGRI SNP	rs1717020	rs9815354, rs1052501	Forward	ATAAAATTAGTTTTTGGTGTTAAAA	51.1	355	chr3:41981465-41981819
				Reverse	AAAAACTCAATCTCAAATCCAATCT
rs2572431_BSP	Linked NHGRI SNP	rs2572431	rs7824557	Forward	ATAAAATGATAAAAGTAAGATAATTTAAGG	51.7	533	chr8:11104856-11105388
				Reverse	TACATACACAAAACAAAACTACAAA
rs1588004_BSP	Linked NHGRI SNP	rs1588004	rs12639834, rs950063	Forward	TTTTGTAGTATTTGATGTTGTTTGATAG	54.1	298	chr4:126435734-126436031
				Reverse	AAAAAAACTAAAATTAAAAATAAAACCTAA
rs2564921_BSP	Linked NHGRI SNP	rs2564921	rs2336725	Forward	TGATTGGTTTTTGGAGTTATATGTTT	56.8	489	chr3:53125132-53125620
				Reverse	ACTCAACTAAATCACAATTTTCTTCAA
rs7773095_BSP	Linked NHGRI SNP	rs7773095	rs9487094	Forward	GGTTTTGATTGTAGAAAATTTTTTTT	55.7	317	chr6:109726975-109727291
				Reverse	TCCATCCTAAATAACAAACTAAAACC
rs6569648_BSP	Linked NHGRI SNP	rs6569648	rs6569648	Forward	GGAATAGAAAATGAAAAATGTTTTTTAAG	57.3	272	chr6:130348991-130349262
				Reverse	ATTCTTTTTATAACCCTTAAATCCCTCTA
rs884488_BSP	Linked NHGRI SNP	rs884488	rs931812	Forward	GATATGGAAGTTTTAAAATTTGTAGTAATT	54.5	398	chr8:101898309-101898706
				Forward	CCTTAATATCAACATATAACAAAAAAAA
